# Supplementary material for: Enhancement of cutaneous immunity during aging by blocking p38 mitogen-activated protein (MAP) kinase–induced inflammation
Source: J Allergy Clin Immunol. 2018 Sep;142(3):844–56. doi: 10.1016/j.jaci.2017.10.032 (PMC6127037; doi:10.1016/j.jaci.2017.10.032)
Supplement: Table E6 [file mmc7.xlsx]

## Sheet: SupplementaryTable4_VZVvsNormal
	lgFCH_Y.VZV72vsNormal	FCH_Y.VZV72vsNormal	pvals_Y.VZV72vsNormal	fdrs_Y.VZV72vsNormal	StatusFCH2FDR0.05_Y.VZV72vsNormal	lgFCH_Y.VZV6vsNormal	FCH_Y.VZV6vsNormal	pvals_Y.VZV6vsNormal	fdrs_Y.VZV6vsNormal	StatusFCH2FDR0.05_Y.VZV6vsNormal	lgFCH_O.VZV72vsNormal	FCH_O.VZV72vsNormal	pvals_O.VZV72vsNormal	fdrs_O.VZV72vsNormal	StatusFCH2FDR0.05_O.VZV72vsNormal	lgFCH_O.VZV6vsNormal	FCH_O.VZV6vsNormal	pvals_O.VZV6vsNormal	fdrs_O.VZV6vsNormal	StatusFCH2FDR0.05_O.VZV6vsNormal	gNormal_O	gNormal_Y	gSaline_O_6H	gSaline_O_72H	gSaline_Y_6H	gSaline_Y_72H	gVZV_O_6H	gVZV_O_72H	gVZV_Y_6H	gVZV_Y_72H	PROBEID	ENTREZID	SYMBOL	OMIM	CHRLOCCHR	PROBEID	GENENAME	ENTREZID_Other	SYMBOL_Other	OMIM_Other	CHRLOCCHR_Other
117_at	0.93	1.91	0.0275	0.0616	0	0.35	1.28	0.399	0.593	0	1.35	2.55	0.000162	0.00363	1	1.25	2.37	0.000458	0.00688	1	7.03396	7.65456	8.53669	7.89455	7.51295	7.3163	8.27926	8.38433	8.0064	8.58816	117_at	3310	HSPA6	140555	1	117_at	heat shock 70kDa protein 6 (HSP70B')
1294_at	2.01	4.02	6.27e-07	7.08e-06	1	-0.85	-1.8	0.0233	0.0925	0	0.89	1.86	0.00388	0.0298	0	-0.71	-1.64	0.0195	0.0852	0	8.38883	7.98982	7.60059	8.53054	6.82764	8.02684	7.6746	9.28132	7.14098	9.99663	1294_at	7318	UBA7	191325	3	1294_at	ubiquitin-like modifier activating enzyme 7
1316_at	-0.89	-1.86	0.00755	0.021	0	-1.21	-2.31	0.000401	0.00644	-1	-0.59	-1.5	0.0293	0.114	0	-1.2	-2.3	2.38e-05	0.00094	-1	9.14078	8.7928	8.23314	8.87579	8.54317	8.87054	7.94219	8.55201	7.58759	7.90106	1316_at	7067	THRA	190120	17	1316_at	thyroid hormone receptor, alpha			614450
1405_i_at	5.92	60.73	1.67e-07	2.3e-06	1	0.18	1.13	0.861	0.928	0	3.54	11.64	6.32e-05	0.00199	1	1.71	3.28	0.043	0.143	0	4.43416	4.70016	5.69981	6.16396	3.32115	5.10311	6.14832	7.97529	4.87926	10.6245	1405_i_at	6352	CCL5	187011	17	1405_i_at	chemokine (C-C motif) ligand 5
1438_at	-1.83	-3.56	3.25e-07	4.05e-06	-1	-0.55	-1.46	0.0963	0.237	0	-0.59	-1.51	0.0292	0.113	0	0.05	1.04	0.846	0.922	0	5.48422	5.68596	5.57996	5.74141	5.75541	5.67177	5.53601	4.89429	5.13897	3.85268	1438_at	2049	EPHB3	601839	3	1438_at	EPH receptor B3
1552256_a_at	-1.41	-2.66	8.26e-07	8.95e-06	-1	-0.4	-1.32	0.134	0.295	0	-0.76	-1.69	0.000658	0.00915	0	-0.17	-1.12	0.429	0.626	0	6.83567	7.05079	6.49734	6.93019	6.7268	6.90345	6.66666	6.07746	6.65566	5.64124	1552256_a_at	949	SCARB1	601040	12	1552256_a_at	scavenger receptor class B, member 1			610762
1552263_at	1.43	2.7	7.78e-05	0.000416	1	0.16	1.11	0.65	0.794	0	0.74	1.67	0.00968	0.0545	0	0.46	1.38	0.102	0.252	0	5.80994	5.99104	6.35259	6.28465	5.71093	6.33133	6.2718	6.55082	6.14665	7.42344	1552263_at	5594	MAPK1	176948	22	1552263_at	mitogen-activated protein kinase 1
1552264_a_at	1.18	2.26	1.79e-05	0.000118	1	0.47	1.39	0.0678	0.188	0	0.5	1.42	0.0184	0.0839	0	0.25	1.19	0.235	0.432	0	7.90207	8.00695	8.24007	8.32218	8.15421	8.34237	8.15199	8.40552	8.4809	9.18393	1552264_a_at	5594	MAPK1	176948	22	1552264_a_at	mitogen-activated protein kinase 1
1552283_s_at	-1.35	-2.54	0.0093	0.025	-1	-0.69	-1.62	0.173	0.348	0	-0.57	-1.48	0.172	0.357	0	0.41	1.33	0.321	0.526	0	7.67508	8.07133	7.72818	7.70993	7.62361	7.47691	8.08591	7.1076	7.37817	6.72384	1552283_s_at	79844	ZDHHC11		5	1552283_s_at	zinc finger, DHHC-type containing 11
1552286_at	-1.24	-2.36	2.2e-06	2.03e-05	-1	-0.76	-1.69	0.00243	0.0204	0	-0.47	-1.39	0.0186	0.0843	0	-0.31	-1.24	0.121	0.283	0	7.89683	8.2051	7.47152	7.99514	7.58918	8.0517	7.58932	7.42399	7.44928	6.96481	1552286_at	90423	ATP6V1E2		2	1552286_at	ATPase, H+ transporting, lysosomal 31kDa, V1 subunit E2 | uncharacterized LOC440862	440862	FLJ41757
1552302_at	2.4	5.28	2.08e-09	6.28e-08	1	0.74	1.67	0.0371	0.126	0	0.55	1.46	0.0589	0.18	0	-0.01	-1.01	0.963	0.981	0	8.23748	7.55223	7.9866	8.27096	7.86632	7.72365	8.22411	8.78391	8.29285	9.95149	1552302_at	113277	TMEM106A		17	1552302_at	transmembrane protein 106A
1552303_a_at	2.32	4.98	1.36e-12	2.37e-10	1	0.43	1.35	0.115	0.267	0	0.65	1.57	0.00403	0.0306	0	0.04	1.03	0.84	0.919	0	4.04783	3.78662	3.91559	4.1323	3.81334	4.03131	4.09215	4.69992	4.21509	6.10197	1552303_a_at	113277	TMEM106A		17	1552303_a_at	transmembrane protein 106A
1552316_a_at	2.98	7.89	4.59e-09	1.18e-07	1	-0.32	-1.25	0.479	0.664	0	1.01	2.02	0.00682	0.0432	1	-0.4	-1.32	0.272	0.474	0	5.85953	5.58803	5.3602	5.90073	4.78145	5.41162	5.45695	6.87343	5.2714	8.56895	1552316_a_at	170575	GIMAP1	608084	7	1552316_a_at	GTPase, IMAP family member 1
1552318_at	2.33	5.03	4.84e-06	3.94e-05	1	-0.94	-1.92	0.0483	0.151	0	0.53	1.44	0.174	0.36	0	-0.86	-1.81	0.0286	0.109	0	7.88445	7.41786	7.17277	7.86902	6.6846	7.48778	7.02701	8.41097	6.47326	9.74723	1552318_at	170575	GIMAP1	608084	7	1552318_at	GTPase, IMAP family member 1
1552320_a_at	4.5	22.67	7.06e-11	4.61e-09	1	0.47	1.38	0.427	0.619	0	1.79	3.45	0.000382	0.00637	1	-0.08	-1.06	0.871	0.936	0	3.05645	3.10465	2.89019	3.36565	2.52702	3.46446	2.97833	4.84176	3.57242	7.60741	1552320_a_at	85478	CCDC65	611088	12	1552320_a_at	coiled-coil domain containing 65
1552323_s_at	1.04	2.05	0.00937	0.0252	1	-1.4	-2.64	0.000579	0.0081	-1	0.69	1.61	0.0328	0.122	0	-0.51	-1.42	0.113	0.269	0	4.1819	4.82126	3.43262	4.53619	3.66225	4.70603	3.67331	4.87125	3.42336	5.85708	1552323_s_at	159091	FAM122C		X	1552323_s_at	family with sequence similarity 122C
1552327_at	-2.1	-4.29	8.29e-09	1.94e-07	-1	-1.83	-3.55	2.67e-07	8.74e-05	-1	-0.82	-1.77	0.0025	0.0222	0	-1.13	-2.19	4.96e-05	0.00155	-1	5.49253	5.82726	4.75623	5.60729	4.87356	5.42604	4.36028	4.67153	4.00058	3.72748	1552327_at	100131755	ARMCX4		X	1552327_at	armadillo repeat containing, X-linked 4
1552343_s_at	1.99	3.98	8.9e-06	6.59e-05	1	-0.54	-1.46	0.197	0.378	0	0.21	1.15	0.546	0.724	0	-0.62	-1.54	0.0704	0.199	0	7.59108	6.98784	6.85503	7.25707	6.42504	7.17959	6.96776	7.79686	6.44673	8.98054	1552343_s_at	5150	PDE7A	171885	8	1552343_s_at	phosphodiesterase 7A
1552344_s_at	1.29	2.45	1.39e-06	1.39e-05	1	1.07	2.1	4.08e-05	0.00152	1	0.6	1.51	0.00393	0.03	0	0.21	1.16	0.292	0.495	0	4.28469	4.30706	4.58647	4.15268	4.22359	4.33862	4.4967	4.88032	5.37845	5.59858	1552344_s_at	29883	CNOT7	604913	8	1552344_s_at	CCR4-NOT transcription complex, subunit 7
1552365_at	-1.53	-2.88	6.04e-05	0.000334	-1	-0.29	-1.22	0.422	0.614	0	0.01	1.01	0.96	0.982	0	0.39	1.31	0.185	0.372	0	7.32202	7.95073	7.92364	7.73043	8.0968	7.85278	7.71334	7.33687	7.66178	6.42241	1552365_at	85477	SCIN	613416	7	1552365_at	scinderin
1552367_a_at	-1.43	-2.69	0.000795	0.00307	-1	-0.22	-1.17	0.588	0.748	0	-0.22	-1.16	0.518	0.703	0	0.37	1.29	0.267	0.468	0	5.94448	6.62046	6.35641	6.23963	6.74617	6.32703	6.3159	5.72915	6.39921	5.19515	1552367_a_at	85477	SCIN	613416	7	1552367_a_at	scinderin
1552398_a_at	2.57	5.93	0.00971	0.0259	1	0.36	1.29	0.707	0.833	0	3.26	9.58	9.73e-05	0.00261	1	1.83	3.55	0.0234	0.0962	0	5.10912	5.75111	6.59368	6.92026	4.66686	5.25501	6.9361	8.36978	6.11508	8.31854	1552398_a_at	160364	CLEC12A	612088	12	1552398_a_at	C-type lectin domain family 12, member A
1552400_a_at	-0.36	-1.28	0.421	0.545	0	-1.8	-3.49	0.00011	0.00282	-1	0.81	1.76	0.0266	0.107	0	-0.16	-1.12	0.661	0.805	0	6.04638	6.7279	5.58683	6.71707	5.6018	6.70045	5.88846	6.85962	4.92483	6.37193	1552400_a_at	123591	C15orf27		15	1552400_a_at	chromosome 15 open reading frame 27
1552474_a_at	-1.01	-2.02	0.000301	0.00133	-1	-0.72	-1.65	0.00848	0.0464	0	-0.45	-1.37	0.0416	0.143	0	-0.72	-1.65	0.00148	0.0151	0	5.50531	5.23765	4.65756	5.61488	4.97549	5.18544	4.78494	5.05362	4.51556	4.22331	1552474_a_at	2593	GAMT	601240	19	1552474_a_at	guanidinoacetate N-methyltransferase			612736
1552480_s_at	4.8	27.87	8.41e-10	3.11e-08	1	0.66	1.58	0.335	0.532	0	2.44	5.42	3.57e-05	0.00141	1	0.04	1.03	0.936	0.968	0	2.82476	2.84787	3.36182	3.21687	2.63865	3.36923	2.86916	5.26363	3.50426	7.64835	1552480_s_at	5788	PTPRC	126200	1	1552480_s_at	protein tyrosine phosphatase, receptor type, C			151460 | 608971 | 609532
1552482_at	-1.18	-2.27	0.00039	0.00166	-1	-0.47	-1.38	0.144	0.31	0	-0.53	-1.45	0.0442	0.149	0	-0.25	-1.19	0.343	0.549	0	5.69186	5.58289	5.49531	5.52704	5.22025	5.36968	5.44437	5.16025	5.11336	4.39854	1552482_at	65059	RAPH1	609035	2	1552482_at	Ras association (RalGDS/AF-6) and pleckstrin homology domains 1
1552485_at	1.33	2.52	0.000143	0.000702	1	1	2	0.00345	0.0256	1	0.9	1.86	0.00147	0.0157	0	1.32	2.49	6.68e-06	0.000418	1	4.13836	4.61517	5.01464	4.6019	4.77311	4.59567	5.45698	5.03483	5.61876	5.94923	1552485_at	114294	LACTB	608440	15	1552485_at	lactamase, beta
1552486_s_at	1.61	3.05	1.08e-06	1.12e-05	1	1.16	2.23	0.000271	0.00499	1	1.04	2.06	6.6e-05	0.00204	1	1.18	2.26	9.31e-06	0.00051	1	7.62876	8.03347	8.54316	8.05913	8.42	8.06845	8.80583	8.67356	9.18975	9.64439	1552486_s_at	114294	LACTB	608440	15	1552486_s_at	lactamase, beta
1552487_a_at	-0.47	-1.39	0.162	0.261	0	1.44	2.71	5.33e-05	0.00181	1	0.36	1.29	0.185	0.374	0	1.12	2.17	0.000107	0.0026	1	9.42405	9.96999	10.9137	9.95468	10.8825	9.95949	10.5446	9.78905	11.4083	9.49771	1552487_a_at	646	BNC1	601930	15	1552487_a_at	basonuclin 1
1552491_at	0.01	1.01	0.975	0.984	0	1.33	2.51	9.99e-06	0.000634	1	-0.02	-1.01	0.931	0.967	0	1.26	2.39	5.55e-07	7.06e-05	1	7.70165	7.95071	8.8257	7.77456	8.64897	7.78744	8.95863	7.68175	9.28071	7.95943	1552491_at	91734	IDI2		10	1552491_at	isopentenyl-diphosphate delta isomerase 2
1552496_a_at	-1.43	-2.69	3.85e-07	4.67e-06	-1	-0.35	-1.27	0.176	0.352	0	-0.6	-1.51	0.00532	0.0366	0	-0.08	-1.05	0.716	0.842	0	7.41137	7.54623	7.54779	7.42888	7.54867	7.53321	7.33535	6.81338	7.19818	6.11862	1552496_a_at	23242	COBL	610317	7	1552496_a_at	cordon-bleu WH2 repeat protein
1552497_a_at	6.2	73.51	3.24e-11	2.55e-09	1	0.26	1.2	0.743	0.856	0	2.67	6.38	9.01e-05	0.00249	1	0.16	1.12	0.807	0.901	0	2.84408	2.92423	2.90998	3.15605	2.24648	3.43256	3.00159	5.5173	3.18325	9.12404	1552497_a_at	114836	SLAMF6	606446	1	1552497_a_at	SLAM family member 6
1552502_s_at	-1.19	-2.29	0.00142	0.00503	-1	0.01	1.01	0.981	0.991	0	-0.51	-1.42	0.0882	0.234	0	-0.26	-1.2	0.372	0.575	0	8.65307	8.60043	8.49631	8.79501	8.95593	9.17514	8.38977	8.1462	8.60901	7.40705	1552502_s_at	54933	RHBDL2	608962	1	1552502_s_at	rhomboid, veinlet-like 2 (Drosophila)
1552509_a_at	-2.25	-4.77	7.5e-05	0.000402	-1	-0.88	-1.85	0.103	0.248	0	-1.15	-2.22	0.0103	0.0567	0	-1.53	-2.88	0.000831	0.0102	-1	9.8739	9.47641	8.74139	9.34225	9.26925	9.08777	8.34685	8.72076	8.592	7.22288	1552509_a_at	146894	CD300LG	610520	17	1552509_a_at	CD300 molecule-like family member g
1552532_a_at	-1.15	-2.23	3.82e-07	4.65e-06	-1	-0.12	-1.09	0.562	0.728	0	-0.55	-1.47	0.00155	0.0163	0	-0.23	-1.17	0.174	0.357	0	11.6131	11.7087	11.3537	11.3689	11.7769	11.9179	11.3821	11.0592	11.5889	10.5539	1552532_a_at	245973	ATP6V1C2		2	1552532_a_at	ATPase, H+ transporting, lysosomal 42kDa, V1 subunit C2
1552553_a_at	2.85	7.19	7.98e-09	1.88e-07	1	0.95	1.93	0.0321	0.114	0	1.74	3.33	6e-06	0.000475	1	0.65	1.57	0.0686	0.195	0	5.13037	5.20361	5.55023	5.48755	5.03874	5.39585	5.78536	6.8659	6.15228	8.04949	1552553_a_at	58484	NLRC4	606831	2	1552553_a_at	NLR family, CARD domain containing 4
1552562_at	0.33	1.26	0.148	0.243	0	1.01	2.01	3.72e-05	0.00144	1	-0.07	-1.05	0.713	0.842	0	0	-1	0.981	0.991	0	3.79592	3.31463	4.01694	4.15892	3.61362	3.48949	3.79153	3.72699	4.32391	3.64959	1552562_at	148268	ZNF570		19	1552562_at	zinc finger protein 570
1552566_at	-1.54	-2.9	0.00148	0.00522	-1	0.52	1.43	0.267	0.459	0	-0.17	-1.12	0.658	0.805	0	0.27	1.21	0.479	0.669	0	7.85747	7.67939	8.23801	8.22801	8.33468	8.2169	8.12708	7.68894	8.19843	6.14368	1552566_at	118663	BTBD16		10	1552566_at	BTB (POZ) domain containing 16
1552575_a_at	-3.54	-11.64	7.78e-12	8.67e-10	-1	-0.93	-1.9	0.0354	0.122	0	-1.74	-3.34	5.04e-06	0.000443	-1	-1.25	-2.38	0.000676	0.00902	-1	9.01238	9.29545	8.55166	8.47689	8.93258	8.5225	7.75934	7.27069	8.37026	5.75456	1552575_a_at	135398	C6orf141		6	1552575_a_at	chromosome 6 open reading frame 141
1552584_at	4.63	24.75	3.45e-10	1.57e-08	1	0.53	1.44	0.408	0.601	0	2.98	7.89	2.05e-07	7.33e-05	1	0.8	1.74	0.127	0.291	0	7.3668	7.41743	8.09023	8.55521	7.05996	7.92617	8.16578	10.3467	7.94472	12.0469	1552584_at	3594	IL12RB1	209950	19	1552584_at	interleukin 12 receptor, beta 1			601604
1552612_at	2.69	6.45	2.08e-07	2.78e-06	1	0.16	1.11	0.74	0.853	0	2.12	4.35	4.45e-07	0.00011	1	0.65	1.57	0.091	0.234	0	6.31876	7.33298	7.28276	7.10446	6.75127	6.98995	6.97146	8.44088	7.48863	10.0212	1552612_at	56990	CDC42SE2		5	1552612_at	CDC42 small effector 2
1552613_s_at	2.44	5.42	9.23e-10	3.32e-08	1	0.27	1.21	0.436	0.627	0	1.59	3.01	3.24e-07	9.65e-05	1	0.42	1.34	0.135	0.304	0	7.12135	7.62361	7.58503	7.54373	7.47499	7.51307	7.54619	8.71098	7.89375	10.0622	1552613_s_at	56990	CDC42SE2		5	1552613_s_at	CDC42 small effector 2
1552618_at	1.04	2.06	0.0146	0.0365	1	0.66	1.58	0.115	0.268	0	0.21	1.16	0.536	0.716	0	0.37	1.29	0.281	0.483	0	5.298	5.48831	5.86365	5.65976	5.66967	5.62877	5.66711	5.50894	6.15136	6.52916	1552618_at	10228	STX6	603944	1	1552618_at	syntaxin 6
1552619_a_at	-1.2	-2.29	0.0103	0.0271	-1	-1.38	-2.6	0.00332	0.025	-1	0.88	1.84	0.0197	0.0879	0	-0.6	-1.51	0.11	0.266	0	4.02636	4.97939	3.74482	4.58119	4.18729	4.89202	3.42792	4.90966	3.60098	3.78351	1552619_a_at	54443	ANLN		7	1552619_a_at	anillin, actin binding protein
1552626_a_at	1.41	2.66	1.89e-06	1.79e-05	1	0.48	1.4	0.0809	0.212	0	0.17	1.12	0.447	0.644	0	0.18	1.14	0.407	0.607	0	2.16646	2.49082	2.34382	2.24743	2.17769	2.29902	2.35141	2.33618	2.97186	3.90378	1552626_a_at	81615	TMEM163		2	1552626_a_at	transmembrane protein 163
1552633_at	2.14	4.41	2.5e-10	1.24e-08	1	0.13	1.09	0.655	0.798	0	0.73	1.66	0.00292	0.0246	0	0.38	1.3	0.116	0.275	0	6.52031	6.58032	6.83937	6.74159	6.6043	6.69635	6.89629	7.24998	6.71032	8.72093	1552633_at	94039	ZNF101	603983	19	1552633_at	zinc finger protein 101
1552634_a_at	2.54	5.8	2.3e-10	1.16e-08	1	0.39	1.31	0.262	0.453	0	1.07	2.09	0.000289	0.00529	1	0.57	1.48	0.0455	0.148	0	7.79482	7.94707	8.34152	8.11609	8.01966	8.12356	8.36384	8.86176	8.3344	10.483	1552634_a_at	94039	ZNF101	603983	19	1552634_a_at	zinc finger protein 101
1552641_s_at	0.1	1.07	0.812	0.873	0	1.3	2.47	0.003	0.0234	1	0.35	1.28	0.312	0.517	0	1.19	2.29	0.000961	0.0113	1	3.47588	3.81725	4.52736	3.46208	4.12833	3.56657	4.66856	3.82813	5.11995	3.91824	1552641_s_at	83858	ATAD3B	612317	1	1552641_s_at	ATPase family, AAA domain containing 3B | ATPase family, AAA domain containing 3A	55210	ATAD3A	612316
1552644_a_at	2.54	5.83	1.57e-10	8.7e-09	1	0.34	1.27	0.315	0.512	0	1.02	2.03	0.000445	0.00703	1	0.26	1.2	0.355	0.56	0	4.24089	4.35727	4.52443	4.36387	4.45343	4.4631	4.49856	5.26228	4.70037	6.90169	1552644_a_at	80012	PHC3		3	1552644_a_at	polyhomeotic homolog 3 (Drosophila)
1552646_at	-0.78	-1.72	0.0118	0.0305	0	-1.15	-2.22	0.000291	0.00521	-1	-0.34	-1.27	0.166	0.349	0	-1.04	-2.05	7.36e-05	0.002	-1	7.03396	7.17329	6.11807	6.96463	6.24118	7.09685	5.99714	6.68962	6.0239	6.39447	1552646_at	3590	IL11RA	600939	9	1552646_at	interleukin 11 receptor, alpha			614188
1552648_a_at	0.89	1.85	0.0111	0.0288	0	1.42	2.68	8.44e-05	0.0024	1	0.43	1.34	0.129	0.296	0	0.84	1.79	0.00348	0.0273	0	3.3922	3.50609	4.37016	3.58245	4.20004	3.57333	4.23312	3.81968	4.92793	4.39475	1552648_a_at	8797	TNFRSF10A	603611	8	1552648_a_at	tumor necrosis factor receptor superfamily, member 10a
1552658_a_at	-1.29	-2.45	7.31e-05	0.000393	-1	-0.02	-1.01	0.952	0.977	0	-0.11	-1.08	0.662	0.808	0	-0.25	-1.19	0.313	0.518	0	9.06521	8.89549	9.14597	9.22964	9.30765	9.08765	8.81062	8.95523	8.87711	7.60073	1552658_a_at	89795	NAV3	611629	12	1552658_a_at	neuron navigator 3
1552667_a_at	1.74	3.34	9e-10	3.27e-08	1	0.09	1.07	0.707	0.833	0	0.39	1.31	0.0541	0.17	0	0.03	1.02	0.894	0.947	0	2.46238	2.45722	2.45909	2.40399	2.46427	2.47191	2.48924	2.85481	2.54966	4.19538	1552667_a_at	10044	SH2D3C	604722	9	1552667_a_at	SH2 domain containing 3C
1552671_a_at	1.66	3.15	2.69e-06	2.4e-05	1	0.23	1.17	0.481	0.665	0	0.52	1.43	0.0536	0.169	0	0.33	1.26	0.211	0.404	0	5.07685	5.09953	5.2169	5.35436	4.92563	5.41088	5.4112	5.59664	5.32953	6.75715	1552671_a_at	84679	SLC9A7	300368	X	1552671_a_at	solute carrier family 9, subfamily A (NHE7, cation proton antiporter 7), member 7
1552685_a_at	-1.13	-2.19	0.00288	0.00924	-1	0.29	1.22	0.436	0.627	0	-0.43	-1.35	0.151	0.329	0	0.18	1.13	0.561	0.731	0	8.67308	8.87511	9.0541	8.6605	9.26106	9.07319	8.84813	8.23857	9.16213	7.74243	1552685_a_at	29841	GRHL1	609786	2	1552685_a_at	grainyhead-like 1 (Drosophila)
1552701_a_at	2.3	4.93	5.66e-08	9.39e-07	1	0.22	1.16	0.566	0.731	0	1.66	3.16	9.71e-07	0.000169	1	0.32	1.25	0.297	0.5	0	8.22052	8.45966	8.34105	8.8105	7.82672	8.75875	8.54496	9.88065	8.6778	10.7619	1552701_a_at	114769	CARD16		11	1552701_a_at	caspase recruitment domain family, member 16
1552703_s_at	1.62	3.08	8.41e-08	1.3e-06	1	0.18	1.14	0.498	0.679	0	1.23	2.35	4.63e-07	0.00011	1	0.07	1.05	0.741	0.859	0	10.1602	10.3128	10.1021	10.4702	9.79601	10.3893	10.2334	11.3906	10.4974	11.9351	1552703_s_at	114769	CARD16	147678	11	1552703_s_at	caspase recruitment domain family, member 16 | caspase 1, apoptosis-related cysteine peptidase	834	CASP1
1552712_a_at	-1.35	-2.54	0.000184	0.000874	-1	-0.33	-1.26	0.34	0.536	0	-0.75	-1.68	0.00919	0.0526	0	-0.35	-1.28	0.207	0.399	0	8.7646	8.38623	8.41099	8.62437	8.0794	8.08938	8.40988	8.01863	8.05842	7.03911	1552712_a_at	23057	NMNAT2	608701	1	1552712_a_at	nicotinamide nucleotide adenylyltransferase 2
1552726_at	-2.21	-4.61	5.01e-12	6.12e-10	-1	-0.19	-1.14	0.476	0.662	0	-1.08	-2.12	4.07e-06	0.000382	-1	-0.37	-1.29	0.0935	0.238	0	8.4602	8.5457	8.00803	8.09078	8.57633	8.30254	8.09188	7.37649	8.35557	6.33961	1552726_at	170691	ADAMTS17	607511	15	1552726_at	ADAM metallopeptidase with thrombospondin type 1 motif, 17			613195
1552727_s_at	-2.14	-4.42	3.61e-10	1.63e-08	-1	-0.34	-1.27	0.25	0.44	0	-1.1	-2.14	1.94e-05	0.000951	-1	-0.53	-1.44	0.0305	0.114	0	8.33424	8.27214	7.79181	7.78393	8.31813	8.06234	7.80468	7.23461	7.93129	6.12746	1552727_s_at	170691	ADAMTS17	607511	15	1552727_s_at	ADAM metallopeptidase with thrombospondin type 1 motif, 17			613195
1552733_at	-1.03	-2.05	0.00108	0.004	-1	-1.15	-2.22	0.000313	0.00544	-1	-0.39	-1.31	0.123	0.289	0	-0.59	-1.5	0.0205	0.0878	0	8.63682	8.76606	8.29971	8.61266	8.30835	8.67881	8.04973	8.2508	7.61598	7.73197	1552733_at	122773	KLHDC1	611281	14	1552733_at	kelch domain containing 1
1552735_at	-2.17	-4.49	9.42e-07	1e-05	-1	-0.69	-1.61	0.0931	0.232	0	-0.98	-1.98	0.00384	0.0296	0	-0.74	-1.66	0.0285	0.109	0	5.73644	5.46926	5.17542	5.18814	4.96656	5.48876	5.00101	4.75317	4.78369	3.30243	1552735_at	5098	PCDHGC3	603627	5	1552735_at	protocadherin gamma subfamily C, 3 | protocadherin gamma subfamily A, 4	56111	PCDHGA4	606291
1552742_at	-1.4	-2.64	0.00855	0.0233	-1	-0.18	-1.13	0.729	0.847	0	-0.44	-1.35	0.304	0.51	0	-0.09	-1.06	0.839	0.919	0	3.04418	3.56463	2.72464	2.39801	3.56861	3.38194	2.95801	2.60699	3.38454	2.16407	1552742_at	131096	KCNH8	608260	3	1552742_at	potassium voltage-gated channel, subfamily H (eag-related), member 8
1552754_a_at	-1.81	-3.52	0.00014	0.000686	-1	-0.07	-1.05	0.88	0.938	0	-0.59	-1.51	0.111	0.271	0	-0.02	-1.02	0.947	0.973	0	5.05323	4.87913	5.00692	4.93584	5.10377	4.83623	5.02872	4.46041	4.8111	3.06516	1552754_a_at	253559	CADM2	609938	3	1552754_a_at	cell adhesion molecule 2
1552774_a_at	-2.27	-4.84	4.58e-08	7.9e-07	-1	-1.62	-3.07	4.3e-05	0.00157	-1	-0.72	-1.65	0.0194	0.087	0	-0.74	-1.67	0.0168	0.0771	0	7.24374	7.72867	6.85694	7.10496	6.81941	7.30289	6.50224	6.51968	6.11015	5.4542	1552774_a_at	9481	SLC25A27	613725	6	1552774_a_at	solute carrier family 25, member 27
1552785_at	-0.55	-1.46	0.122	0.207	0	-1.19	-2.28	0.00107	0.0119	-1	-0.41	-1.33	0.157	0.336	0	-0.86	-1.81	0.00363	0.028	0	2.95968	3.7283	2.36514	2.74177	2.60166	3.05176	2.10171	2.55173	2.53633	3.18156	1552785_at	163115	ZNF781		19	1552785_at	zinc finger protein 781
1552787_at	3.06	8.32	3.3e-07	4.1e-06	1	0.68	1.61	0.21	0.393	0	1.14	2.2	0.0123	0.0639	0	0.52	1.44	0.242	0.441	0	3.30256	3.43932	3.5948	3.144	3.39808	3.46203	3.82385	4.43812	4.12381	6.49609	1552787_at	92797	HELB	614539	12	1552787_at	helicase (DNA) B
1552788_a_at	1.58	3	1.88e-05	0.000124	1	0.49	1.4	0.16	0.332	0	0.59	1.51	0.0383	0.135	0	0.09	1.06	0.749	0.863	0	2.21968	2.22632	2.32534	2.21385	2.21368	2.23157	2.31015	2.8142	2.71537	3.81014	1552788_a_at	92797	HELB	614539	12	1552788_a_at	helicase (DNA) B
1552792_at	0.06	1.04	0.883	0.922	0	1.24	2.37	0.0031	0.0238	1	0.62	1.53	0.0674	0.197	0	0.73	1.66	0.0313	0.116	0	3.39744	3.44865	4.15478	3.69393	4.07618	3.42384	4.12524	4.01263	4.69157	3.50879	1552792_at	122809	SOCS4		14	1552792_at	suppressor of cytokine signaling 4
1552798_a_at	2.77	6.83	3.66e-07	4.48e-06	1	1.48	2.79	0.00372	0.0268	1	1.38	2.6	0.00105	0.0125	1	0.89	1.85	0.0305	0.114	0	3.80898	3.07446	4.56743	4.46572	3.75097	3.40237	4.6985	5.18624	4.55537	5.84688	1552798_a_at	7099	TLR4	114500	9	1552798_a_at	toll-like receptor 4			152430 | 603030 | 611488
1552807_a_at	3.51	11.39	1.36e-08	2.87e-07	1	1.63	3.09	0.00393	0.0277	1	1.32	2.5	0.00415	0.0312	1	1.27	2.42	0.00555	0.0369	1	5.21145	5.24947	6.35313	5.66891	5.39221	5.83138	6.48634	6.53196	6.877	8.75876	1552807_a_at	89790	SIGLEC10	606091	19	1552807_a_at	sialic acid binding Ig-like lectin 10
1552977_a_at	1.22	2.33	2.75e-05	0.000172	1	0.46	1.37	0.0957	0.236	0	0.63	1.55	0.00588	0.0392	0	0.32	1.25	0.156	0.333	0	7.73433	7.79823	7.96106	8.09632	7.48122	7.91724	8.0527	8.36478	8.25712	9.01845	1552977_a_at	10695	CNPY3	610774	6	1552977_a_at	canopy 3 homolog (zebrafish)
1553031_at	-1.8	-3.48	0.00389	0.0119	-1	0.01	1.01	0.986	0.994	0	-0.11	-1.08	0.83	0.913	0	0.38	1.3	0.44	0.636	0	7.6061	8.13371	8.31476	8.06112	8.6344	8.30961	7.98835	7.50002	8.14411	6.33479	1553031_at	221393	GPR115	614268	6	1553031_at	G protein-coupled receptor 115
1553034_at	-0.42	-1.34	0.119	0.203	0	-1.1	-2.14	0.000101	0.00268	-1	0.11	1.08	0.601	0.763	0	-0.72	-1.64	0.00155	0.0156	0	7.74704	8.17329	7.2534	7.96203	7.15727	7.87442	7.03185	7.86106	7.077	7.75333	1553034_at	10806	SDCCAG8	613524	1	1553034_at	serologically defined colon cancer antigen 8			613615
1553042_a_at	1.57	2.96	8.16e-12	8.91e-10	1	0.35	1.28	0.0683	0.19	0	0.33	1.26	0.036	0.13	0	0.12	1.09	0.441	0.637	0	3.4769	3.28781	3.45324	3.36179	3.53502	3.55611	3.59774	3.81058	3.64175	4.8554	1553042_a_at	84807	NFKBID		19	1553042_a_at	nuclear factor of kappa light polypeptide gene enhancer in B-cells inhibitor, delta
1553043_a_at	3.93	15.22	7.8e-07	8.53e-06	1	1.88	3.68	0.0115	0.0569	0	1.55	2.92	0.0108	0.0587	0	2	3.99	0.0012	0.0131	1	2.2109	2.23404	3.32298	2.49042	2.69119	2.20015	4.20691	3.75768	4.11319	6.16227	1553043_a_at	146722	CD300LF	609807	17	1553043_a_at	CD300 molecule-like family member f
1553055_a_at	3.33	10.02	4.38e-09	1.14e-07	1	1.12	2.18	0.0268	0.102	0	1.26	2.4	0.00264	0.023	1	0.82	1.77	0.0464	0.15	0	6.93635	6.75648	7.1683	7.28139	6.9651	6.86971	7.75738	8.1989	7.87831	10.0815	1553055_a_at	162394	SLFN5	614952	17	1553055_a_at	schlafen family member 5
1553062_at	-1.4	-2.64	0.014	0.0351	-1	-0.17	-1.13	0.76	0.867	0	-0.4	-1.32	0.378	0.582	0	0.03	1.02	0.956	0.978	0	3.33834	4.035	3.01217	3.06186	3.8154	4.18156	3.36352	2.93626	3.86456	2.63448	1553062_at	116255	MOGAT1	610268	2	1553062_at	monoacylglycerol O-acyltransferase 1
1553072_at	-2.03	-4.09	0.000647	0.00257	-1	-0.64	-1.56	0.265	0.457	0	-0.13	-1.09	0.781	0.884	0	-0.12	-1.09	0.8	0.896	0	5.54901	6.44817	6.00729	6.22885	6.26066	6.25855	5.43083	5.41916	5.80986	4.41681	1553072_at	149428	BNIPL	611275	1	1553072_at	BCL2/adenovirus E1B 19kD interacting protein like
1553077_at	-0.11	-1.08	0.87	0.913	0	2.06	4.18	0.00402	0.0282	1	-0.28	-1.22	0.619	0.776	0	0.19	1.14	0.739	0.857	0	7.15742	6.14201	7.61039	7.60927	8.19621	7.84685	7.34725	6.87484	8.20673	6.02843	1553077_at	121214	SDR9C7	609769	12	1553077_at	short chain dehydrogenase/reductase family 9C, member 7
1553102_a_at	1.69	3.24	9.2e-07	9.8e-06	1	0.4	1.32	0.21	0.393	0	0.08	1.06	0.76	0.871	0	-0.09	-1.06	0.736	0.856	0	10.2331	9.52284	9.96555	9.97309	9.62183	9.67799	10.1462	10.3118	9.92091	11.2178	1553102_a_at	26112	CCDC69		5	1553102_a_at	coiled-coil domain containing 69
1553105_s_at	-1.68	-3.2	0.000103	0.00053	-1	-0.15	-1.11	0.714	0.838	0	-0.46	-1.38	0.17	0.355	0	0.11	1.08	0.753	0.865	0	4.94264	5.14173	5.47948	5.21707	5.23646	5.11723	5.04784	4.4816	4.99153	3.46271	1553105_s_at	1829	DSG2	125671	18	1553105_s_at	desmoglein 2			610193 | 612877
1553114_a_at	-1.1	-2.15	6.94e-06	5.35e-05	-1	0.24	1.18	0.3	0.496	0	-0.54	-1.45	0.00474	0.034	0	-0.16	-1.12	0.388	0.589	0	9.24139	9.2487	9.14927	9.13382	9.57853	9.55863	9.08053	8.70148	9.48521	8.14691	1553114_a_at	5753	PTK6	602004	20	1553114_a_at	protein tyrosine kinase 6
1553118_at	1.18	2.27	4.93e-05	0.00028	1	0.08	1.06	0.759	0.866	0	0.07	1.05	0.771	0.878	0	0.05	1.04	0.821	0.909	0	8.58508	8.42738	8.56228	8.36337	8.34596	8.28519	8.63568	8.6503	8.51131	9.60825	1553118_at	117145	THEM4	606388	1	1553118_at	thioesterase superfamily member 4
1553132_a_at	1.34	2.54	7.25e-08	1.16e-06	1	0.52	1.44	0.0217	0.088	0	0.69	1.61	0.000326	0.00573	0	0.77	1.7	7.24e-05	0.00198	0	8.54162	8.80364	9.21567	8.90529	8.86647	8.95764	9.31104	9.23107	9.32818	10.1486	1553132_a_at	123036	TC2N		14	1553132_a_at	tandem C2 domains, nuclear
1553133_at	2.13	4.37	4.17e-07	5e-06	1	1.09	2.13	0.00559	0.0353	1	1.32	2.51	6.32e-05	0.00199	1	0.65	1.57	0.0414	0.14	0	4.60543	4.72378	5.60352	4.97461	5.16995	4.79722	5.2519	5.93027	5.81344	6.8528	1553133_at	203228	C9orf72	105550	9	1553133_at	chromosome 9 open reading frame 72			614260
1553145_at	-0.71	-1.64	0.0371	0.079	0	-1.05	-2.07	0.00264	0.0215	-1	-0.82	-1.76	0.00399	0.0304	0	-0.95	-1.94	0.000871	0.0106	0	7.15139	7.03573	6.16813	6.67312	6.48799	7.13073	6.19639	6.33392	5.98725	6.32112	1553145_at	202020	TAPT1-AS1		4	1553145_at	TAPT1 antisense RNA 1 (head to head)
1553165_at	1.78	3.44	1.46e-06	1.44e-05	1	-0.66	-1.58	0.0535	0.161	0	-0.16	-1.12	0.557	0.732	0	-0.14	-1.1	0.609	0.767	0	4.41219	4.11344	3.80145	3.89445	3.84422	4.06932	4.27046	4.24922	3.44925	5.89489	1553165_at	11276	SYNRG	607291	17	1553165_at	synergin, gamma
1553167_a_at	1.33	2.51	0.000166	0.000798	1	-0.12	-1.08	0.731	0.848	0	0.31	1.24	0.256	0.458	0	-0.14	-1.1	0.609	0.767	0	5.42224	5.52041	5.25121	5.35134	5.31249	5.84676	5.28215	5.73472	5.40495	6.84999	1553167_a_at	51091	SEPSECS	613009	4	1553167_a_at	Sep (O-phosphoserine) tRNA:Sec (selenocysteine) tRNA synthase			613811
1553194_at	-1.91	-3.76	0.000403	0.0017	-1	0.12	1.08	0.823	0.905	0	-0.7	-1.63	0.0976	0.249	0	0.09	1.07	0.825	0.911	0	7.53614	6.59282	7.74392	7.6065	7.4124	6.72588	7.62955	6.83131	6.70801	4.68112	1553194_at	257194	NEGR1	613173	1	1553194_at	neuronal growth regulator 1
1553211_at	-2.64	-6.24	0.000459	0.00191	-1	1.15	2.22	0.114	0.266	0	-0.33	-1.25	0.578	0.747	0	0.7	1.63	0.233	0.43	0	5.65591	5.2246	6.49568	6.37981	6.55715	6.01186	6.36085	5.32845	6.3743	2.58302	1553211_at	162282	ANKFN1		17	1553211_at	ankyrin-repeat and fibronectin type III domain containing 1
1553220_at	1.16	2.23	6.8e-06	5.26e-05	1	-0.28	-1.21	0.244	0.432	0	0.33	1.26	0.0911	0.239	0	-0.41	-1.33	0.0385	0.133	0	3.20736	3.20236	2.91316	3.01138	2.77872	3.19484	2.79702	3.54055	2.92237	4.36175	1553220_at	150864	FAM117B		2	1553220_at	family with sequence similarity 117, member B
1553225_s_at	1.03	2.04	8.94e-05	0.000469	1	-0.16	-1.11	0.532	0.705	0	0.14	1.1	0.498	0.686	0	-0.09	-1.06	0.673	0.813	0	4.17157	4.28056	4.20401	4.3639	4.17722	4.52388	4.08606	4.30896	4.12532	5.30773	1553225_s_at	7626	ZNF75D	314997	X	1553225_s_at	zinc finger protein 75D
1553243_at	-2.96	-7.81	1.44e-09	4.69e-08	-1	-0.54	-1.46	0.205	0.387	0	-0.89	-1.85	0.0126	0.0647	0	-0.07	-1.05	0.833	0.915	0	7.88279	7.6505	7.71859	8.09322	7.54016	6.98898	7.80932	6.99357	7.1064	4.68583	1553243_at	80760	ITIH5	609783	10	1553243_at	inter-alpha-trypsin inhibitor heavy chain family, member 5
1553271_at	-1.01	-2.01	0.0016	0.00558	-1	-0.86	-1.81	0.0067	0.0398	0	-0.21	-1.15	0.409	0.612	0	-0.31	-1.24	0.219	0.413	0	6.0471	6.36789	5.97469	5.93416	5.83273	5.9702	5.73619	5.83926	5.51061	5.36006	1553271_at	57609	DIP2B	136630	12	1553271_at	DIP2 disco-interacting protein 2 homolog B (Drosophila)			611379
1553333_at	-1.72	-3.3	0.0018	0.00621	-1	-1.69	-3.23	0.00213	0.0188	-1	-0.65	-1.57	0.137	0.309	0	-0.89	-1.85	0.0441	0.146	0	7.23196	7.55265	6.74332	7.13097	7.31201	7.70488	6.34466	6.58123	5.86142	5.83206	1553333_at	126868	MAB21L3		1	1553333_at	mab-21-like 3 (C. elegans)
1553394_a_at	-2.35	-5.11	9.21e-09	2.11e-07	-1	-0.71	-1.63	0.0542	0.163	0	-0.81	-1.76	0.00734	0.0454	0	-0.3	-1.23	0.306	0.51	0	8.23308	8.89458	7.82472	7.98283	8.49133	8.71805	7.92977	7.42014	8.18879	6.54177	1553394_a_at	7021	TFAP2B	169100	6	1553394_a_at	transcription factor AP-2 beta (activating enhancer binding protein 2 beta)			601601
1553400_a_at	-1.53	-2.9	4.82e-05	0.000275	-1	-0.69	-1.62	0.0544	0.163	0	-0.54	-1.45	0.0673	0.197	0	-0.3	-1.23	0.299	0.503	0	5.26711	5.1854	5.10585	5.17905	5.09556	5.33047	4.96502	4.72998	4.49281	3.65113	1553400_a_at	147081	CRHR1-IT1		17	1553400_a_at	CRHR1 intronic transcript 1 (non-protein coding)				17_ctg5_hap1
1553423_a_at	2.39	5.25	3.22e-07	4.02e-06	1	-0.89	-1.86	0.0387	0.13	0	0.31	1.24	0.38	0.584	0	-0.71	-1.64	0.0426	0.142	0	6.13267	5.90103	5.56349	6.23955	5.00824	5.91739	5.41905	6.43798	5.00952	8.2929	1553423_a_at	146857	SLFN13	614957	17	1553423_a_at	schlafen family member 13
1553505_at	-2.5	-5.67	0.000295	0.00131	-1	-1.62	-3.07	0.0161	0.0716	0	-0.82	-1.76	0.133	0.303	0	-1.58	-3	0.00428	0.0312	-1	7.18131	7.19271	5.80044	6.97709	6.18097	7.46353	5.5972	6.36549	5.5722	4.68887	1553505_at	144568	A2ML1	610627	12	1553505_at	alpha-2-macroglobulin-like 1
1553510_s_at	2.1	4.28	1.26e-08	2.69e-07	1	1.02	2.03	0.00252	0.0209	1	0.82	1.77	0.00283	0.0241	0	0.8	1.74	0.00363	0.028	0	6.68694	6.73653	7.3157	7.12152	7.31791	7.03928	7.48647	7.50909	7.75598	8.83485	1553510_s_at	9125	RQCD1	612054	2	1553510_s_at	RCD1 required for cell differentiation1 homolog (S. pombe)
1553583_a_at	-4.17	-17.99	0.0044	0.0132	-1	-1.45	-2.74	0.308	0.504	0	-0.68	-1.61	0.556	0.732	0	0.73	1.66	0.528	0.707	0	6.6165	9.61219	6.43381	6.22206	7.75782	8.6436	7.35045	5.93321	8.15909	5.44306	1553583_a_at	7069	THRSP	601926	11	1553583_a_at	thyroid hormone responsive
1553603_s_at	-1.01	-2.01	0.000355	0.00153	-1	-0.32	-1.25	0.235	0.423	0	-0.23	-1.17	0.302	0.508	0	-0.19	-1.14	0.398	0.598	0	8.05623	8.28963	7.99373	8.0068	8.18593	8.15388	7.86956	7.82832	7.96818	7.28084	1553603_s_at	64225	ATL2	609368	2	1553603_s_at	atlastin GTPase 2
1553605_a_at	-1.77	-3.41	0.018	0.0433	-1	-0.94	-1.92	0.202	0.384	0	0	1	0.994	0.997	0	-0.05	-1.03	0.939	0.969	0	4.15854	6.15946	3.71414	4.32674	5.27812	6.2898	4.11293	4.16314	5.21844	4.38863	1553605_a_at	154664	ABCA13	607807	7	1553605_a_at	ATP-binding cassette, sub-family A (ABC1), member 13
1553613_s_at	-1.35	-2.54	0.00252	0.00822	-1	0.16	1.12	0.708	0.834	0	-1.17	-2.25	0.00137	0.015	-1	-0.29	-1.22	0.418	0.616	0	8.82845	8.52868	8.27934	8.16161	8.8742	8.85682	8.5428	7.65931	8.6899	7.18234	1553613_s_at	2296	FOXC1	601090	6	1553613_s_at	forkhead box C1			601631 | 602482
1553736_at	0.38	1.3	0.477	0.598	0	1.61	3.04	0.00336	0.0251	1	0.77	1.7	0.0806	0.222	0	1.18	2.27	0.00786	0.0464	1	2.3378	2.3518	3.45951	2.26694	2.94542	2.33899	3.51914	3.10306	3.95739	2.72985	1553736_at	196441	ZFC3H1		12	1553736_at	zinc finger, C3H1-type containing
1553743_at	-0.68	-1.61	0.0133	0.0337	0	-1.13	-2.19	7.95e-05	0.00232	-1	0.28	1.21	0.211	0.406	0	-0.58	-1.49	0.0108	0.0573	0	7.01672	7.63343	6.70696	7.35437	6.51328	7.04641	6.43984	7.2947	6.50305	6.94893	1553743_at	151194	METTL21A		2	1553743_at	methyltransferase like 21A | uncharacterized LOC100506290	100506290	LOC100506290
1553749_at	0.68	1.6	0.00297	0.00947	0	0.76	1.69	0.000946	0.011	0	0.65	1.57	0.000605	0.0086	0	1.06	2.08	1.24e-07	2.59e-05	1	9.23807	9.56734	10.3367	9.52605	10.0369	9.51639	10.2974	9.88432	10.328	10.2457	1553749_at	143684	FAM76B		11	1553749_at	family with sequence similarity 76, member B
1553764_a_at	-1.58	-2.99	4.51e-06	3.7e-05	-1	-0.89	-1.86	0.00648	0.0389	0	-0.37	-1.3	0.155	0.334	0	-0.56	-1.48	0.033	0.12	0	9.34003	9.65218	9.09765	9.30614	9.56931	9.54253	8.77522	8.96695	8.75977	8.07005	1553764_a_at	84962	AJUBA	609066	14	1553764_a_at	ajuba LIM protein
1553768_a_at	0.18	1.13	0.578	0.686	0	0.16	1.11	0.63	0.78	0	-0.89	-1.86	0.00118	0.0135	0	-1.09	-2.13	0.000101	0.00248	-1	4.85707	3.8285	3.89995	3.77426	4.43232	4.24785	3.76613	3.96231	3.98515	4.00956	1553768_a_at	285761	DCBLD1		6	1553768_a_at	discoidin, CUB and LCCL domain containing 1
1553787_at	-1.99	-3.98	5.23e-06	4.21e-05	-1	-1.73	-3.32	5.73e-05	0.00188	-1	-0.48	-1.39	0.15	0.327	0	-1.29	-2.45	0.0002	0.00394	-1	8.63263	9.01539	7.47266	8.55566	8.05509	8.77697	7.3388	8.15271	7.28564	7.02317	1553787_at	219833	C11orf45		11	1553787_at	chromosome 11 open reading frame 45
1553839_at	-1.83	-3.56	1.28e-05	8.92e-05	-1	-1.05	-2.08	0.00862	0.047	-1	-1.35	-2.54	6.99e-05	0.00212	-1	-0.83	-1.78	0.0108	0.0573	0	6.38116	5.84223	5.58974	6.11062	5.3225	5.56026	5.54667	5.03423	4.78806	4.00996	1553839_at	91050	CCDC149		4	1553839_at	coiled-coil domain containing 149
1553840_a_at	-1.82	-3.54	1.25e-05	8.76e-05	-1	-1	-2	0.0118	0.0582	0	-1.11	-2.16	0.000784	0.0103	-1	-0.65	-1.57	0.0445	0.146	0	7.05439	6.54718	6.08929	6.69134	5.7885	6.39436	6.4069	5.94279	5.54502	4.72364	1553840_a_at	91050	CCDC149		4	1553840_a_at	coiled-coil domain containing 149
1553861_at	-1.47	-2.77	0.00111	0.00408	-1	-0.64	-1.56	0.144	0.31	0	-1.35	-2.54	0.000294	0.00535	-1	-1.59	-3.02	2.5e-05	0.000972	-1	7.18392	6.71074	6.0471	6.33955	7.09049	6.87681	5.59045	5.83868	6.07263	5.24031	1553861_at	255394	TCP11L2		12	1553861_at	t-complex 11, testis-specific-like 2
1553882_at	-1.36	-2.57	0.0054	0.0158	-1	0.29	1.22	0.541	0.712	0	-0.53	-1.44	0.18	0.367	0	-0.3	-1.23	0.443	0.638	0	6.53358	6.06886	6.36706	6.54679	6.80619	7.10107	6.23453	6.00842	6.36067	4.70611	1553882_at					1553882_at
1553894_at	-1.06	-2.09	0.00116	0.00424	-1	-0.65	-1.57	0.0416	0.137	0	-0.46	-1.38	0.0766	0.215	0	-0.32	-1.25	0.221	0.415	0	4.35422	4.33763	4.09676	4.24521	4.11055	4.33353	4.03699	3.89308	3.68541	3.27272	1553894_at	160857	CCDC122	613408	13	1553894_at	coiled-coil domain containing 122
1553906_s_at	1.17	2.25	2.1e-08	4.14e-07	1	0.39	1.31	0.0377	0.128	0	0.65	1.57	5.26e-05	0.00178	0	0.26	1.2	0.0884	0.23	0	12.8758	12.7534	12.9743	13.1778	12.8285	12.9408	13.1362	13.5255	13.1446	13.9214	1553906_s_at	221472	FGD2	605091	6	1553906_s_at	FYVE, RhoGEF and PH domain containing 2
1553946_at	-1.34	-2.53	0.0129	0.0327	-1	-0.16	-1.12	0.756	0.864	0	-0.98	-1.98	0.0245	0.101	0	-0.03	-1.02	0.951	0.975	0	14.3578	14.569	13.7332	14.2819	14.5082	14.5035	14.3312	13.3732	14.4054	13.2301	1553946_at	117159	DCD	606634	12	1553946_at	dermcidin
1553959_a_at	1.44	2.71	0.000127	0.000631	1	0.93	1.9	0.0109	0.0549	0	0.53	1.44	0.0706	0.203	0	0.93	1.9	0.002	0.0187	0	3.98884	3.91098	4.56643	4.08727	4.39476	4.09063	4.91756	4.51969	4.83785	5.34889	1553959_a_at	126792	B3GALT6		1	1553959_a_at	UDP-Gal:betaGal beta 1,3-galactosyltransferase polypeptide 6
1553960_at	-1.21	-2.31	1.58e-07	2.2e-06	-1	-0.5	-1.41	0.0183	0.0783	0	-0.3	-1.23	0.0812	0.223	0	-0.3	-1.23	0.0838	0.222	0	10.9001	10.8881	10.8321	10.9583	10.8305	10.9535	10.6037	10.6011	10.3879	9.68133	1553960_at	90203	SNX21		20	1553960_at	sorting nexin family member 21
1553961_s_at	-1.01	-2.01	6.58e-08	1.07e-06	-1	-0.34	-1.27	0.0429	0.139	0	-0.43	-1.35	0.00233	0.0212	0	-0.26	-1.19	0.0637	0.186	0	11.6507	11.5466	11.477	11.6533	11.5252	11.5893	11.3942	11.2203	11.2026	10.5381	1553961_s_at	90203	SNX21		20	1553961_s_at	sorting nexin family member 21
1553971_a_at	-1.15	-2.22	7.2e-07	7.95e-06	-1	-0.77	-1.7	0.000541	0.00778	0	-0.25	-1.19	0.156	0.335	0	-0.22	-1.17	0.197	0.387	0	6.72361	7.01381	6.64497	7.00936	6.46119	6.80239	6.4989	6.47577	6.24666	5.86134	1553971_a_at	352954	GATS		7	1553971_a_at	GATS, stromal antigen 3 opposite strand
1553977_a_at	-1.72	-3.3	0.000104	0.000534	-1	-0.5	-1.42	0.233	0.42	0	-0.28	-1.22	0.408	0.61	0	-0.14	-1.1	0.683	0.82	0	8.00629	8.47028	7.9129	8.10672	8.33244	8.64456	7.86623	7.72215	7.9676	6.7497	1553977_a_at	51302	CYP39A1	605994	6	1553977_a_at	cytochrome P450, family 39, subfamily A, polypeptide 1
1553986_at	-1.4	-2.65	0.00362	0.0112	-1	-0.18	-1.13	0.708	0.834	0	-1.02	-2.03	0.0092	0.0526	0	-0.35	-1.27	0.364	0.568	0	4.58225	4.47765	4.20047	3.99256	4.15382	4.68825	4.23476	3.56228	4.30236	3.07353	1553986_at	158158	RASEF	611344	9	1553986_at	RAS and EF-hand domain containing
1553989_a_at	-1.55	-2.93	9e-09	2.07e-07	-1	-0.32	-1.25	0.182	0.36	0	-0.59	-1.5	0.00341	0.0274	0	-0.31	-1.24	0.112	0.269	0	9.46547	9.72325	9.2642	9.28121	9.72389	9.91632	9.15405	8.87839	9.40357	8.17397	1553989_a_at	245973	ATP6V1C2		2	1553989_a_at	ATPase, H+ transporting, lysosomal 42kDa, V1 subunit C2
1554003_at	-1.68	-3.21	1.1e-07	1.63e-06	-1	-1	-2.01	0.000724	0.00924	-1	-0.39	-1.31	0.0978	0.249	0	-0.19	-1.14	0.416	0.615	0	9.39557	9.44784	9.20173	9.31172	9.08092	9.2331	9.20601	9.00645	8.44328	7.76634	1554003_at	64283	ARHGEF28	612790	5	1554003_at	Rho guanine nucleotide exchange factor (GEF) 28
1554004_a_at	-1.59	-3.01	4.47e-06	3.68e-05	-1	-1.24	-2.36	0.000238	0.00459	-1	-0.7	-1.62	0.00947	0.0537	0	-0.49	-1.41	0.0634	0.185	0	7.90163	8.08667	7.62198	7.66899	7.56108	7.80815	7.41005	7.20634	6.84972	6.49786	1554004_a_at	64283	ARHGEF28	612790	5	1554004_a_at	Rho guanine nucleotide exchange factor (GEF) 28
1554008_at	0.77	1.7	0.0339	0.0734	0	2.72	6.61	7.13e-11	7.32e-07	1	0.38	1.3	0.198	0.389	0	2.46	5.48	2.42e-12	7.46e-09	1	5.7336	5.35306	7.65628	6.02753	6.77804	5.56951	8.18898	6.10993	8.07677	6.11958	1554008_at	9180	OSMR	105250	5	1554008_at	oncostatin M receptor			601743
1554016_a_at	1.11	2.16	1.82e-06	1.73e-05	1	0.74	1.67	0.000906	0.0107	0	0.15	1.11	0.39	0.594	0	0.27	1.21	0.118	0.277	0	8.59563	8.48497	8.84162	8.6081	8.73155	8.50226	8.87051	8.74574	9.22213	9.59335	1554016_a_at	79650	USB1	604173	16	1554016_a_at	U6 snRNA biogenesis 1			613276
1554018_at	-1.56	-2.96	5.81e-09	1.43e-07	-1	-0.53	-1.45	0.0268	0.102	0	-0.24	-1.18	0.211	0.406	0	-0.05	-1.03	0.815	0.905	0	8.84572	8.9102	8.90498	9.093	8.85656	8.99434	8.80061	8.60284	8.37738	7.34689	1554018_at	10457	GPNMB	604368	7	1554018_at	glycoprotein (transmembrane) nmb
1554026_a_at	-1.76	-3.4	0.00547	0.0159	-1	0.77	1.7	0.218	0.402	0	-1.26	-2.4	0.0141	0.07	0	0.02	1.01	0.972	0.987	0	5.42977	5.72053	5.71774	4.79402	7.03624	5.40154	5.44723	4.16562	6.48562	3.95664	1554026_a_at	4651	MYO10	601481	5	1554026_a_at	myosin X
1554037_a_at	0.89	1.85	0.107	0.187	0	0.78	1.72	0.156	0.326	0	0.87	1.83	0.0545	0.171	0	1.37	2.59	0.00288	0.024	1	6.2716	6.61704	7.36336	6.99054	6.72623	6.11528	7.64351	7.14	7.39692	7.50524	1554037_a_at	9841	ZBTB24	614064	6	1554037_a_at	zinc finger and BTB domain containing 24			614069
1554044_a_at	-2.23	-4.69	0.0148	0.0368	-1	-0.85	-1.8	0.345	0.542	0	-1.48	-2.79	0.046	0.153	0	0.04	1.03	0.958	0.979	0	5.30603	5.52878	5.42437	4.87839	4.44101	4.71107	5.34484	3.82713	4.6818	3.29986	1554044_a_at	56246	MRAP	607398	21	1554044_a_at	melanocortin 2 receptor accessory protein			609196
1554053_at	0.23	1.17	0.574	0.683	0	1.45	2.73	0.000666	0.00878	1	-0.04	-1.03	0.906	0.953	0	0.55	1.46	0.104	0.255	0	8.55281	7.74461	9.03761	8.3923	8.98956	8.50753	9.10112	8.51336	9.19575	7.97441	1554053_at	10558	SPTLC1	162400	9	1554053_at	serine palmitoyltransferase, long chain base subunit 1			605712
1554062_at	-1.4	-2.64	2.85e-07	3.64e-06	-1	-0.02	-1.01	0.935	0.968	0	-0.07	-1.05	0.726	0.849	0	0.09	1.06	0.665	0.808	0	11.5018	11.3275	11.7139	11.8474	11.6799	11.5714	11.5891	11.4309	11.3073	9.92758	1554062_at	7499	XG	300879	X	1554062_at	Xg blood group			314700
1554080_at	2.08	4.23	1.68e-07	2.32e-06	1	0.53	1.44	0.145	0.31	0	0.96	1.94	0.0016	0.0166	0	0.47	1.38	0.114	0.271	0	5.48973	5.64176	6.02853	5.74699	5.61854	5.80089	5.95779	6.4492	6.16951	7.72267	1554080_at	9125	RQCD1	612054	2	1554080_at	RCD1 required for cell differentiation1 homolog (S. pombe)
1554108_at	-0.77	-1.7	0.0046	0.0138	0	-1.7	-3.26	1.09e-08	1.11e-05	-1	-0.38	-1.3	0.0786	0.218	0	-0.75	-1.68	0.000794	0.00989	0	6.02073	6.32625	5.44611	5.96707	5.53385	6.04991	5.268	5.63782	4.62192	5.55683	1554108_at					1554108_at
1554114_s_at	1.88	3.67	3.65e-10	1.64e-08	1	0.46	1.37	0.0809	0.212	0	0.47	1.39	0.0278	0.11	0	0.28	1.21	0.186	0.373	0	2.65438	2.82865	2.95821	2.74727	2.85482	2.62044	2.93507	3.12636	3.28419	4.70615	1554114_s_at	85464	SSH2	606779	17	1554114_s_at	slingshot homolog 2 (Drosophila)
1554115_at	2.75	6.72	2.67e-08	5.04e-07	1	0.93	1.91	0.0374	0.127	0	0.76	1.69	0.0371	0.133	0	0.42	1.33	0.25	0.449	0	2.73024	2.71549	2.86241	2.91924	2.69987	2.98684	3.14539	3.491	3.64574	5.46329	1554115_at	133874	C5orf58		5	1554115_at	chromosome 5 open reading frame 58
1554116_s_at	3.21	9.27	1.64e-12	2.68e-10	1	0.11	1.08	0.771	0.873	0	0.88	1.84	0.00519	0.036	0	-0.13	-1.09	0.671	0.812	0	5.41968	5.17241	5.07946	5.06668	4.80091	5.25827	5.28933	6.30178	5.28167	8.38442	1554116_s_at	57097	PARP11		12	1554116_s_at	poly (ADP-ribose) polymerase family, member 11
1554155_at	0.4	1.32	0.123	0.209	0	1.12	2.17	4e-05	0.00151	1	0.37	1.3	0.0757	0.213	0	0.72	1.65	0.00088	0.0106	0	5.87504	6.13089	6.76105	6.37434	6.6409	6.00974	6.59773	6.24981	7.24784	6.52804	1554155_at	79648	MCPH1	251200	8	1554155_at	microcephalin 1			606858 | 607117
1554159_a_at	-0.55	-1.46	0.0308	0.0677	0	-0.01	-1	0.98	0.99	0	-1	-2	4.92e-06	0.000437	-1	-0.28	-1.21	0.173	0.356	0	9.93274	9.40628	9.52858	9.39777	9.85959	9.53685	9.65394	8.93031	9.39999	8.85985	1554159_a_at	10771	ZMYND11	608668	10	1554159_a_at	zinc finger, MYND-type containing 11
1554161_at	-1.66	-3.17	9.09e-10	3.29e-08	-1	-0.9	-1.87	0.000262	0.00489	0	-0.89	-1.85	1.57e-05	0.000832	0	-0.82	-1.77	5.52e-05	0.00165	0	9.67706	9.62554	9.02725	9.30361	9.04917	9.48141	8.85263	8.78625	8.72136	7.96116	1554161_at	9481	SLC25A27	613725	6	1554161_at	solute carrier family 25, member 27
1554176_a_at	-1.09	-2.12	0.000154	0.000748	-1	-0.05	-1.04	0.847	0.919	0	-0.02	-1.01	0.929	0.966	0	0.49	1.41	0.029	0.11	0	5.73325	5.78867	6.29083	5.9571	6.04156	5.86172	6.22772	5.71331	5.73592	4.70136	1554176_a_at	285315	C3orf33		3	1554176_a_at	chromosome 3 open reading frame 33
1554179_s_at	-0.43	-1.35	0.199	0.306	0	1.18	2.27	0.000653	0.00869	1	-0.31	-1.24	0.254	0.456	0	0.21	1.16	0.443	0.639	0	9.77183	9.06725	10.0056	9.92509	10.2269	9.90917	9.9807	9.45995	10.2518	8.63733	1554179_s_at	66004	LYNX1	606110	8	1554179_s_at	Ly6/neurotoxin 1
1554195_a_at	-2.16	-4.47	6.99e-06	5.38e-05	-1	0.21	1.16	0.633	0.782	0	-1.26	-2.4	0.000886	0.0112	-1	-0.49	-1.4	0.185	0.372	0	11.9494	11.6446	11.5211	11.5138	12.2666	11.7827	11.4634	10.688	11.8578	9.4832	1554195_a_at	389336	C5orf46		5	1554195_a_at	chromosome 5 open reading frame 46
1554213_at	-1.1	-2.15	0.00298	0.00949	-1	-0.91	-1.88	0.0133	0.0633	0	-1.17	-2.26	0.000147	0.00343	-1	-1.02	-2.03	0.000827	0.0102	-1	7.22988	6.43865	6.5714	6.74977	6.45396	6.48937	6.20771	6.05532	5.52906	5.33624	1554213_at	9639	ARHGEF10	608136	8	1554213_at	Rho guanine nucleotide exchange factor (GEF) 10			608236
1554240_a_at	4.54	23.28	5.02e-06	4.07e-05	1	0.8	1.74	0.388	0.583	0	3.43	10.79	1.98e-05	0.000965	1	1.84	3.58	0.0165	0.0761	0	4.76531	5.60879	6.0846	6.59626	4.03879	5.57497	6.60694	8.19742	6.40618	10.1497	1554240_a_at	3683	ITGAL	153370	16	1554240_a_at	integrin, alpha L (antigen CD11A (p180), lymphocyte function-associated antigen 1; alpha polypeptide)
1554246_at	-1.28	-2.44	0.00038	0.00162	-1	0.05	1.03	0.888	0.942	0	-0.37	-1.29	0.189	0.378	0	-0.18	-1.13	0.534	0.712	0	7.83111	7.83603	7.82964	8.08966	8.48288	8.4197	7.65551	7.45842	7.88449	6.55116	1554246_at	149466	C1orf210		1	1554246_at	chromosome 1 open reading frame 210
1554273_a_at	2.56	5.89	9.44e-05	0.000491	1	-0.03	-1.02	0.964	0.983	0	1.21	2.31	0.0191	0.0859	0	0.13	1.09	0.804	0.898	0	2.71212	2.72748	3.0569	3.32983	2.75208	3.19846	2.83772	3.92158	2.69969	5.28566	1554273_a_at	64167	ERAP2	609497	5	1554273_a_at	endoplasmic reticulum aminopeptidase 2
1554281_at	-1.95	-3.86	1.12e-05	7.98e-05	-1	-0.8	-1.75	0.0543	0.163	0	-0.65	-1.57	0.0578	0.178	0	-0.35	-1.28	0.297	0.5	0	4.6103	4.95605	4.77057	4.68144	4.81242	4.86123	4.25721	3.96255	4.15108	3.00929	1554281_at					1554281_at
1554283_at	0.99	1.99	0.00244	0.008	0	1.79	3.47	2.91e-07	8.95e-05	1	0.46	1.37	0.0799	0.22	0	1.36	2.57	1.41e-06	0.000143	1	9.18192	9.27644	10.1923	9.16948	10.0785	9.31558	10.5427	9.64014	11.0693	10.2697	1554283_at	25819	CCRN4L	608468	4	1554283_at	CCR4 carbon catabolite repression 4-like (S. cerevisiae)
1554285_at	3.12	8.72	2.47e-09	7.24e-08	1	0.73	1.66	0.113	0.264	0	1.42	2.68	0.000293	0.00535	1	0.39	1.31	0.296	0.499	0	3.70879	3.56145	3.99485	4.06481	3.54783	3.86796	4.10104	5.1303	4.29456	6.68576	1554285_at	84868	HAVCR2	606652	5	1554285_at	hepatitis A virus cellular receptor 2
1554319_at	1	2	0.018	0.0432	1	0.3	1.23	0.474	0.66	0	0.99	1.99	0.00463	0.0335	0	0.33	1.26	0.326	0.53	0	3.68157	3.6506	3.75481	3.79307	3.84751	3.54233	4.01628	4.67096	3.94883	4.65417	1554319_at	9252	RPS6KA5	603607	14	1554319_at	ribosomal protein S6 kinase, 90kDa, polypeptide 5
1554324_s_at	-1.44	-2.72	0.000735	0.00287	-1	-0.94	-1.92	0.0248	0.0966	0	-0.11	-1.08	0.739	0.858	0	-0.28	-1.21	0.413	0.611	0	6.18068	6.1053	6.21506	6.36317	5.98911	5.94052	5.90562	6.06896	5.16768	4.66126	1554324_s_at	51626	DYNC2LI1		2	1554324_s_at	dynein, cytoplasmic 2, light intermediate chain 1
1554332_a_at	-1.01	-2.01	0.00105	0.00388	-1	-0.14	-1.1	0.636	0.784	0	-0.22	-1.17	0.361	0.566	0	-0.06	-1.04	0.817	0.906	0	4.31718	4.95646	4.1979	4.16869	4.97218	4.87033	4.26128	4.09628	4.81655	3.95062	1554332_a_at	100127888	LOC100127888		20	1554332_a_at	uncharacterized LOC100127888
1554335_at	3.09	8.52	2.11e-08	4.15e-07	1	0.42	1.34	0.388	0.583	0	1.28	2.43	0.00198	0.0191	1	0.57	1.48	0.158	0.337	0	2.36292	2.40068	2.95583	2.70889	2.21671	2.49088	2.93206	3.64568	2.82488	5.49139	1554335_at	27128	CYTH4	606514	22	1554335_at	cytohesin 4
1554352_s_at	1.26	2.39	3.92e-07	4.75e-06	1	0.63	1.54	0.00675	0.04	0	0.74	1.67	0.000134	0.00324	0	0.86	1.81	1.4e-05	0.000667	0	8.18821	8.32029	8.90389	8.33155	8.38298	8.27671	9.04381	8.92845	8.94634	9.57657	1554352_s_at	10260	DENND4A	600382	15	1554352_s_at	DENN/MADD domain containing 4A
1554360_at	-1.43	-2.7	1.94e-05	0.000127	-1	-0.52	-1.43	0.1	0.244	0	-0.48	-1.39	0.0663	0.195	0	0.11	1.08	0.665	0.808	0	8.36933	8.97588	8.65797	8.43773	8.60091	8.63379	8.48022	7.89354	8.45551	7.5435	1554360_at	9873	FCHSD2		11	1554360_at	FCH and double SH3 domains 2
1554390_s_at	1.22	2.32	2.13e-08	4.18e-07	1	0.44	1.36	0.0255	0.0983	0	0.49	1.4	0.00288	0.0244	0	0.1	1.08	0.509	0.693	0	10.697	10.5218	10.923	10.7222	10.855	10.6933	10.8013	11.1822	10.9609	11.738	1554390_s_at	10097	ACTR2	604221	2	1554390_s_at	ARP2 actin-related protein 2 homolog (yeast)
1554406_a_at	3.29	9.75	7.4e-05	0.000398	1	2.24	4.71	0.00546	0.0347	1	3.3	9.83	2.06e-06	0.000267	1	2.61	6.1	0.000111	0.00264	1	5.90667	6.25256	8.26976	7.6944	6.46216	6.72088	8.51624	9.20444	8.48879	9.5378	1554406_a_at	64581	CLEC7A	606264	12	1554406_a_at	C-type lectin domain family 7, member A			613108 | 614079
1554415_at	0.61	1.52	0.0252	0.0574	0	1.01	2.02	0.000284	0.00513	1	0.2	1.15	0.349	0.554	0	1.07	2.11	4.73e-06	0.000336	1	7.89689	7.8558	8.73359	8.02057	8.22046	7.64122	8.97119	8.10075	8.86917	8.46222	1554415_at	27097	TAF5L		1	1554415_at	TAF5-like RNA polymerase II, p300/CBP-associated factor (PCAF)-associated factor, 65kDa
1554452_a_at	-1.86	-3.63	3.84e-05	0.000228	-1	-0.41	-1.33	0.338	0.535	0	-0.61	-1.53	0.0803	0.221	0	-0.05	-1.04	0.878	0.939	0	9.7702	10.4404	9.65348	9.61822	10.3741	10.5252	9.71687	9.15699	10.0322	8.5793	1554452_a_at	29923	HILPDA		7	1554452_a_at	hypoxia inducible lipid droplet-associated
1554453_at	2.27	4.82	7.7e-16	7.02e-13	1	0.02	1.01	0.945	0.973	0	0.85	1.8	9.85e-06	0.000625	0	-0.01	-1	0.973	0.987	0	2.28939	2.31509	2.25436	2.32221	2.28914	2.2749	2.28338	3.13776	2.3303	4.58446	1554453_at	92906	HNRPLL	611208	2	1554453_at	heterogeneous nuclear ribonucleoprotein L-like
1554473_at	-1.18	-2.26	0.00205	0.00692	-1	-0.2	-1.15	0.583	0.745	0	-0.21	-1.16	0.479	0.671	0	0.44	1.36	0.146	0.319	0	4.92131	4.80301	5.14228	4.80763	4.0975	4.23457	5.36268	4.70751	4.60047	3.62537	1554473_at	57522	SRGAP1	606523	12	1554473_at	SLIT-ROBO Rho GTPase activating protein 1
1554474_a_at	1.47	2.77	0.00155	0.00544	1	0.2	1.15	0.648	0.792	0	0.72	1.64	0.0527	0.167	0	0.03	1.02	0.924	0.963	0	5.89477	6.16364	5.97452	6.40513	6.01825	6.44021	5.92953	6.61251	6.36833	7.63351	1554474_a_at	26002	MOXD1	609000	6	1554474_a_at	monooxygenase, DBH-like 1
1554478_a_at	1.25	2.38	6.39e-07	7.19e-06	1	0.49	1.4	0.0348	0.121	0	0.1	1.07	0.604	0.766	0	0.29	1.23	0.118	0.278	0	3.52679	3.4041	3.68839	3.23039	3.90369	3.48182	3.82115	3.62359	3.89456	4.65268	1554478_a_at	55027	HEATR3	614951	16	1554478_a_at	HEAT repeat containing 3
1554485_s_at	-0.42	-1.34	0.493	0.613	0	-1.67	-3.18	0.00794	0.0444	-1	0.36	1.28	0.473	0.666	0	-1.52	-2.86	0.00331	0.0264	-1	7.44676	6.13144	6.51283	7.6192	5.12667	6.16595	5.93034	7.80664	4.4627	5.71028	1554485_s_at	140738	TMEM37		2	1554485_s_at	transmembrane protein 37
1554503_a_at	2.2	4.61	5.27e-07	6.08e-06	1	1.11	2.16	0.00684	0.0403	1	1.15	2.22	0.000723	0.00971	1	0.59	1.5	0.0754	0.208	0	5.00681	4.89926	5.32696	5.48652	4.84784	5.06258	5.59422	6.1581	6.01026	7.10285	1554503_a_at	126014	OSCAR	606862	19	1554503_a_at	osteoclast associated, immunoglobulin-like receptor
1554547_at	-2.35	-5.09	1.07e-07	1.6e-06	-1	-1.47	-2.78	0.000398	0.0064	-1	-0.58	-1.49	0.0775	0.216	0	-0.91	-1.88	0.00633	0.0403	0	9.22679	9.53107	8.72213	9.16824	8.95426	9.3651	8.31619	8.64714	8.05669	7.18331	1554547_at	220965	FAM13C		10	1554547_at	family with sequence similarity 13, member C
1554586_a_at	0.25	1.19	0.548	0.661	0	-1.1	-2.14	0.00874	0.0474	-1	0.12	1.08	0.726	0.85	0	-0.61	-1.52	0.0718	0.201	0	6.83512	6.42018	6.35924	7.11446	6.20378	6.23879	6.22788	6.95206	5.32262	6.66604	1554586_a_at	23221	RHOBTB2	607352	8	1554586_a_at	Rho-related BTB domain containing 2
1554609_at	-1.4	-2.63	5.96e-06	4.69e-05	-1	-1.1	-2.15	0.00024	0.00463	-1	-0.55	-1.47	0.0203	0.0894	0	-0.73	-1.65	0.00262	0.0225	0	7.88899	7.93971	7.34573	7.63985	7.45137	7.89486	7.16284	7.33645	6.83631	6.54303	1554609_at	100287896	LOC100287896			1554609_at	uncharacterized LOC100287896
1554621_at	1.08	2.12	0.000395	0.00168	1	0.17	1.13	0.559	0.726	0	0.66	1.58	0.00674	0.0429	0	0.28	1.21	0.242	0.441	0	5.23395	5.11603	5.39423	4.88881	5.35232	4.9349	5.51454	5.89806	5.28701	6.20053	1554621_at	8526	DGKE	601440	17	1554621_at	diacylglycerol kinase, epsilon 64kDa			615008
1554648_a_at	-1.24	-2.36	7.68e-06	5.81e-05	-1	0.02	1.01	0.937	0.969	0	-0.68	-1.6	0.00183	0.0182	0	-0.12	-1.09	0.558	0.729	0	7.99587	7.97615	7.9799	7.88068	8.23998	8.18718	7.8728	7.3178	7.99639	6.73727	1554648_a_at	90527	DUOXA1	612771	15	1554648_a_at	dual oxidase maturation factor 1
1554655_a_at	-2.02	-4.07	1.89e-06	1.78e-05	-1	-0.41	-1.33	0.3	0.496	0	-0.3	-1.23	0.344	0.55	0	-0.08	-1.06	0.806	0.9	0	8.25499	8.43492	8.2287	8.59072	8.35168	8.48537	8.17679	7.95271	8.0288	6.41154	1554655_a_at	388394	RPRML		17	1554655_a_at	reprimo-like
1554703_at	-1.13	-2.19	0.000243	0.00111	-1	-0.91	-1.88	0.00267	0.0217	0	-1.11	-2.16	1.53e-05	0.000823	-1	-0.94	-1.92	0.00019	0.0038	0	8.42035	7.69668	7.70075	7.93018	7.3523	7.8541	7.47739	7.30819	6.78419	6.56308	1554703_at	9639	ARHGEF10	608136	8	1554703_at	Rho guanine nucleotide exchange factor (GEF) 10			608236
1554704_at	0.65	1.56	0.0603	0.117	0	-1.58	-2.99	1.38e-05	0.000774	-1	0.89	1.86	0.00184	0.0183	0	-0.63	-1.55	0.0252	0.101	0	8.04835	8.68885	7.4245	8.39065	7.08692	8.24373	7.41745	8.94167	7.10829	9.33406	1554704_at	148229	ATP8B3	605866	19	1554704_at	ATPase, aminophospholipid transporter, class I, type 8B, member 3
1554730_at	0.91	1.88	0.071	0.135	0	1	2	0.0492	0.153	0	0.72	1.64	0.0829	0.226	0	1.39	2.61	0.0011	0.0125	1	4.06108	4.13113	4.82861	3.8819	4.25325	3.56361	5.44714	4.77715	5.12915	5.04509	1554730_at	79772	MCTP1		5	1554730_at	multiple C2 domains, transmembrane 1
1554736_at	-1.09	-2.13	0.00106	0.00394	-1	-0.43	-1.35	0.181	0.359	0	-0.44	-1.36	0.0959	0.246	0	-0.68	-1.6	0.0114	0.0595	0	6.28474	5.98769	5.88807	6.15729	6.02453	5.93962	5.60646	5.84435	5.55625	4.89586	1554736_at	9411	ARHGAP29	610496	1	1554736_at	Rho GTPase activating protein 29
1554748_at	-1.34	-2.53	0.0125	0.032	-1	-0.78	-1.72	0.141	0.305	0	-2.19	-4.58	2.36e-06	0.000285	-1	-1.27	-2.41	0.00396	0.0297	-1	6.00264	5.04329	4.78616	4.88859	4.96546	5.09976	4.73141	3.80822	4.26484	3.70383	1554748_at	1188	CLCNKB	602023	1	1554748_at	chloride channel, voltage-sensitive Kb			602522 | 607364 | 613090
1554784_at	-2	-3.99	2.75e-06	2.45e-05	-1	-0.42	-1.34	0.284	0.478	0	-0.7	-1.63	0.0307	0.117	0	-0.06	-1.04	0.849	0.924	0	5.31915	5.07787	5.17881	5.37168	4.96664	5.07099	5.25809	4.61482	4.65582	3.08175	1554784_at	1272	CNTN1	600016	12	1554784_at	contactin 1			612540
1554800_at	2.01	4.04	4.41e-10	1.91e-08	1	0.6	1.52	0.0339	0.119	0	0.76	1.7	0.00126	0.0141	0	0.28	1.21	0.227	0.423	0	2.31588	2.29516	2.33169	2.32326	2.403	2.33601	2.59205	3.07779	2.89558	4.30864	1554800_at	54734	RAB39A		11	1554800_at	RAB39A, member RAS oncogene family
1554807_a_at	-1.51	-2.86	6.74e-05	0.000367	-1	0.1	1.08	0.77	0.872	0	-0.46	-1.38	0.116	0.278	0	-0.08	-1.05	0.794	0.893	0	7.23971	7.26112	7.29919	7.07645	7.64728	7.50522	7.16337	6.77584	7.36588	5.74745	1554807_a_at	56907	SPIRE1	609216	18	1554807_a_at	spire homolog 1 (Drosophila)
1554822_at	1.28	2.43	0.0016	0.0056	1	-0.2	-1.15	0.609	0.764	0	1.02	2.03	0.00204	0.0195	1	0.36	1.29	0.258	0.458	0	4.38286	4.79048	4.67111	4.59677	4.69768	4.62115	4.74676	5.40471	4.58967	6.0732	1554822_at	57157	PHTF2		7	1554822_at	putative homeodomain transcription factor 2
1554834_a_at	2.43	5.4	5.25e-05	0.000296	1	1.4	2.64	0.0154	0.0695	0	1.28	2.44	0.00685	0.0434	1	1.16	2.24	0.0141	0.0689	0	5.60984	5.88179	6.88824	6.12268	6.73406	6.30285	6.77017	6.89458	7.28481	8.31586	1554834_a_at	83593	RASSF5	607020	1	1554834_a_at	Ras association (RalGDS/AF-6) domain family member 5
1554887_at	-0.03	-1.02	0.888	0.926	0	1	2	6.66e-05	0.00208	1	-0.07	-1.05	0.732	0.853	0	0.46	1.37	0.0203	0.0875	0	2.80818	2.76519	3.24052	2.81239	3.19504	2.89229	3.26581	2.7418	3.76702	2.73188	1554887_at					1554887_at
1554897_s_at	-1.16	-2.24	0.00475	0.0141	-1	0.04	1.02	0.929	0.965	0	-0.46	-1.37	0.165	0.347	0	-0.18	-1.14	0.572	0.74	0	7.25028	7.40481	7.1894	7.33897	7.67505	7.74724	7.06557	6.79348	7.44029	6.24291	1554897_s_at	54933	RHBDL2	608962	1	1554897_s_at	rhomboid, veinlet-like 2 (Drosophila)
1554899_s_at	2.91	7.5	5.53e-10	2.26e-08	1	0.92	1.89	0.0263	0.1	0	2	4	6.13e-08	3.43e-05	1	1.05	2.07	0.0021	0.0193	1	9.15901	9.15583	9.96024	10.2849	9.08314	9.42567	10.212	11.1576	10.0722	12.0622	1554899_s_at	2207	FCER1G	147139	1	1554899_s_at	Fc fragment of IgE, high affinity I, receptor for; gamma polypeptide
1554912_at	-2.17	-4.51	9.53e-08	1.45e-06	-1	-0.02	-1.01	0.966	0.984	0	-0.76	-1.7	0.0124	0.0641	0	-0.34	-1.26	0.26	0.46	0	8.67653	8.43222	8.40474	8.45566	8.90856	8.70881	8.33838	7.91221	8.4165	6.26045	1554912_at	83850	ESYT3		3	1554912_at	extended synaptotagmin-like protein 3
1554980_a_at	0.82	1.76	0.163	0.262	0	1.89	3.72	0.00174	0.0165	1	0.53	1.44	0.269	0.473	0	1.11	2.15	0.0228	0.0944	0	3.07544	3.10726	3.77863	3.04711	2.89012	2.78852	4.18156	3.60488	5.00163	3.92649	1554980_a_at	467	ATF3	603148	1	1554980_a_at	activating transcription factor 3
1555009_a_at	0.21	1.16	0.455	0.577	0	1.18	2.26	7.79e-05	0.00229	1	0.12	1.09	0.594	0.759	0	0.64	1.56	0.00685	0.0425	0	2.88861	2.86943	3.52737	2.94595	3.13619	2.7954	3.52753	3.0113	4.04859	3.08047	1555009_a_at	8871	SYNJ2	609410	6	1555009_a_at	synaptojanin 2
1555019_at	-2.69	-6.47	0.000837	0.00321	-1	-1.4	-2.63	0.0746	0.201	0	-1.04	-2.05	0.103	0.259	0	-0.33	-1.26	0.604	0.763	0	8.67765	9.39624	8.47426	8.49041	8.35822	8.72942	8.34928	7.63853	8.0007	6.70341	1555019_at	92211	CDHR1	609502	10	1555019_at	cadherin-related family member 1			613660
1555041_a_at	1.76	3.39	1.82e-07	2.48e-06	1	-0.1	-1.07	0.744	0.856	0	1.08	2.11	4.71e-05	0.00167	1	0.05	1.03	0.856	0.928	0	7.70222	7.73526	7.4722	8.2044	6.95733	7.77819	7.74734	8.77861	7.6358	9.49529	1555041_a_at	4668	NAGA	104170	22	1555041_a_at	N-acetylgalactosaminidase, alpha-			609241 | 609242
1555058_a_at	2.23	4.68	0.00208	0.007	1	0.41	1.33	0.553	0.722	0	0.21	1.16	0.71	0.84	0	-0.16	-1.11	0.785	0.886	0	4.97799	4.2736	4.70012	4.68394	3.96932	4.26289	4.82235	5.19049	4.68842	6.50015	1555058_a_at	9926	LPGAT1	610473	1	1555058_a_at	lysophosphatidylglycerol acyltransferase 1
1555131_a_at	-1.45	-2.73	0.000251	0.00114	-1	-2.03	-4.07	8.64e-07	0.000159	-1	-0.47	-1.39	0.126	0.293	0	-1.34	-2.54	3.92e-05	0.00131	-1	6.14128	6.2096	4.9328	6.13333	4.98006	6.46459	4.79635	5.66759	4.18336	4.76225	1555131_a_at	8863	PER3	603427	1	1555131_a_at	period circadian clock 3
1555137_a_at	0.23	1.17	0.574	0.683	0	0.21	1.16	0.61	0.765	0	1.05	2.07	0.00247	0.022	1	0.74	1.67	0.0307	0.115	0	5.78736	6.71622	6.60937	6.14909	6.40438	6.47603	6.52585	6.83919	6.92607	6.94768	1555137_a_at	55785	FGD6	613520	12	1555137_a_at	FYVE, RhoGEF and PH domain containing 6
1555167_s_at	1.91	3.75	0.00196	0.00666	1	3.06	8.36	2.14e-06	0.000265	1	1.69	3.22	0.000847	0.0108	1	3.99	15.94	6.44e-12	1.8e-08	1	7.03655	8.02402	10.4619	7.83843	9.37985	7.6107	11.0307	8.7241	11.0875	9.93087	1555167_s_at	10135	NAMPT	608764	7	1555167_s_at	nicotinamide phosphoribosyltransferase
1555173_at	-1.21	-2.31	0.000598	0.00241	-1	-0.28	-1.22	0.4	0.593	0	-0.6	-1.51	0.0329	0.123	0	-0.46	-1.37	0.0987	0.247	0	8.10428	8.3624	7.81935	7.91742	8.46324	8.59475	7.64486	7.50691	8.07749	7.15325	1555173_at	415117	STX19		3	1555173_at	syntaxin 19
1555216_a_at	-0.56	-1.47	0.218	0.329	0	-0.46	-1.38	0.309	0.504	0	-0.96	-1.95	0.0106	0.0581	0	-1.19	-2.29	0.00179	0.0172	-1	3.27786	2.73916	2.48548	2.82858	2.35526	2.75606	2.08477	2.31375	2.27776	2.18028	1555216_a_at					1555216_a_at
1555229_a_at	1.22	2.33	0.000231	0.00106	1	0.16	1.12	0.616	0.769	0	1.16	2.24	2.52e-05	0.00114	1	0.59	1.5	0.0252	0.101	0	10.136	9.82511	10.7581	11.1479	9.77861	9.77544	10.7243	11.2968	9.98386	11.0482	1555229_a_at	716	C1S	120580	12	1555229_a_at	complement component 1, s subcomponent			613783
1555255_a_at	-1.13	-2.19	1.11e-06	1.15e-05	-1	-0.42	-1.34	0.0518	0.158	0	-0.48	-1.39	0.00744	0.0457	0	-0.04	-1.03	0.827	0.912	0	7.90854	8.21856	7.74148	7.98582	7.96497	8.18247	7.87051	7.43056	7.79846	7.08498	1555255_a_at	9677	PPIP5K1	610979	15	1555255_a_at	diphosphoinositol pentakisphosphate kinase 1
1555259_at	-1.13	-2.19	0.00202	0.00684	-1	0.03	1.02	0.934	0.968	0	-0.34	-1.26	0.244	0.445	0	-0.02	-1.01	0.952	0.976	0	6.82383	6.70335	7.01035	6.53736	6.49112	6.37645	6.8064	6.48588	6.73253	5.57279	1555259_at	51776	ZAK	609479	2	1555259_at	sterile alpha motif and leucine zipper containing kinase AZK
1555262_a_at	-1.37	-2.59	5.23e-06	4.21e-05	-1	-0.68	-1.6	0.0174	0.0756	0	-0.78	-1.71	0.00104	0.0124	0	-0.26	-1.2	0.257	0.457	0	4.80332	4.74206	4.47058	4.54513	4.45893	4.74539	4.54402	4.02632	4.06541	3.37021	1555262_a_at	9223	MAGI1	602625	3	1555262_a_at	membrane associated guanylate kinase, WW and PDZ domain containing 1
1555270_a_at	-1.01	-2.01	7.03e-06	5.4e-05	-1	-0.3	-1.23	0.154	0.323	0	-0.47	-1.39	0.00704	0.0442	0	-0.39	-1.31	0.0247	0.0994	0	8.71829	8.36598	8.26672	8.57997	8.44192	8.50937	8.32904	8.24735	8.06657	7.35677	1555270_a_at	7466	WFS1	125853	4	1555270_a_at	Wolfram syndrome 1 (wolframin)			222300 | 600965 | 606201 | 614296
1555301_a_at	1.27	2.41	0.000361	0.00155	1	0.28	1.22	0.408	0.601	0	0.55	1.46	0.0514	0.165	0	0.27	1.21	0.324	0.529	0	3.7404	3.78394	4.1116	4.28611	4.14392	3.96864	4.0152	4.28886	4.06599	5.05494	1555301_a_at	23181	DIP2A	607711	21	1555301_a_at	DIP2 disco-interacting protein 2 homolog A (Drosophila)
1555303_at	1.2	2.3	2.11e-06	1.96e-05	1	0.24	1.18	0.308	0.504	0	0.45	1.36	0.0216	0.0933	0	0.57	1.49	0.00368	0.0283	0	6.98219	7.1851	7.35745	7.07404	6.98903	6.8916	7.55308	7.42842	7.4242	8.38871	1555303_at					1555303_at
1555318_at	-3.62	-12.27	1.27e-06	1.28e-05	-1	-3.65	-12.57	1.04e-06	0.000176	-1	-1.55	-2.92	0.00703	0.0442	-1	-3.34	-10.15	7.74e-08	1.86e-05	-1	9.05505	8.66422	6.43019	8.61347	6.83394	8.31261	5.7114	7.50906	5.01238	5.04755	1555318_at	64344	HIF3A	609976	19	1555318_at	hypoxia inducible factor 3, alpha subunit
1555348_at	-1.24	-2.36	3.56e-05	0.000214	-1	0	1	0.989	0.996	0	-0.39	-1.31	0.0943	0.244	0	0.09	1.07	0.687	0.824	0	5.86409	6.03243	6.09429	5.81231	6.3019	5.98186	5.95676	5.4751	6.03615	4.79102	1555348_at	339488	TFAP2E	614428	1	1555348_at	transcription factor AP-2 epsilon (activating enhancer binding protein 2 epsilon)
1555349_a_at	4.08	16.92	5.46e-09	1.36e-07	1	0.91	1.88	0.143	0.308	0	2.58	5.99	2.27e-06	0.00028	1	1.01	2.01	0.0483	0.154	0	7.58817	7.8138	8.19614	8.70916	7.20388	8.07496	8.59498	10.1698	8.72258	11.8943	1555349_a_at	3689	ITGB2	116920	21	1555349_a_at	integrin, beta 2 (complement component 3 receptor 3 and 4 subunit)			600065
1555352_at	-2.06	-4.18	0.00104	0.00387	-1	-1.94	-3.84	0.00193	0.0177	-1	-0.12	-1.09	0.807	0.9	0	-0.77	-1.7	0.124	0.288	0	5.48032	5.37735	5.08869	5.29653	5.24346	5.29366	4.71484	5.35981	3.43465	3.31384	1555352_at	93986	FOXP2	602081	7	1555352_at	forkhead box P2			605317
1555355_a_at	3.16	8.94	3.47e-10	1.58e-08	1	1.06	2.08	0.0169	0.0739	0	1.3	2.45	0.00047	0.0073	1	1.01	2.01	0.00554	0.0369	1	8.88324	8.92846	9.79295	9.1641	9.10608	8.94583	9.89362	10.1787	9.98663	12.0885	1555355_a_at	2113	ETS1	164720	11	1555355_a_at	v-ets erythroblastosis virus E26 oncogene homolog 1 (avian)
1555372_at	1.48	2.78	0.000239	0.00109	1	0.8	1.74	0.0405	0.134	0	-0.25	-1.19	0.416	0.618	0	0.28	1.22	0.369	0.572	0	6.10622	5.56847	6.43795	5.65369	5.53948	5.51912	6.38779	5.85172	6.36416	7.04495	1555372_at	10018	BCL2L11	603827	2	1555372_at	BCL2-like 11 (apoptosis facilitator)
1555391_a_at	-0.38	-1.3	0.172	0.274	0	-1.09	-2.12	0.000186	0.00391	-1	-0.42	-1.34	0.0629	0.188	0	-0.27	-1.21	0.228	0.423	0	5.70941	5.53439	5.24476	5.49998	5.34425	5.55188	5.43609	5.28489	4.4483	5.15527	1555391_a_at	79800	ALS2CR8	607586	2	1555391_a_at	amyotrophic lateral sclerosis 2 (juvenile) chromosome region, candidate 8
1555407_s_at	2.65	6.27	1.36e-14	6.64e-12	1	0.31	1.24	0.252	0.442	0	0.45	1.37	0.0454	0.152	0	-0.03	-1.02	0.911	0.956	0	2.85499	2.82257	3.02417	2.79747	2.58246	2.88241	2.82992	3.30808	3.1371	5.4708	1555407_s_at	89846	FGD3		9	1555407_s_at	FYVE, RhoGEF and PH domain containing 3
1555416_a_at	-5.09	-34.04	6.46e-05	0.000354	-1	-1.25	-2.37	0.301	0.497	0	-1.95	-3.86	0.0499	0.162	0	-0.38	-1.3	0.7	0.832	0	7.91976	10.6874	6.9328	6.99321	8.75115	9.85397	7.54161	5.96961	9.43992	5.59812	1555416_a_at	247	ALOX15B	603697	17	1555416_a_at	arachidonate 15-lipoxygenase, type B
1555427_s_at	1.43	2.69	0.000276	0.00124	1	1.19	2.29	0.00202	0.0182	1	0.88	1.84	0.00503	0.0353	0	1.12	2.18	0.000433	0.00664	1	6.39133	6.72116	7.51052	6.94586	7.42257	6.77714	7.51441	7.27171	7.91535	8.1471	1555427_s_at	10492	SYNCRIP		6	1555427_s_at	synaptotagmin binding, cytoplasmic RNA interacting protein
1555446_s_at	1.14	2.2	0.000428	0.0018	1	0.2	1.15	0.509	0.687	0	0.41	1.33	0.11	0.269	0	0.36	1.28	0.162	0.342	0	6.44195	6.6663	6.61942	6.59219	6.5127	6.43826	6.79801	6.84974	6.87087	7.80695	1555446_s_at	7109	TRAPPC10	602103	21	1555446_s_at	trafficking protein particle complex 10
1555464_at	3.66	12.65	2.79e-10	1.34e-08	1	2.77	6.82	4.44e-07	0.000112	1	1.94	3.83	9.72e-06	0.000621	1	1.5	2.83	0.000433	0.00664	1	3.14197	3.20214	3.26342	3.2234	2.95257	3.17018	4.64231	5.07944	5.97266	6.86347	1555464_at	64135	IFIH1	275000	2	1555464_at	interferon induced with helicase C domain 1			606951 | 610155
1555480_a_at	-0.58	-1.49	0.182	0.285	0	1.37	2.58	0.0021	0.0187	1	-0.54	-1.45	0.127	0.294	0	0.44	1.35	0.215	0.408	0	4.58135	4.29081	5.30065	4.3003	4.72834	4.29967	5.01897	4.04143	5.6581	3.71393	1555480_a_at	54751	FBLIM1	607747	1	1555480_a_at	filamin binding LIM protein 1
1555491_a_at	2.78	6.89	1.12e-09	3.83e-08	1	0.69	1.62	0.0841	0.217	0	0.9	1.87	0.00668	0.0426	0	0.02	1.01	0.956	0.978	0	6.78792	6.2503	6.2583	6.56502	5.86811	6.59355	6.80567	7.6918	6.94407	9.0346	1555491_a_at	55337	C19orf66		19	1555491_a_at	chromosome 19 open reading frame 66
1555505_a_at	-2.39	-5.25	0.00124	0.0045	-1	-0.35	-1.28	0.621	0.773	0	0.17	1.13	0.767	0.876	0	-0.05	-1.03	0.938	0.969	0	6.12666	7.89329	6.48964	6.5032	7.61503	7.59169	6.08163	6.29885	7.54019	5.50149	1555505_a_at	7299	TYR	103470	11	1555505_a_at	tyrosinase			203100 | 601800 | 606933 | 606952
1555526_a_at	2.65	6.3	2.84e-09	8.13e-08	1	-0.05	-1.04	0.893	0.945	0	1.25	2.38	0.000203	0.00418	1	0.14	1.1	0.67	0.811	0	9.02589	9.07746	9.03877	9.42098	8.95717	9.14353	9.16211	10.2744	9.02473	11.7318	1555526_a_at	23157	2006-09-01	300683	X	1555526_a_at	septin 6
1555564_a_at	1.61	3.05	0.00148	0.00524	1	-0.66	-1.58	0.178	0.354	0	0.73	1.66	0.07	0.202	0	0.06	1.04	0.878	0.939	0	5.90076	6.28971	5.96022	6.23926	5.2792	5.86017	5.96208	6.63117	5.62832	7.8982	1555564_a_at	3426	CFI	217030	4	1555564_a_at	complement factor I			235400 | 610984 | 612923
1555565_s_at	2.89	7.42	1.53e-11	1.41e-09	1	0.28	1.22	0.436	0.627	0	1.04	2.06	0.000704	0.00955	1	0.11	1.08	0.714	0.841	0	3.92151	3.91124	4.15951	4.18972	3.86866	4.3242	4.02923	4.96146	4.19272	6.8028	1555565_s_at	6892	TAPBP	601962	6	1555565_s_at	TAP binding protein (tapasin)			604571	6_cox_hap2 | 6_dbb_hap3 | 6_mcf_hap5 | 6_qbl_hap6
1555594_a_at	1.41	2.67	0.00156	0.00549	1	0.26	1.2	0.546	0.716	0	0.38	1.3	0.281	0.486	0	0.24	1.18	0.496	0.683	0	6.10289	6.30286	6.59834	6.42876	6.64044	6.31293	6.3432	6.48418	6.56364	7.71761	1555594_a_at	4154	MBNL1	606516	3	1555594_a_at	muscleblind-like splicing regulator 1
1555600_s_at	3.69	12.91	4.82e-08	8.24e-07	1	2.43	5.39	0.00014	0.00328	1	2.34	5.08	1e-05	0.000632	1	2.09	4.26	6.58e-05	0.00186	1	4.72227	4.62602	6.51258	5.65233	5.62105	5.26256	6.81227	7.06672	7.05549	8.31643	1555600_s_at	80832	APOL4	181500	22	1555600_s_at	apolipoprotein L, 4			607254
1555626_a_at	5.12	34.78	2.59e-08	4.91e-07	1	2.8	6.94	0.00103	0.0117	1	2.03	4.1	0.00319	0.0262	1	1.58	2.99	0.0204	0.0876	0	3.20149	3.18199	4.28216	3.25753	3.41204	3.75533	4.78269	5.23644	5.97757	8.30229	1555626_a_at	6504	SLAMF1	603492	1	1555626_a_at	signaling lymphocytic activation molecule family member 1
1555628_a_at	2.8	6.95	1e-08	2.25e-07	1	0.89	1.85	0.042	0.137	0	0.92	1.89	0.0106	0.0581	0	0.17	1.12	0.636	0.787	0	2.70486	2.72026	2.84522	2.90142	2.6654	3.01223	2.87166	3.62658	3.6111	5.518	1555628_a_at	84868	HAVCR2	606652	5	1555628_a_at	hepatitis A virus cellular receptor 2
1555638_a_at	5.11	34.53	2.21e-07	2.92e-06	1	2.72	6.59	0.00313	0.024	1	3.2	9.21	3.64e-05	0.00142	1	2.43	5.39	0.00132	0.014	1	3.38748	3.89313	5.38043	4.74962	3.9886	4.0623	5.81784	6.59054	6.61425	9.00285	1555638_a_at	64092	SAMSN1	607978	21	1555638_a_at	SAM domain, SH3 domain and nuclear localization signals 1
1555687_a_at	4.46	22.05	2.08e-14	9.04e-12	1	0.39	1.31	0.4	0.594	0	1.76	3.38	1.62e-05	0.000845	1	0.16	1.11	0.682	0.82	0	2.46618	2.58256	2.43	2.64344	2.28405	2.91347	2.62204	4.22197	2.97506	7.04549	1555687_a_at	170482	CLEC4C	606677	12	1555687_a_at	C-type lectin domain family 4, member C
1555691_a_at	4.95	30.81	1.13e-10	6.7e-09	1	0.15	1.11	0.823	0.905	0	2.22	4.65	8.86e-05	0.00247	1	0.15	1.11	0.775	0.879	0	6.61634	6.37551	6.77689	7.20911	5.93343	6.76341	6.76942	8.83425	6.52227	11.3206	1555691_a_at	100528032	KLRC4-KLRK1	611817	12	1555691_a_at	KLRC4-KLRK1 readthrough | killer cell lectin-like receptor subfamily K, member 1	22914	KLRK1
1555705_a_at	1.19	2.28	1.66e-06	1.61e-05	1	0.38	1.3	0.0997	0.243	0	0.72	1.64	0.00025	0.00481	0	0.38	1.3	0.0471	0.152	0	9.12004	8.9041	9.45037	9.81406	8.86915	9.02194	9.4957	9.83757	9.28392	10.0958	1555705_a_at	123920	CMTM3	607886	16	1555705_a_at	CKLF-like MARVEL transmembrane domain containing 3
1555707_at	-1.05	-2.07	0.000111	0.000565	-1	-0.13	-1.1	0.609	0.765	0	-0.36	-1.29	0.0855	0.23	0	-0.28	-1.21	0.186	0.374	0	6.95181	6.69999	6.78071	6.71234	6.58383	6.4137	6.67286	6.58724	6.56859	5.65102	1555707_at	445341	TNAP			1555707_at	TRAFs and NIK-associated protein
1555725_a_at	-1.29	-2.44	0.00258	0.00841	-1	-0.71	-1.64	0.0866	0.221	0	-0.58	-1.49	0.0894	0.236	0	-0.47	-1.38	0.17	0.352	0	4.66018	4.54929	4.38559	4.40022	4.22376	3.51374	4.19423	4.08174	3.83454	3.2637	1555725_a_at	8490	RGS5	145500	1	1555725_a_at	regulator of G-protein signaling 5			603276
1555728_a_at	2.9	7.47	6.15e-07	6.97e-06	1	0.71	1.64	0.183	0.361	0	1.98	3.95	1.88e-05	0.000932	1	0.71	1.64	0.104	0.257	0	6.70545	5.81713	7.70316	8.07916	6.11132	6.83806	7.41547	8.68853	6.52828	8.71913	1555728_a_at	51338	MS4A4A	606547	11	1555728_a_at	membrane-spanning 4-domains, subfamily A, member 4A
1555730_a_at	1.16	2.24	9.7e-07	1.02e-05	1	0.5	1.41	0.025	0.0971	0	0.76	1.7	5.25e-05	0.00178	0	0.34	1.26	0.0616	0.182	0	10.8576	10.9959	11.0956	11.1018	11.1348	11.0861	11.1937	11.6203	11.4922	12.1602	1555730_a_at	1072	CFL1	601442	11	1555730_a_at	cofilin 1 (non-muscle)
1555736_a_at	1.52	2.86	1.91e-05	0.000125	1	0.52	1.43	0.122	0.278	0	0.87	1.83	0.00188	0.0186	0	0.55	1.46	0.047	0.151	0	5.89937	6.10229	6.01632	6.36529	5.71829	6.08639	6.44497	6.77137	6.61987	7.61904	1555736_a_at	57085	AGTRAP	608729	1	1555736_a_at	angiotensin II receptor-associated protein
1555745_a_at	2.97	7.82	0.0502	0.101	0	0.63	1.55	0.673	0.809	0	4.81	28.03	0.000182	0.0039	1	2.79	6.89	0.025	0.1	0	5.72152	8.68885	8.58859	8.65918	7.34438	8.11037	8.50699	10.5305	9.32101	11.6569	1555745_a_at	4069	LYZ	105200	12	1555745_a_at	lysozyme			153450
1555756_a_at	3.18	9.04	8.37e-05	0.000443	1	2.08	4.23	0.00786	0.0442	1	3	8	7.71e-06	0.000551	1	2.32	4.99	0.000378	0.00607	1	6.74309	7.07944	8.97131	8.445	7.38168	7.53033	9.0628	9.74381	9.16032	10.2565	1555756_a_at	64581	CLEC7A	606264	12	1555756_a_at	C-type lectin domain family 7, member A			613108 | 614079
1555759_a_at	5.84	57.41	1.48e-08	3.1e-07	1	0.43	1.35	0.636	0.784	0	3.33	10.02	2.98e-05	0.00127	1	1.34	2.52	0.0769	0.211	0	4.84252	4.88946	5.64236	6.49886	3.82413	5.37196	6.17877	8.16761	5.32326	10.7328	1555759_a_at	6352	CCL5	187011	17	1555759_a_at	chemokine (C-C motif) ligand 5
1555760_a_at	0.41	1.33	0.371	0.495	0	0.32	1.25	0.49	0.673	0	1.23	2.35	0.00147	0.0157	1	1.24	2.37	0.00134	0.0142	1	6.25572	7.19529	7.61724	6.91436	7.34025	6.76986	7.5004	7.48889	7.51193	7.60573	1555760_a_at	64783	RBM15	606077	1	1555760_a_at	RNA binding motif protein 15
1555766_a_at	3.41	10.65	2.49e-06	2.26e-05	1	1.55	2.93	0.0227	0.0909	0	1.58	2.99	0.0049	0.0347	1	1.05	2.07	0.0578	0.174	0	5.08714	4.99405	5.61403	5.80393	4.7285	4.98211	6.13483	6.66541	6.54399	8.40683	1555766_a_at	54331	GNG2	606981	14	1555766_a_at	guanine nucleotide binding protein (G protein), gamma 2
1555773_at	-1.24	-2.36	4.35e-07	5.18e-06	-1	-0.18	-1.14	0.409	0.602	0	-0.62	-1.54	0.00104	0.0125	0	-0.41	-1.33	0.0254	0.101	0	12.2365	12.0792	11.837	12.0676	12.1575	12.252	11.8219	11.6154	11.8946	10.8393	1555773_at	254240	BPIFC	614109	22	1555773_at	BPI fold containing family C
1555778_a_at	-2.73	-6.63	2.11e-09	6.36e-08	-1	-0.19	-1.14	0.63	0.78	0	-0.64	-1.55	0.0536	0.169	0	0	-1	0.998	0.999	0	13.0764	12.8591	13.1099	13.2525	12.6138	13.0139	13.0754	12.4406	12.6671	10.1299	1555778_a_at	10631	POSTN	608777	13	1555778_a_at	periostin, osteoblast specific factor
1555785_a_at	2.13	4.38	1.8e-09	5.62e-08	1	0.27	1.2	0.391	0.586	0	0.76	1.69	0.00347	0.0277	0	0.3	1.23	0.23	0.427	0	6.23411	6.2551	6.69879	6.34027	6.55299	6.57655	6.53825	6.99494	6.5209	8.38559	1555785_a_at	54464	XRN1	607994	3	1555785_a_at	5'-3' exoribonuclease 1
1555797_a_at	1.15	2.22	8.64e-07	9.28e-06	1	0.35	1.28	0.102	0.246	0	0.68	1.61	0.000204	0.00421	0	0.11	1.08	0.531	0.709	0	9.39625	9.45726	9.54063	9.58822	9.54153	9.51588	9.50609	10.0796	9.81125	10.6107	1555797_a_at	10092	ARPC5	604227	1	1555797_a_at	actin related protein 2/3 complex, subunit 5, 16kDa
1555812_a_at	1.8	3.49	1.5e-10	8.42e-09	1	0.35	1.28	0.148	0.315	0	0.96	1.95	6.04e-06	0.000476	0	0.18	1.13	0.364	0.568	0	11.4154	11.2727	11.4917	11.7907	11.2047	11.3899	11.5945	12.3764	11.6238	13.0774	1555812_a_at	397	ARHGDIB	602843	12	1555812_a_at	Rho GDP dissociation inhibitor (GDI) beta
1555830_s_at	1.02	2.02	0.00422	0.0128	1	0.49	1.4	0.162	0.334	0	-0.12	-1.09	0.667	0.811	0	0.24	1.18	0.394	0.595	0	6.76364	6.2568	7.16001	6.70157	7.08842	6.48647	7.00439	6.64259	6.74243	7.27293	1555830_s_at	57488	ESYT2		7	1555830_s_at	extended synaptotagmin-like protein 2
1555852_at	2.05	4.14	9.01e-06	6.65e-05	1	0.27	1.21	0.529	0.703	0	1.81	3.52	1.93e-06	0.00026	1	1.03	2.05	0.00417	0.0307	1	8.26249	8.79519	8.96805	8.96143	7.96122	8.70793	9.29707	10.0773	9.06594	10.8451	1555852_at	100507463	LOC100507463		6	1555852_at	uncharacterized LOC100507463				6_apd_hap1 | 6_cox_hap2 | 6_dbb_hap3 | 6_mann_hap4 | 6_mcf_hap5 | 6_qbl_hap6 | 6_ssto_hap7
1555853_at	3.31	9.92	8.34e-10	3.1e-08	1	1.21	2.32	0.0112	0.0561	0	1.93	3.81	3.14e-06	0.000333	1	1.1	2.14	0.00522	0.0354	1	5.71423	6.04767	6.43498	6.32513	5.87995	6.17782	6.81185	7.64413	7.26164	9.35833	1555853_at	100507463	LOC100507463		6	1555853_at	uncharacterized LOC100507463				6_apd_hap1 | 6_cox_hap2 | 6_dbb_hap3 | 6_mann_hap4 | 6_mcf_hap5 | 6_qbl_hap6 | 6_ssto_hap7
1555854_at	-2.9	-7.44	5.88e-12	7.09e-10	-1	-0.61	-1.52	0.0881	0.224	0	-0.67	-1.59	0.0226	0.0962	0	-0.05	-1.04	0.861	0.931	0	8.56711	8.38499	8.6098	8.69408	8.18134	8.20084	8.51694	7.90123	7.77992	5.48903	1555854_at	1645	AKR1C1	600449	10	1555854_at	aldo-keto reductase family 1, member C1 | aldo-keto reductase family 1, member C2	1646	AKR1C2	600450 | 614279
1555872_a_at	-1.07	-2.09	5.38e-06	4.31e-05	-1	-0.76	-1.7	0.000754	0.00949	0	-0.28	-1.21	0.119	0.283	0	-0.34	-1.27	0.0566	0.172	0	9.95789	10.0701	9.63854	9.94863	9.81419	9.93871	9.6159	9.67962	9.30857	9.00501	1555872_a_at	389741	MGC21881		9	1555872_a_at	uncharacterized locus MGC21881 | uncharacterized LOC728903	728903	LOC728903
1555882_at	-0.5	-1.42	0.179	0.282	0	-1.52	-2.86	0.000118	0.00293	-1	-0.4	-1.32	0.189	0.379	0	-0.87	-1.83	0.00547	0.0366	0	7.16086	7.31658	6.5488	7.10419	6.7217	7.21179	6.29162	6.75882	5.80103	6.81236	1555882_at	169981	SPIN3		X	1555882_at	spindlin family, member 3
1555883_s_at	-0.33	-1.26	0.192	0.298	0	-1.04	-2.06	0.000104	0.00271	-1	-0.36	-1.29	0.0825	0.225	0	-0.76	-1.69	0.000454	0.00685	0	7.48726	7.68429	7.05093	7.48629	7.18244	7.46872	6.72724	7.12359	6.64315	7.3511	1555883_s_at	169981	SPIN3		X	1555883_s_at	spindlin family, member 3
1555884_at	0.52	1.43	0.172	0.274	0	-1.04	-2.05	0.00771	0.0436	-1	0.65	1.56	0.0398	0.139	0	-0.56	-1.48	0.0728	0.203	0	6.72804	7.07142	6.46947	6.45098	6.30358	6.74631	6.16632	7.37419	6.03493	7.59218	1555884_at	9861	PSMD6		3	1555884_at	proteasome (prosome, macropain) 26S subunit, non-ATPase, 6
1555894_s_at	-1.06	-2.08	1.94e-05	0.000127	-1	-0.59	-1.5	0.0133	0.0633	0	-0.36	-1.28	0.0612	0.184	0	-0.37	-1.29	0.0546	0.167	0	7.06281	7.19711	7.03808	7.20193	6.89522	7.1716	6.69502	6.70496	6.61204	6.14055	1555894_s_at	92154	MTSS1L		16	1555894_s_at	metastasis suppressor 1-like
1555898_at	-0.32	-1.25	0.397	0.521	0	-1.36	-2.57	0.000475	0.00713	-1	0.9	1.87	0.00414	0.0312	0	-0.16	-1.12	0.598	0.759	0	3.62834	4.20656	3.7225	4.46662	3.63176	4.00858	3.46783	4.52755	2.84446	3.88974	1555898_at	400986	ANKRD36C			1555898_at	ankyrin repeat domain 36C
1555902_at	-1.07	-2.1	3.92e-05	0.000232	-1	-0.66	-1.58	0.00837	0.0461	0	-0.16	-1.12	0.413	0.615	0	-0.35	-1.28	0.0821	0.22	0	4.26173	4.52677	3.803	4.18984	3.88026	4.22144	3.91106	4.09792	3.86591	3.4573	1555902_at	64860	ARMCX5		X	1555902_at	armadillo repeat containing, X-linked 5
1555904_at	-1.26	-2.39	0.000642	0.00255	-1	-0.23	-1.17	0.519	0.695	0	-0.86	-1.82	0.00379	0.0293	0	-0.56	-1.48	0.0537	0.166	0	6.54966	6.38425	5.96679	6.16166	6.34814	6.68271	5.98569	5.68856	6.1561	5.1259	1555904_at					1555904_at
1555923_a_at	-1.3	-2.46	0.000327	0.00143	-1	-0.5	-1.41	0.154	0.324	0	-0.59	-1.5	0.0399	0.139	0	-0.12	-1.09	0.661	0.804	0	5.38955	5.51127	5.00059	5.4774	5.01244	5.49121	5.26572	4.80169	5.01614	4.21121	1555923_a_at	399726	C10orf114		10	1555923_a_at	chromosome 10 open reading frame 114
1555935_s_at	-1.35	-2.55	2.59e-07	3.34e-06	-1	0.09	1.06	0.716	0.839	0	-0.66	-1.58	0.00115	0.0133	0	-0.25	-1.19	0.209	0.401	0	8.24106	7.77774	7.98004	8.13125	7.93745	8.08711	7.99578	7.58526	7.86435	6.426	1555935_s_at	30811	HUNK	606532	21	1555935_s_at	hormonally up-regulated Neu-associated kinase
1555938_x_at	1.07	2.09	0.00633	0.018	1	0.01	1	0.987	0.994	0	0.43	1.35	0.166	0.349	0	-0.02	-1.01	0.961	0.981	0	7.03036	6.63146	6.96145	7.19193	6.10071	6.90122	7.01525	7.46326	6.63756	7.69734	1555938_x_at	7431	VIM	193060	10	1555938_x_at	vimentin
1555942_a_at	-1.33	-2.52	5.79e-07	6.6e-06	-1	0.27	1.21	0.264	0.455	0	-0.79	-1.73	0.000156	0.00356	0	0.27	1.21	0.17	0.353	0	8.87973	9.09165	9.20194	8.63942	8.87531	8.89135	9.15315	8.09039	9.3641	7.76102	1555942_a_at	642587	MIR205HG		1	1555942_a_at	MIR205 host gene (non-protein coding)
1555953_at	-1.2	-2.3	4.18e-07	5e-06	-1	-0.61	-1.53	0.00575	0.036	0	-0.23	-1.17	0.192	0.382	0	-0.09	-1.06	0.627	0.78	0	8.35134	8.96426	8.17602	8.43305	8.31841	8.5569	8.2654	8.11943	8.35004	7.75996	1555953_at	6573	SLC19A1	600424	21	1555953_at	solute carrier family 19 (folate transporter), member 1
1555962_at	1.26	2.39	2.45e-05	0.000155	1	0.97	1.96	0.000826	0.0101	0	0.71	1.63	0.00262	0.0229	0	0.66	1.58	0.00468	0.0331	0	7.30578	7.00411	7.82213	7.99551	7.26597	7.2975	7.96837	8.0134	7.97498	8.25975	1555962_at	93010	B3GNT7		2	1555962_at	UDP-GlcNAc:betaGal beta-1,3-N-acetylglucosaminyltransferase 7
1555963_x_at	1.49	2.81	4.22e-06	3.52e-05	1	1.1	2.14	0.000462	0.007	1	0.75	1.69	0.00287	0.0243	0	0.68	1.6	0.00679	0.0422	0	6.96968	6.41758	7.45776	7.66703	6.7995	6.92468	7.64989	7.72318	7.51514	7.90842	1555963_x_at	93010	B3GNT7		2	1555963_x_at	UDP-GlcNAc:betaGal beta-1,3-N-acetylglucosaminyltransferase 7
1555977_at	1.72	3.29	1.5e-05	0.000102	1	0.08	1.05	0.839	0.914	0	0.3	1.23	0.327	0.533	0	-0.15	-1.11	0.618	0.773	0	8.18294	8.27103	8.18746	7.77824	8.12673	7.9956	8.03177	8.48056	8.34631	9.99015	1555977_at	10627	MYL12A		18	1555977_at	myosin, light chain 12A, regulatory, non-sarcomeric
1555978_s_at	1.93	3.8	2e-05	0.00013	1	0.18	1.13	0.678	0.813	0	0.7	1.63	0.0445	0.15	0	0.46	1.37	0.189	0.377	0	6.10323	6.51581	6.52422	5.98812	6.18915	5.95734	6.55918	6.80686	6.69122	8.44324	1555978_s_at	10627	MYL12A		18	1555978_s_at	myosin, light chain 12A, regulatory, non-sarcomeric
1555981_at	-0.1	-1.07	0.586	0.693	0	-1.02	-2.03	1.02e-06	0.000175	-1	0.12	1.08	0.46	0.655	0	-0.41	-1.33	0.00946	0.0526	0	5.20257	5.41785	4.81383	5.36607	4.88834	5.23578	4.78841	5.31786	4.39887	5.31376	1555981_at	339201	ASB16-AS1		17	1555981_at	ASB16 antisense RNA 1
1555993_at	-2.55	-5.85	2.66e-10	1.3e-08	-1	-0.53	-1.44	0.133	0.294	0	-1.21	-2.31	5.73e-05	0.00188	-1	-0.51	-1.42	0.0748	0.207	0	8.06189	7.6277	7.40267	7.7419	7.32474	7.52244	7.55132	6.85204	7.10163	5.07823	1555993_at	776	CACNA1D	114206	3	1555993_at	calcium channel, voltage-dependent, L type, alpha 1D subunit			614896
1556003_a_at	-1.03	-2.04	0.00458	0.0137	-1	-1.34	-2.53	0.000304	0.00535	-1	-0.49	-1.4	0.0944	0.244	0	-0.7	-1.62	0.0175	0.0792	0	9.67407	9.64554	8.82751	9.48526	9.0439	9.59735	8.97524	9.1874	8.30883	8.61554	1556003_a_at					1556003_a_at
1556004_at	-1.41	-2.67	0.00182	0.00625	-1	-1.4	-2.64	0.00203	0.0183	-1	-0.23	-1.17	0.519	0.703	0	-0.56	-1.47	0.123	0.285	0	7.90652	8.14575	7.16787	7.89361	7.42911	8.00334	7.35013	7.6755	6.74671	6.73091	1556004_at					1556004_at
1556021_at	-0.58	-1.49	0.25	0.366	0	-0.84	-1.79	0.0973	0.239	0	1.43	2.69	0.000815	0.0106	1	0.53	1.44	0.199	0.389	0	6.54511	7.83164	7.38797	7.13207	7.07186	7.02246	7.07426	7.97412	6.99144	7.25218	1556021_at	160897	GPR180	607787	13	1556021_at	G protein-coupled receptor 180
1556026_at	-1.02	-2.03	0.00703	0.0197	-1	-1.37	-2.58	0.000388	0.00631	-1	-0.69	-1.61	0.0249	0.102	0	-0.79	-1.73	0.0102	0.0554	0	7.97611	8.70019	7.31939	7.50196	7.51832	8.15279	7.18411	7.28852	7.33034	7.67975	1556026_at	100131434	LOC100131434		X	1556026_at	uncharacterized LOC100131434
1556033_at	1.66	3.16	7.92e-08	1.25e-06	1	-0.02	-1.02	0.938	0.969	0	0.24	1.18	0.297	0.503	0	-0.16	-1.12	0.486	0.675	0	8.67415	8.58347	8.28553	8.52978	8.14336	8.66015	8.51596	8.91123	8.56194	10.2422	1556033_at	100286793	LOC100286793		1	1556033_at	uncharacterized LOC100286793 | uncharacterized FLJ39739	388685	FLJ39739
1556062_at	-0.9	-1.86	0.000866	0.00331	0	-1.13	-2.19	4.1e-05	0.00153	-1	-0.28	-1.21	0.192	0.382	0	-0.28	-1.21	0.191	0.379	0	3.41001	3.79007	3.2221	3.30171	3.10366	3.02163	3.13179	3.13239	2.66018	2.89196	1556062_at	10556	RPP30	606115	10	1556062_at	ribonuclease P/MRP 30kDa subunit
1556069_s_at	-1.85	-3.61	0.00411	0.0125	-1	-1.37	-2.58	0.0316	0.113	0	-1.53	-2.9	0.00363	0.0286	-1	-1.93	-3.82	0.000314	0.00536	-1	5.29678	4.6142	3.36082	4.3292	4.38753	4.22744	3.3645	3.76309	3.24504	2.76262	1556069_s_at	64344	HIF3A	609976	19	1556069_s_at	hypoxia inducible factor 3, alpha subunit
1556078_at	-1.64	-3.12	0.00544	0.0159	-1	0.87	1.83	0.131	0.292	0	-1.04	-2.06	0.0291	0.113	0	-0.37	-1.3	0.427	0.624	0	8.11115	7.2532	7.78582	7.83781	8.55055	8.16212	7.73778	7.06887	8.12755	5.6095	1556078_at					1556078_at
1556081_at	-1.06	-2.09	0.000786	0.00304	-1	0.76	1.7	0.0138	0.0648	0	0.21	1.16	0.4	0.603	0	1.22	2.34	4.78e-06	0.000339	1	4.06179	4.50537	5.49583	4.50579	4.96098	3.96741	5.28528	4.27046	5.26821	3.44466	1556081_at					1556081_at
1556082_a_at	-1.23	-2.34	2.67e-06	2.39e-05	-1	0.7	1.62	0.00499	0.0325	0	-0.32	-1.25	0.112	0.272	0	0.68	1.6	0.000942	0.0112	0	7.47853	7.45774	8.2082	7.47338	7.92914	7.04688	8.15619	7.16238	8.15445	6.22951	1556082_a_at					1556082_a_at
1556097_at	-1.97	-3.91	6.69e-07	7.47e-06	-1	-0.23	-1.18	0.519	0.695	0	-0.51	-1.43	0.0844	0.228	0	-0.28	-1.22	0.338	0.543	0	7.57388	7.73169	7.56175	7.5954	7.79463	7.94507	7.29005	7.05923	7.49829	5.76287	1556097_at	9455	HOMER2	604799	15	1556097_at	homer homolog 2 (Drosophila)
1556105_at	-1.55	-2.92	5.2e-06	4.19e-05	-1	-1.43	-2.7	2.07e-05	0.00101	-1	-0.37	-1.29	0.157	0.337	0	-0.62	-1.54	0.018	0.0807	0	5.12461	5.73485	4.88687	5.10164	4.8055	5.48985	4.50446	4.75876	4.30315	4.18721	1556105_at					1556105_at
1556110_at	-2.07	-4.2	7.96e-09	1.87e-07	-1	0	-1	0.993	0.997	0	-0.46	-1.38	0.0782	0.218	0	0.45	1.36	0.086	0.226	0	6.45335	6.70343	6.88558	6.75157	6.71447	6.3979	6.90209	5.99282	6.70082	4.63264	1556110_at					1556110_at
1556111_s_at	-1.36	-2.56	4.18e-09	1.11e-07	-1	0.01	1	0.974	0.988	0	-0.58	-1.49	0.000779	0.0102	0	0.09	1.07	0.569	0.737	0	7.33442	7.29876	7.42988	7.28846	7.4439	7.06543	7.42867	6.75545	7.30532	5.94358	1556111_s_at					1556111_s_at
1556116_s_at	-1.23	-2.35	1.47e-05	0.0001	-1	-0.54	-1.45	0.0447	0.143	0	-0.62	-1.53	0.00549	0.0374	0	-0.27	-1.2	0.218	0.412	0	8.86445	8.75976	8.60317	8.78258	8.31775	8.42167	8.59622	8.24656	8.2201	7.52896	1556116_s_at	3842	TNPO1	602901	5	1556116_s_at	transportin 1
1556128_a_at	1.27	2.41	0.00316	0.01	1	-0.13	-1.09	0.755	0.863	0	0.5	1.42	0.142	0.316	0	0.19	1.14	0.587	0.75	0	3.84976	3.95633	3.79181	3.47421	3.46558	3.38055	4.03498	4.35332	3.8261	5.22628	1556128_a_at	5924	RASGRF2	606614	5	1556128_a_at	Ras protein-specific guanine nucleotide-releasing factor 2
1556178_x_at	1.1	2.14	0.000196	0.000921	1	-0.12	-1.08	0.674	0.81	0	0.86	1.81	0.000335	0.00586	0	0.12	1.08	0.609	0.767	0	4.08252	4.6248	4.33441	4.48111	4.35989	4.31272	4.19936	4.94033	4.50722	5.72	1556178_x_at	129685	TAF8	609514	6	1556178_x_at	TAF8 RNA polymerase II, TATA box binding protein (TBP)-associated factor, 43kDa
1556185_a_at	0.48	1.39	0.2	0.307	0	1.04	2.05	0.00674	0.0399	1	1.27	2.41	8.04e-05	0.00231	1	1.76	3.38	1.72e-07	3.24e-05	1	6.65918	6.87295	8.14112	7.49047	7.00887	6.52864	8.41706	7.9273	7.90811	7.35294	1556185_a_at	79689	STEAP4	611098	7	1556185_a_at	STEAP family member 4
1556186_s_at	-1.35	-2.55	0.01	0.0266	-1	-0.48	-1.39	0.355	0.551	0	-0.42	-1.34	0.318	0.523	0	0.14	1.1	0.734	0.854	0	5.33181	6.26432	5.5229	5.21281	6.18939	5.52621	5.4739	4.91266	5.78878	4.91399	1556186_s_at	23065	EMC1		1	1556186_s_at	ER membrane protein complex subunit 1
1556194_a_at	-1.29	-2.44	1.3e-06	1.31e-05	-1	0.12	1.08	0.636	0.784	0	-0.28	-1.21	0.164	0.346	0	0.31	1.24	0.121	0.282	0	8.74484	9.20959	9.18347	8.94252	9.42369	9.23975	9.05627	8.46594	9.32515	7.9233	1556194_a_at					1556194_a_at
1556195_a_at	-1.58	-3	3.73e-06	3.16e-05	-1	-1.14	-2.21	0.00055	0.00783	-1	-0.25	-1.19	0.342	0.548	0	-0.36	-1.29	0.163	0.343	0	6.34294	6.83887	6.18848	6.43277	6.41539	6.61614	5.97985	6.09669	5.69683	5.25444	1556195_a_at					1556195_a_at
1556200_a_at	-1.23	-2.35	0.0127	0.0323	-1	-0.26	-1.2	0.593	0.752	0	-0.67	-1.59	0.0919	0.24	0	-0.15	-1.11	0.704	0.835	0	2.61621	3.21075	2.59261	2.49063	3.10058	3.17991	2.46645	1.94554	2.95245	1.98099	1556200_a_at	118611	C10orf90		10	1556200_a_at	chromosome 10 open reading frame 90
1556203_a_at	-0.47	-1.38	0.345	0.469	0	-1.04	-2.05	0.039	0.131	0	-0.64	-1.56	0.118	0.281	0	-1.19	-2.29	0.00416	0.0306	-1	6.24307	6.19387	5.22323	5.46886	5.56661	5.83113	5.05002	5.60581	5.15637	5.72542	1556203_a_at	23380	SRGAP2	606524	1	1556203_a_at	SLIT-ROBO Rho GTPase activating protein 2
1556205_at	-1.36	-2.57	1.11e-07	1.64e-06	-1	-0.32	-1.25	0.173	0.348	0	-0.67	-1.59	0.000672	0.00927	0	-0.27	-1.21	0.155	0.332	0	7.80462	7.57862	7.6639	7.68817	7.58109	7.50332	7.53505	7.13701	7.26245	6.2194	1556205_at					1556205_at
1556210_at	-2.05	-4.13	6.02e-06	4.74e-05	-1	-1.3	-2.46	0.00275	0.0221	-1	-0.91	-1.88	0.0096	0.0542	0	-1.61	-3.05	1.21e-05	0.000602	-1	5.62902	5.44855	4.28058	5.11678	4.03312	5.08527	4.02204	4.72094	4.15171	3.40244	1556210_at					1556210_at
1556211_a_at	-1.72	-3.29	2.01e-05	0.000131	-1	-1.43	-2.7	0.000288	0.00516	-1	-0.79	-1.73	0.0122	0.0633	0	-1.34	-2.54	4.02e-05	0.00133	-1	8.13511	7.98572	7.01274	7.78965	6.96842	7.80878	6.79186	7.34662	6.55306	6.26877	1556211_a_at					1556211_a_at
1556212_x_at	-1.55	-2.92	0.000125	0.000626	-1	-1.4	-2.64	0.00047	0.00708	-1	-0.9	-1.87	0.00504	0.0353	0	-1.5	-2.82	8.28e-06	0.000481	-1	5.13494	4.78634	4.0463	4.65182	3.88183	4.75956	3.63673	4.23377	3.38757	3.23804	1556212_x_at					1556212_x_at
1556216_s_at	-1.31	-2.48	5.5e-05	0.000308	-1	0.03	1.02	0.929	0.965	0	-0.15	-1.11	0.544	0.723	0	0.3	1.23	0.237	0.435	0	6.87951	6.723	7.21184	7.11055	6.98064	6.58539	7.17682	6.72758	6.75022	5.411	1556216_s_at					1556216_s_at
1556220_at	-1.52	-2.86	0.000129	0.000643	-1	-0.44	-1.35	0.247	0.437	0	-0.4	-1.32	0.197	0.388	0	-0.42	-1.33	0.177	0.362	0	8.28593	8.47028	8.13464	8.32947	8.16253	8.75461	7.87	7.88816	8.03414	6.95441	1556220_at					1556220_at
1556221_a_at	-1.39	-2.62	1.74e-05	0.000115	-1	-0.51	-1.42	0.0965	0.238	0	-0.3	-1.23	0.225	0.423	0	-0.28	-1.21	0.263	0.463	0	9.03756	9.17439	8.89486	9.08928	8.87601	9.47382	8.75962	8.73637	8.66645	7.78298	1556221_a_at					1556221_a_at
1556228_a_at	1.17	2.24	4.76e-09	1.22e-07	1	0.03	1.02	0.879	0.937	0	0.63	1.55	3.43e-05	0.00137	0	0.22	1.16	0.128	0.292	0	8.13003	8.22233	8.29978	8.40897	8.0558	8.23416	8.34969	8.7609	8.24908	9.38856	1556228_a_at	80124	VCPIP1	611745	8	1556228_a_at	valosin containing protein (p97)/p47 complex interacting protein 1
1556242_a_at	2.12	4.34	6.76e-08	1.09e-06	1	-0.14	-1.1	0.689	0.82	0	0.86	1.82	0.00363	0.0286	0	-0.3	-1.23	0.294	0.497	0	6.96224	6.66344	6.63471	7.00811	6.42383	7.0531	6.65925	7.82432	6.52257	8.78207	1556242_a_at	100310756	LOC100310756			1556242_a_at	uncharacterized LOC100310756
1556253_s_at	-0.5	-1.42	0.278	0.396	0	-0.86	-1.81	0.066	0.185	0	-1.54	-2.91	0.000102	0.00269	-1	-1.26	-2.4	0.00121	0.0133	-1	7.65496	6.71576	6.52583	7.05552	6.64397	7.2323	6.39246	6.11191	5.85987	6.21457	1556253_s_at					1556253_s_at
1556257_at	-1.54	-2.9	0.000526	0.00215	-1	-1.59	-3	0.00036	0.00601	-1	-0.06	-1.04	0.873	0.936	0	-0.23	-1.17	0.508	0.693	0	2.57332	3.79379	2.52097	2.74025	2.23484	2.84619	2.34386	2.51786	2.20797	2.25686	1556257_at	645513	LOC645513		4	1556257_at	uncharacterized LOC645513
1556267_at	-1.5	-2.83	0.00354	0.011	-1	-0.33	-1.26	0.51	0.688	0	-0.44	-1.35	0.284	0.489	0	-0.36	-1.29	0.372	0.575	0	6.7924	6.53769	6.65106	7.0731	6.6849	7.05941	6.42797	6.35453	6.20849	5.03806	1556267_at	196446	MYRFL			1556267_at	myelin regulatory factor-like
1556272_a_at	-0.58	-1.5	0.0963	0.172	0	0.73	1.65	0.0388	0.13	0	0.36	1.28	0.205	0.398	0	1.08	2.11	0.000288	0.00504	1	4.26049	4.26178	5.14674	4.4647	4.62263	3.68544	5.33577	4.62089	4.98808	3.68045	1556272_a_at					1556272_a_at
1556300_s_at	-2.52	-5.72	1.47e-05	0.000101	-1	-0.32	-1.25	0.556	0.724	0	-0.79	-1.72	0.0789	0.219	0	1.36	2.56	0.00296	0.0245	1	5.02181	5.20922	6.35631	5.13591	5.41793	3.82758	6.37919	4.23596	4.88967	2.69401	1556300_s_at	6492	SIM1	601665	6	1556300_s_at	single-minded homolog 1 (Drosophila)			603128
1556304_s_at	-1.06	-2.08	0.00111	0.00408	-1	-0.86	-1.82	0.00714	0.0415	0	-0.78	-1.71	0.00315	0.0259	0	-0.83	-1.78	0.00161	0.0161	0	7.75792	7.39097	7.09275	7.80916	7.09185	7.38887	6.92387	6.98042	6.52811	6.33152	1556304_s_at	100271722	LOC100271722		22	1556304_s_at	uncharacterized LOC100271722
1556314_a_at	1.91	3.76	6.57e-05	0.000359	1	-0.1	-1.07	0.82	0.903	0	0.38	1.3	0.3	0.505	0	-0.27	-1.2	0.468	0.661	0	8.91094	8.88586	8.57175	8.78305	8.29541	8.94005	8.64336	9.29443	8.78329	10.7955	1556314_a_at					1556314_a_at
1556321_a_at	1.23	2.35	0.000734	0.00287	1	1.43	2.7	0.00011	0.00282	1	0.92	1.89	0.00195	0.019	0	1.57	2.97	5.55e-07	7.06e-05	1	6.63003	6.82264	8.01491	6.9758	7.49298	6.46766	8.20281	7.54834	8.25486	8.05663	1556321_a_at					1556321_a_at
1556323_at	2.16	4.46	5.72e-05	0.000319	1	-0.38	-1.3	0.456	0.645	0	0.28	1.22	0.493	0.683	0	-0.86	-1.81	0.0406	0.138	0	5.61612	4.66914	4.95177	5.63517	4.37149	4.80833	4.75869	5.89903	4.29184	6.82627	1556323_at	10659	CELF2	602538	10	1556323_at	CUGBP, Elav-like family member 2
1556325_at	-2.2	-4.61	2.91e-06	2.57e-05	-1	-0.86	-1.81	0.0512	0.157	0	-0.44	-1.35	0.22	0.417	0	0.1	1.07	0.777	0.881	0	7.84261	7.87071	7.77717	7.75518	7.42297	7.24175	7.94297	7.40525	7.01152	5.6665	1556325_at	27145	FILIP1	607307	6	1556325_at	filamin A interacting protein 1
1556331_a_at	-1.09	-2.13	0.00292	0.00934	-1	-0.62	-1.54	0.0826	0.215	0	-0.18	-1.14	0.527	0.709	0	-0.3	-1.23	0.298	0.501	0	8.65872	8.52435	8.47601	8.4602	7.88053	8.30275	8.3554	8.47499	7.90048	7.4315	1556331_a_at					1556331_a_at
1556332_at	1.75	3.36	3.42e-05	0.000207	1	1.52	2.87	0.000257	0.00484	1	0.67	1.59	0.0411	0.142	0	1.17	2.26	0.000522	0.00755	1	7.72292	7.72476	8.6446	7.97343	8.26314	8.05847	8.89645	8.39414	9.2467	9.47452	1556332_at					1556332_at
1556346_at	3.7	13.01	2.92e-08	5.43e-07	1	0.56	1.48	0.347	0.543	0	1.52	2.87	0.00245	0.0219	1	0.47	1.39	0.333	0.538	0	3.85196	4.01393	4.03337	4.11463	3.82801	4.18973	4.32345	5.37361	4.57529	7.71582	1556346_at	23406	COTL1	606748	16	1556346_at	coactosin-like 1 (Dictyostelium)
1556348_at	0.3	1.23	0.468	0.59	0	1.26	2.4	0.00266	0.0216	1	0.14	1.1	0.68	0.82	0	0.32	1.25	0.33	0.535	0	3.58016	3.33937	3.96561	3.45139	4.17036	3.45441	3.90396	3.7167	4.59961	3.63451	1556348_at	55127	HEATR1		1	1556348_at	HEAT repeat containing 1
1556361_s_at	-0.19	-1.14	0.652	0.749	0	1.3	2.45	0.00306	0.0237	1	0.73	1.65	0.0386	0.136	0	1.23	2.35	0.000623	0.00856	1	4.6327	5.16587	5.8849	5.42001	5.97512	4.90685	5.86757	5.35906	6.46095	4.97482	1556361_s_at	81573	ANKRD13C		1	1556361_s_at	ankyrin repeat domain 13C
1556364_at	-3.87	-14.66	4.48e-09	1.16e-07	-1	-1.56	-2.94	0.00888	0.0478	-1	-1.99	-3.99	7.1e-05	0.00214	-1	-0.92	-1.89	0.056	0.17	0	7.41312	7.2295	6.60036	6.98421	6.42222	6.76126	6.4955	5.41826	5.67287	3.35546	1556364_at	100507098	ADAMTS9-AS2		3	1556364_at	ADAMTS9 antisense RNA 2
1556373_a_at	-1.11	-2.17	0.019	0.0454	-1	-1.4	-2.63	0.00367	0.0266	-1	-0.07	-1.05	0.86	0.929	0	-0.49	-1.4	0.204	0.395	0	8.26165	8.76158	7.73346	8.21228	7.0501	8.41136	7.77504	8.19477	7.36552	7.64687	1556373_a_at					1556373_a_at
1556385_at	1.64	3.12	0.00715	0.02	1	2.15	4.44	0.000547	0.00782	1	-0.1	-1.07	0.843	0.919	0	1.7	3.24	0.000806	0.01	1	5.94225	4.94778	7.75177	5.87477	6.14993	5.0143	7.63901	5.84594	7.09737	6.59149	1556385_at					1556385_at
1556402_at	-0.2	-1.14	0.623	0.725	0	-1.56	-2.95	0.000187	0.00393	-1	-0.41	-1.33	0.208	0.402	0	-1.44	-2.72	3.05e-05	0.00111	-1	4.59293	4.02057	3.37301	4.89122	3.41366	3.57089	3.15137	4.18211	2.45898	3.82526	1556402_at					1556402_at
1556409_a_at	1.29	2.44	0.0117	0.0301	1	1.98	3.95	0.000158	0.00354	1	0.37	1.29	0.367	0.572	0	0.83	1.78	0.0433	0.144	0	2.9317	2.39167	3.68455	2.92096	3.53138	3.20385	3.76597	3.29974	4.3751	3.67742	1556409_a_at					1556409_a_at
1556417_a_at	-0.27	-1.21	0.471	0.593	0	-1.06	-2.09	0.00632	0.0382	-1	-0.14	-1.1	0.645	0.796	0	-0.42	-1.34	0.179	0.364	0	6.93204	7.11742	6.56395	6.82002	6.58123	6.88204	6.51259	6.78928	6.05242	6.84345	1556417_a_at					1556417_a_at
1556423_at	1.94	3.85	9.92e-05	0.000512	1	-0.53	-1.44	0.264	0.455	0	0.65	1.57	0.0933	0.242	0	-0.21	-1.16	0.579	0.745	0	3.69634	4.03047	3.21889	3.94025	3.3505	4.21355	3.48218	4.35007	3.50002	5.97429	1556423_at	22846	VASH1	609011	14	1556423_at	vasohibin 1
1556427_s_at	-1.25	-2.38	5.55e-06	4.43e-05	-1	0.29	1.22	0.256	0.447	0	-0.09	-1.06	0.67	0.813	0	0.59	1.51	0.00587	0.0384	0	10.6166	9.9201	11.0982	10.8831	10.247	9.94447	11.2077	10.5277	10.2115	8.66654	1556427_s_at	221091	LRRN4CL		11	1556427_s_at	LRRN4 C-terminal like
1556451_at	1.63	3.1	2.03e-07	2.73e-06	1	0.03	1.02	0.902	0.951	0	0.5	1.42	0.0329	0.123	0	0.07	1.05	0.753	0.865	0	4.50288	4.31694	4.55927	4.62574	4.45474	4.51825	4.57585	5.00554	4.3518	5.94842	1556451_at					1556451_at
1556471_at	5.78	54.79	1.55e-12	2.59e-10	1	-0.09	-1.06	0.895	0.946	0	2.76	6.76	3.75e-06	0.000363	1	0.1	1.07	0.854	0.926	0	2.74045	2.83804	2.83107	3.60084	2.34319	3.25916	2.84209	5.49781	2.74892	8.61394	1556471_at	256380	SCML4		6	1556471_at	sex comb on midleg-like 4 (Drosophila)
1556472_s_at	5.55	46.85	1.77e-08	3.58e-07	1	-0.43	-1.34	0.625	0.776	0	3.11	8.62	4.28e-05	0.00158	1	-0.05	-1.03	0.945	0.973	0	3.04863	3.25384	3.01274	4.21892	2.26513	3.83332	2.99976	6.15677	2.82637	8.80392	1556472_s_at	256380	SCML4		6	1556472_s_at	sex comb on midleg-like 4 (Drosophila)
1556579_s_at	-1.69	-3.22	0.00037	0.00158	-1	-0.92	-1.89	0.0453	0.145	0	-0.79	-1.72	0.0366	0.131	0	-1.4	-2.63	0.000312	0.00533	-1	9.29256	8.14578	8.22174	9.23431	8.11094	8.44272	7.89484	8.50745	7.22632	6.45716	1556579_s_at	116931	MED12L	611318	3	1556579_s_at	mediator complex subunit 12-like | immunoglobulin superfamily, member 10	285313	IGSF10
1556581_at	0.52	1.44	0.16	0.258	0	1.35	2.55	0.000464	0.00701	1	-0.6	-1.52	0.0485	0.159	0	0.25	1.19	0.406	0.606	0	4.4855	3.86562	4.6839	3.7701	4.28634	4.1353	4.73593	3.88411	5.21362	4.387	1556581_at	197320	ZNF778		16	1556581_at	zinc finger protein 778
1556590_s_at	1.03	2.04	0.0489	0.0991	0	-0.5	-1.42	0.33	0.527	0	0	1	0.999	1	0	-1.24	-2.37	0.00406	0.0302	-1	5.83383	4.86634	4.53573	5.62546	4.05034	4.8084	4.59181	5.83431	4.36401	5.89248	1556590_s_at					1556590_s_at
1556601_a_at	2.16	4.46	2.1e-05	0.000136	1	0.65	1.57	0.173	0.347	0	0.36	1.28	0.352	0.557	0	0.36	1.29	0.349	0.554	0	7.008	6.62722	7.15652	6.72151	6.53192	6.65087	7.37178	7.36952	7.2784	8.78436	1556601_a_at	221178	SPATA13	613324	13	1556601_a_at	spermatogenesis associated 13
1556607_at	0.55	1.46	0.268	0.385	0	0.9	1.87	0.0699	0.193	0	0.82	1.76	0.0441	0.149	0	1.12	2.18	0.00641	0.0406	1	5.65077	5.50737	6.27018	5.98304	5.09279	5.30264	6.77254	6.46914	6.4072	6.05365	1556607_at	30844	EHD4	605892	15	1556607_at	EH-domain containing 4
1556608_a_at	0.2	1.15	0.579	0.687	0	0.4	1.32	0.275	0.469	0	0.64	1.56	0.0331	0.123	0	1.02	2.03	0.000883	0.0107	1	4.0954	4.06271	4.6179	4.33773	3.55805	3.86867	5.11501	4.7332	4.45779	4.26302	1556608_a_at	30844	EHD4	605892	15	1556608_a_at	EH-domain containing 4
1556633_at	-1.54	-2.91	1.8e-07	2.46e-06	-1	-1.58	-3	9.34e-08	4.57e-05	-1	-0.73	-1.66	0.00118	0.0135	0	-0.99	-1.99	2.05e-05	0.000852	0	6.47256	6.40339	5.70185	6.23984	5.63858	6.39763	5.4812	5.739	4.82019	4.86331	1556633_at	284677	C1orf204		1	1556633_at	chromosome 1 open reading frame 204
1556639_at	1.53	2.9	2.21e-05	0.000142	1	0.24	1.18	0.474	0.66	0	0.87	1.82	0.00241	0.0216	0	-0.15	-1.11	0.597	0.758	0	2.35828	2.13101	2.37203	2.55832	2.25865	2.26363	2.2119	3.22574	2.37367	3.66557	1556639_at	100996455	LOC100996455			1556639_at	uncharacterized LOC100996455
1556643_at	4.31	19.85	8.38e-09	1.95e-07	1	0.03	1.02	0.958	0.98	0	2.33	5.02	4.86e-05	0.00171	1	0.33	1.26	0.538	0.715	0	4.90786	5.13871	4.712	5.98352	4.25619	4.97816	5.24055	7.23619	5.1737	9.44978	1556643_at	100507535	LOC100507535			1556643_at	uncharacterized LOC100507535
1556657_at	1.11	2.15	0.00719	0.0201	1	-0.14	-1.1	0.725	0.844	0	0.27	1.21	0.411	0.613	0	-0.35	-1.27	0.287	0.49	0	8.02253	7.87884	7.98294	7.66304	7.5439	7.84133	7.67282	8.29239	7.73758	8.98439	1556657_at					1556657_at
1556689_a_at	-1.91	-3.75	0.000664	0.00263	-1	-1.01	-2.02	0.062	0.178	0	-1.44	-2.72	0.0015	0.0159	-1	-1.05	-2.07	0.0191	0.0841	0	7.57169	7.22816	6.54335	7.40685	7.09941	7.52704	6.52469	6.12919	6.21443	5.32282	1556689_a_at	54361	WNT4	158330	1	1556689_a_at	wingless-type MMTV integration site family, member 4			277000 | 603490 | 611812
1556694_a_at	-1.24	-2.36	2.89e-06	2.55e-05	-1	-0.36	-1.29	0.14	0.304	0	-0.55	-1.47	0.00687	0.0434	0	-0.24	-1.18	0.223	0.418	0	6.07953	6.34638	6.14599	6.07014	6.10069	6.18592	5.83508	5.5256	5.98283	5.1063	1556694_a_at					1556694_a_at
1556698_a_at	4.91	30.03	4.45e-12	5.73e-10	1	0.48	1.4	0.415	0.608	0	2.67	6.36	4.69e-07	0.00011	1	0.02	1.01	0.971	0.986	0	2.86099	3.0966	2.95071	3.23707	2.59458	3.32371	2.87878	5.5308	3.57851	8.00489	1556698_a_at	285513	GPRIN3	611241	4	1556698_a_at	GPRIN family member 3
1556706_at	-1.47	-2.77	0.000961	0.00361	-1	-0.45	-1.37	0.293	0.488	0	-0.12	-1.09	0.73	0.852	0	0.04	1.03	0.919	0.96	0	3.11529	3.7688	3.3212	3.3519	3.92314	3.81978	3.15102	2.99478	3.31719	2.2976	1556706_at					1556706_at
1556715_at	-0.94	-1.91	0.0158	0.0388	0	-1.17	-2.26	0.00278	0.0223	-1	-0.88	-1.84	0.00596	0.0395	0	-0.57	-1.48	0.0695	0.197	0	4.76207	4.67871	4.25408	4.3039	3.80227	4.38354	4.19234	3.88533	3.50488	3.74188	1556715_at	5635	PRPSAP1	601249	17	1556715_at	phosphoribosyl pyrophosphate synthetase-associated protein 1
1556736_at	-0.72	-1.65	0.0235	0.0541	0	-1.05	-2.07	0.00119	0.0128	-1	-0.36	-1.29	0.158	0.337	0	-0.59	-1.51	0.022	0.0921	0	3.31025	3.47293	3.11122	3.56152	2.76329	3.07189	2.71589	2.94767	2.42225	2.75297	1556736_at	100129858	LOC100129858		4	1556736_at	uncharacterized LOC100129858
1556750_at	1.15	2.22	0.00601	0.0173	1	0.83	1.78	0.0439	0.142	0	0.72	1.65	0.0333	0.123	0	0.51	1.43	0.128	0.293	0	3.22829	3.40898	4.04731	3.59326	3.91133	3.33107	3.73989	3.94961	4.24357	4.56156	1556750_at	153577	LOC153577			1556750_at	uncharacterized LOC153577
1556758_at	-0.34	-1.27	0.285	0.405	0	0.64	1.56	0.0477	0.149	0	0.69	1.62	0.00991	0.0554	0	1.28	2.42	6.21e-06	0.000398	1	5.47193	5.98574	6.49244	6.07647	6.1461	5.55929	6.7477	6.16352	6.62968	5.6418	1556758_at	54906	FAM208B		10	1556758_at	family with sequence similarity 208, member B
1556764_s_at	-1.23	-2.35	0.000206	0.000962	-1	-0.68	-1.61	0.0331	0.117	0	-0.36	-1.28	0.167	0.35	0	-0.23	-1.18	0.366	0.569	0	3.82115	4.1501	3.75236	3.84302	3.56983	3.62002	3.58773	3.46302	3.46694	2.91918	1556764_s_at					1556764_s_at
1556770_a_at	-2.52	-5.74	3.32e-06	2.87e-05	-1	-2.03	-4.09	0.000121	0.003	-1	-0.92	-1.89	0.0271	0.108	0	-2.03	-4.07	4.51e-06	0.000325	-1	6.07752	5.69301	4.67154	5.84934	4.62797	5.38343	4.051	5.15817	3.6614	3.17102	1556770_a_at	222235	FBXL13	609080	7	1556770_a_at	F-box and leucine-rich repeat protein 13
1556803_at	-1.08	-2.12	0.0196	0.0466	-1	-0.33	-1.25	0.475	0.66	0	-0.27	-1.21	0.469	0.663	0	-0.36	-1.28	0.332	0.537	0	3.84107	4.31787	3.49046	3.6235	4.21504	4.45166	3.47987	3.57171	3.99208	3.23535	1556803_at	55703	POLR3B	614366	12	1556803_at	polymerase (RNA) III (DNA directed) polypeptide B			614381
1556804_s_at	-1.45	-2.73	0.0125	0.0319	-1	-0.43	-1.34	0.453	0.642	0	-0.71	-1.64	0.128	0.296	0	-0.61	-1.53	0.187	0.374	0	4.67008	4.96534	4.3184	4.21984	5.28515	5.25328	4.0554	3.96068	4.53914	3.51728	1556804_s_at	55703	POLR3B	614366	12	1556804_s_at	polymerase (RNA) III (DNA directed) polypeptide B			614381
1556821_x_at	1.07	2.1	0.0511	0.103	0	-0.69	-1.61	0.206	0.388	0	-0.29	-1.22	0.509	0.696	0	-1.23	-2.35	0.00657	0.0412	-1	7.20711	6.75193	6.39564	6.61372	6.01322	7.00953	5.97496	6.91543	6.06477	7.82106	1556821_x_at	8847	DLEU2	605766	13	1556821_x_at	deleted in lymphocytic leukemia 2 (non-protein coding)
1556839_s_at	1.75	3.37	0.00113	0.00414	1	0.26	1.2	0.615	0.769	0	-0.49	-1.4	0.25	0.452	0	-0.21	-1.16	0.62	0.775	0	4.15848	3.80399	3.40658	3.45382	3.80441	4.84735	3.94836	3.66956	4.06501	5.55877	1556839_s_at	100289090	LOC100289090			1556839_s_at	uncharacterized LOC100289090
1556867_at	-0.67	-1.59	0.157	0.254	0	1.74	3.34	0.00041	0.00652	1	-0.4	-1.32	0.297	0.503	0	1.07	2.1	0.00669	0.0417	1	4.23337	4.17711	5.73726	4.51309	5.72808	4.13658	5.30324	3.83107	5.91709	3.50685	1556867_at					1556867_at
1556919_at	-2.2	-4.59	7.3e-05	0.000393	-1	-1.62	-3.08	0.00271	0.0219	-1	-0.02	-1.01	0.966	0.985	0	0.42	1.34	0.328	0.533	0	3.66036	4.82219	3.75936	4.12422	3.65903	2.82676	4.0796	3.64207	3.20152	2.62412	1556919_at	3953	LEPR	601007	1	1556919_at	leptin receptor			614963
1556932_at	1.38	2.6	0.00534	0.0156	1	0.37	1.3	0.437	0.628	0	0.65	1.57	0.103	0.258	0	0.26	1.19	0.516	0.699	0	3.19544	2.75977	3.47569	3.34433	2.55524	2.73365	3.45082	3.84209	3.13471	4.13863	1556932_at					1556932_at
1556933_at	-1	-2	0.00292	0.00933	-1	-0.59	-1.5	0.076	0.203	0	-0.39	-1.31	0.147	0.323	0	-0.27	-1.21	0.309	0.513	0	6.96774	7.07484	6.80294	6.88608	6.65814	6.91167	6.69546	6.57875	6.48929	6.07182	1556933_at					1556933_at
1556935_at	-1.27	-2.41	0.00881	0.0239	-1	-0.57	-1.48	0.234	0.422	0	-0.15	-1.11	0.703	0.836	0	-0.14	-1.1	0.71	0.839	0	6.06803	5.88995	6.1418	6.03459	5.64549	5.46638	5.92407	5.92051	5.32378	4.61798	1556935_at					1556935_at
1556938_a_at	-2.33	-5.03	2.16e-07	2.87e-06	-1	-0.94	-1.92	0.0232	0.0923	0	-1.51	-2.85	2.11e-05	0.001	-1	-0.96	-1.95	0.00481	0.0336	0	6.42486	6.58312	5.54175	5.98861	5.82721	6.49653	5.4612	4.91525	5.64261	4.2523	1556938_a_at					1556938_a_at
1556984_at	-1.32	-2.5	5.9e-06	4.66e-05	-1	-1.34	-2.53	4.52e-06	0.000408	-1	-0.46	-1.38	0.0389	0.137	0	-0.4	-1.32	0.0739	0.205	0	6.26069	6.37562	5.84687	6.39674	5.5549	6.04381	5.86129	5.79726	5.03433	5.0532	1556984_at					1556984_at
1556989_at	0.78	1.71	0.196	0.302	0	2.88	7.37	7.6e-06	0.000529	1	1.19	2.29	0.0166	0.0785	0	3.35	10.21	2.01e-09	1.4e-06	1	5.55789	6.05957	8.05696	5.47059	6.41358	5.22971	8.90925	6.75134	8.94063	6.83745	1556989_at					1556989_at
1556990_at	-1.61	-3.06	0.000103	0.00053	-1	-1.03	-2.04	0.0104	0.0532	0	-0.44	-1.36	0.172	0.357	0	-0.55	-1.46	0.0925	0.237	0	8.92542	9.25107	8.90703	8.79904	9.17113	9.13052	8.37982	8.48416	8.21961	7.63745	1556990_at	64065	PERP	609301	6	1556990_at	PERP, TP53 apoptosis effector
1557071_s_at	1.4	2.64	9.17e-06	6.75e-05	1	-0.29	-1.22	0.32	0.517	0	0.52	1.44	0.0312	0.118	0	0	-1	0.989	0.995	0	9.89035	9.86518	9.60059	9.8747	9.19724	9.66589	9.88711	10.415	9.57271	11.264	1557071_s_at	51667	NUB1	607981	7	1557071_s_at	negative regulator of ubiquitin-like proteins 1
1557078_at	3.51	11.37	3.75e-07	4.56e-06	1	1.71	3.26	0.00798	0.0445	1	1.54	2.9	0.00358	0.0283	1	1.63	3.1	0.00208	0.0192	1	6.89243	6.664	7.73429	7.61258	6.8301	6.67156	8.52362	8.4302	8.37029	10.1712	1557078_at	162394	SLFN5	614952	17	1557078_at	schlafen family member 5
1557080_s_at	-3.07	-8.41	5.45e-08	9.12e-07	-1	-0.02	-1.02	0.965	0.984	0	-1.5	-2.82	0.000524	0.00782	-1	-0.56	-1.48	0.175	0.36	0	8.04292	6.74799	7.44987	7.70966	7.23891	6.96586	7.47938	6.54604	6.72568	3.67673	1557080_s_at	9358	ITGBL1	604234	13	1557080_s_at	integrin, beta-like 1 (with EGF-like repeat domains)
1557094_at	-1.31	-2.48	1.13e-05	8.06e-05	-1	-0.53	-1.44	0.0617	0.177	0	-0.76	-1.69	0.00126	0.0141	0	-0.42	-1.33	0.07	0.198	0	13.1235	13.0968	12.6805	12.8691	12.8582	12.9744	12.7068	12.3625	12.5702	11.7849	1557094_at					1557094_at
1557116_at	2.39	5.23	6.17e-09	1.5e-07	1	1.11	2.16	0.00294	0.0231	1	1.28	2.43	4.5e-05	0.00162	1	0.93	1.91	0.00226	0.0203	0	10.8196	10.5072	11.0982	11.0143	10.2871	10.4828	11.7528	12.1011	11.6183	12.8948	1557116_at	80830	APOL6	607256	22	1557116_at	apolipoprotein L, 6
1557118_a_at	-0.69	-1.62	0.0234	0.0539	0	-1.07	-2.1	0.00066	0.00873	-1	-0.47	-1.39	0.0567	0.176	0	-0.73	-1.66	0.00392	0.0294	0	6.74371	6.95878	6.20753	6.74422	6.56378	6.99018	6.01361	6.26957	5.89023	6.26413	1557118_a_at	100507398	INTS6-AS1			1557118_a_at	INTS6 antisense RNA 1
1557122_s_at	-0.45	-1.37	0.467	0.59	0	-0.36	-1.29	0.558	0.725	0	-0.05	-1.04	0.917	0.959	0	-1.38	-2.6	0.00824	0.0479	-1	3.51583	2.56998	2.20002	3.21608	2.55566	2.48602	2.13782	3.4628	2.20506	2.11669	1557122_s_at	2561	GABRB2	600232	5	1557122_s_at	gamma-aminobutyric acid (GABA) A receptor, beta 2
1557126_a_at	-1.11	-2.16	0.0057	0.0165	-1	-0.87	-1.83	0.0291	0.108	0	-0.56	-1.48	0.082	0.224	0	-0.82	-1.77	0.0122	0.0621	0	3.73274	3.82068	2.94964	3.37207	3.69602	3.76222	2.91187	3.17022	2.95061	2.70688	1557126_a_at	5337	PLD1	602382	3	1557126_a_at	phospholipase D1, phosphatidylcholine-specific
1557129_a_at	0.3	1.23	0.432	0.556	0	-0.03	-1.02	0.936	0.969	0	1	2	0.002	0.0192	1	-0.28	-1.21	0.378	0.58	0	7.41546	7.46846	6.67696	7.49879	7.05889	7.65427	7.13858	8.41842	7.43782	7.7704	1557129_a_at	374393	FAM111B		11	1557129_a_at	family with sequence similarity 111, member B
1557136_at	-1.38	-2.6	1.65e-05	0.00011	-1	-0.14	-1.1	0.637	0.785	0	-0.8	-1.74	0.0015	0.0159	0	-0.67	-1.59	0.00714	0.0437	0	9.18994	8.93264	8.61589	8.75429	9.21819	9.22969	8.51651	8.38671	8.79146	7.55494	1557136_at	84239	ATP13A4	609556	3	1557136_at	ATPase type 13A4
1557137_at	-1.67	-3.19	7.58e-08	1.2e-06	-1	-0.63	-1.55	0.026	0.0996	0	-0.27	-1.21	0.231	0.429	0	-0.15	-1.11	0.499	0.686	0	8.34376	8.34423	8.19021	8.30516	7.84726	8.15471	8.18952	8.06902	7.71133	6.67148	1557137_at	200728	TMEM17	614950	2	1557137_at	transmembrane protein 17
1557147_a_at	-1.93	-3.8	2.27e-05	0.000145	-1	-1.29	-2.44	0.00332	0.025	-1	-1.07	-2.09	0.00298	0.025	-1	-0.73	-1.66	0.0373	0.131	0	7.78019	8.04917	6.83413	7.42704	7.47679	7.82527	7.04564	6.71515	6.76031	6.12367	1557147_a_at					1557147_a_at
1557155_a_at	-0.33	-1.26	0.412	0.536	0	0.41	1.33	0.311	0.507	0	-1.28	-2.43	0.000222	0.00442	-1	-1.12	-2.17	0.00112	0.0126	-1	10.584	8.43837	9.50595	10.0551	9.66547	9.65587	9.46499	9.30134	8.84991	8.10543	1557155_a_at					1557155_a_at
1557167_at	-1.23	-2.34	0.00672	0.019	-1	-0.7	-1.62	0.118	0.272	0	-0.34	-1.26	0.352	0.557	0	-0.26	-1.2	0.47	0.662	0	4.10208	4.45523	3.79766	4.24514	4.34941	4.34637	3.84135	3.76588	3.76017	3.22753	1557167_at	493812	HCG11		6	1557167_at	HLA complex group 11 (non-protein coding)
1557169_x_at	-1.32	-2.5	0.00287	0.00921	-1	-0.73	-1.65	0.0946	0.234	0	-0.43	-1.35	0.224	0.422	0	-0.39	-1.31	0.265	0.466	0	3.67322	4.01558	3.33708	3.75695	3.82789	3.98166	3.28051	3.24467	3.29018	2.69262	1557169_x_at	493812	HCG11		6	1557169_x_at	HLA complex group 11 (non-protein coding)
1557193_at	1.33	2.51	0.00349	0.0109	1	0.99	1.98	0.0277	0.104	0	-0.54	-1.45	0.139	0.312	0	0.3	1.23	0.41	0.609	0	7.12852	6.56179	6.97857	6.35343	6.97662	6.93908	7.42585	6.59267	7.54887	7.88942	1557193_at					1557193_at
1557195_at	-1.77	-3.42	1.14e-05	8.1e-05	-1	-1.87	-3.65	4.46e-06	0.000405	-1	-1.19	-2.27	0.000243	0.00472	-1	-1.09	-2.13	0.000689	0.0091	-1	7.37869	7.49861	6.39504	6.99169	6.58376	7.09835	6.29011	6.19326	5.63014	5.72371	1557195_at					1557195_at
1557196_a_at	-1.54	-2.91	1.04e-05	7.51e-05	-1	-1.61	-3.05	4.78e-06	0.000418	-1	-1.03	-2.04	0.000223	0.00443	-1	-0.93	-1.91	0.000745	0.00953	0	5.81089	6.02736	5.04155	5.45011	5.12295	5.65825	4.87695	4.78011	4.41941	4.486	1557196_a_at					1557196_a_at
1557236_at	3.02	8.13	5.09e-07	5.91e-06	1	1.56	2.95	0.00556	0.0352	1	2.66	6.33	8.91e-08	4.57e-05	1	2.18	4.52	6.45e-06	0.000407	1	7.07554	7.3343	8.12891	7.67718	7.03008	7.18805	9.25147	9.73766	8.89654	10.3573	1557236_at	80830	APOL6	607256	22	1557236_at	apolipoprotein L, 6
1557270_at	-0.8	-1.74	0.0248	0.0566	0	-1.37	-2.59	0.00019	0.00396	-1	-0.22	-1.17	0.433	0.632	0	-0.59	-1.5	0.0428	0.143	0	7.52647	7.50086	7.18679	7.43183	6.61827	7.40112	6.9392	7.30196	6.12687	6.70127	1557270_at					1557270_at
1557283_a_at	-0.29	-1.22	0.403	0.527	0	-1.22	-2.33	0.000677	0.00884	-1	0.04	1.03	0.879	0.939	0	-0.83	-1.78	0.00404	0.03	0	6.05077	5.93633	5.30623	5.95181	5.99535	6.19355	5.21988	6.09335	4.7185	5.64832	1557283_a_at	162655	ZNF519		18	1557283_a_at	zinc finger protein 519
1557292_a_at	-2.29	-4.9	8.24e-06	6.17e-05	-1	-1.2	-2.3	0.014	0.0654	0	-0.73	-1.66	0.0652	0.192	0	-1.07	-2.1	0.00733	0.0444	-1	8.76724	8.96569	8.34182	8.75819	8.35603	8.40055	7.69348	8.03925	7.76567	6.67298	1557292_a_at	55283	MCOLN3	607400	1	1557292_a_at	mucolipin 3
1557301_a_at	-1.45	-2.73	1.88e-05	0.000123	-1	-1.06	-2.09	0.00122	0.0131	-1	-0.73	-1.65	0.00623	0.0407	0	-0.39	-1.31	0.131	0.297	0	5.4367	5.47752	5.10407	5.26861	5.1511	5.33126	5.04297	4.7104	4.4144	4.02864	1557301_a_at					1557301_a_at
1557305_at	0.23	1.17	0.606	0.71	0	-1.79	-3.46	0.000123	0.00302	-1	0.39	1.31	0.28	0.484	0	-0.85	-1.8	0.0214	0.0905	0	4.7195	4.93078	3.87109	4.78545	3.4217	3.93868	3.87342	5.11113	3.13932	5.15878	1557305_at	6867	TACC1	605301	8	1557305_at	transforming, acidic coiled-coil containing protein 1
1557321_a_at	-1.2	-2.3	0.0144	0.036	-1	-0.4	-1.32	0.407	0.6	0	-0.42	-1.34	0.289	0.494	0	0.58	1.49	0.145	0.318	0	4.25209	4.48672	4.47034	4.04602	4.23426	4.40029	4.82986	3.83315	4.08634	3.28208	1557321_a_at	440854	CAPN14	610229	2	1557321_a_at	calpain 14
1557331_at	-0.18	-1.14	0.451	0.574	0	1.27	2.41	1.48e-06	0.000213	1	-0.01	-1	0.976	0.99	0	0.79	1.73	0.000142	0.00314	0	6.14031	6.2546	6.9098	6.06255	7.07002	6.22551	6.93322	6.13445	7.52465	6.07183	1557331_at	84172	POLR1B	602000	2	1557331_at	polymerase (RNA) I polypeptide B, 128kDa
1557380_at	-2	-4.01	1.9e-06	1.79e-05	-1	-0.9	-1.87	0.0219	0.0887	0	-1.21	-2.32	0.000254	0.00486	-1	-1.02	-2.03	0.00178	0.0172	-1	9.24296	8.90193	8.31209	8.95935	8.61418	8.49456	8.22006	8.02945	7.99837	6.89712	1557380_at	119385	AGAP11		10	1557380_at	ankyrin repeat and GTPase domain Arf GTPase activating protein 11
1557382_x_at	-1.33	-2.51	2.32e-05	0.000148	-1	-0.91	-1.88	0.00266	0.0216	0	-1.04	-2.06	4.53e-05	0.00163	-1	-1	-1.99	8.75e-05	0.00225	0	9.88824	9.59296	9.09904	9.60578	9.20312	9.32342	8.89278	8.84842	8.68103	8.26543	1557382_x_at	119385	AGAP11		10	1557382_x_at	ankyrin repeat and GTPase domain Arf GTPase activating protein 11
1557383_a_at	-0.3	-1.23	0.531	0.646	0	-1.96	-3.9	8.35e-05	0.00238	-1	-0.18	-1.13	0.639	0.791	0	-1.58	-2.98	0.000105	0.00257	-1	7.9344	8.3577	6.78049	7.90264	6.93652	8.09501	6.35782	7.75358	6.39561	8.06215	1557383_a_at					1557383_a_at
1557403_s_at	-1.04	-2.06	0.000602	0.00242	-1	-0.48	-1.39	0.105	0.251	0	-0.13	-1.1	0.581	0.749	0	0.12	1.09	0.619	0.774	0	9.06043	9.10234	9.21842	8.95444	8.87214	8.90092	9.17865	8.92927	8.62673	8.06112	1557403_s_at					1557403_s_at
1557418_at	1.98	3.94	6.82e-06	5.27e-05	1	1.15	2.22	0.00606	0.0372	1	0.73	1.66	0.0308	0.117	0	0.89	1.85	0.00922	0.0517	0	4.95611	4.64991	5.68766	4.7222	4.75151	4.75514	5.84415	5.6871	5.79943	6.62629	1557418_at	2182	ACSL4	300157	X	1557418_at	acyl-CoA synthetase long-chain family member 4			300387
1557419_a_at	1.73	3.31	4.31e-05	0.000251	1	0.9	1.86	0.0262	0.1	0	0.5	1.41	0.126	0.293	0	0.84	1.79	0.0111	0.0586	0	5.25156	4.8174	5.9312	5.17811	5.15288	4.85283	6.09349	5.75133	5.71576	6.54366	1557419_a_at	2182	ACSL4	300157	X	1557419_a_at	acyl-CoA synthetase long-chain family member 4			300387
1557432_at	-1.38	-2.6	2.74e-05	0.000171	-1	-0.75	-1.69	0.0167	0.0734	0	-0.14	-1.1	0.582	0.749	0	-0.11	-1.08	0.66	0.804	0	9.80269	10.0931	9.74203	9.94651	9.45342	9.6867	9.69209	9.66388	9.34027	8.71409	1557432_at	9462	RASAL2	606136	1	1557432_at	RAS protein activator like 2
1557433_at	-1.09	-2.12	0.000282	0.00126	-1	-1.08	-2.11	0.000309	0.00538	-1	-0.21	-1.15	0.379	0.583	0	-0.79	-1.72	0.00116	0.0129	0	9.12925	9.15155	8.37706	8.89673	8.55243	8.93845	8.34337	8.92405	8.07255	8.06497	1557433_at					1557433_at
1557458_s_at	-0.55	-1.46	0.121	0.206	0	1.55	2.93	3.4e-05	0.00137	1	-0.28	-1.21	0.333	0.539	0	1.14	2.2	0.000169	0.00352	1	6.92478	6.89701	7.93531	7.02657	7.59895	7.09689	8.06291	6.6459	8.45035	6.34723	1557458_s_at	6461	SHB	600314	9	1557458_s_at	Src homology 2 domain containing adaptor protein B
1557474_at	-3.01	-8.03	8.54e-07	9.19e-06	-1	-0.16	-1.12	0.778	0.878	0	-2.29	-4.88	3.56e-06	0.000353	-1	-1.12	-2.17	0.0161	0.075	0	7.00366	6.45267	5.94799	6.21821	6.75175	6.70662	5.88394	4.7163	6.29533	3.44665	1557474_at	284578	LOC284578		1	1557474_at	uncharacterized LOC284578
1557477_at	0.05	1.04	0.891	0.929	0	-1.25	-2.38	0.00229	0.0196	-1	-0.17	-1.13	0.591	0.757	0	-0.94	-1.93	0.0045	0.0322	0	6.00794	6.10343	5.21107	5.63487	5.67549	5.96688	5.06303	5.83439	4.85523	6.15746	1557477_at					1557477_at
1557478_at	-0.34	-1.27	0.539	0.653	0	0.71	1.63	0.205	0.388	0	-1.38	-2.6	0.00321	0.0263	-1	-0.32	-1.25	0.485	0.674	0	6.85782	5.82759	6.63111	6.20256	6.71703	6.38196	6.54114	5.48187	6.5333	5.4865	1557478_at					1557478_at
1557527_at	1	2	0.0436	0.0902	0	1.22	2.33	0.0146	0.0672	0	-0.08	-1.05	0.85	0.922	0	1.11	2.15	0.00686	0.0425	1	5.75943	5.58585	6.28338	5.44965	5.72866	5.51217	6.86553	5.68406	6.80317	6.58503	1557527_at					1557527_at
1557529_at	-1.1	-2.14	0.00609	0.0175	-1	-1.45	-2.72	0.000386	0.00629	-1	-0.48	-1.4	0.13	0.299	0	-0.74	-1.67	0.0216	0.0909	0	6.2801	6.42207	5.45723	5.86943	5.5122	5.9756	5.53653	5.79589	4.9767	5.32583	1557529_at	283450	HECTD4		12	1557529_at	HECT domain containing E3 ubiquitin protein ligase 4
1557535_at	-1.15	-2.21	0.0129	0.0327	-1	0.5	1.41	0.271	0.464	0	-1.03	-2.04	0.00632	0.0411	-1	0.25	1.19	0.497	0.684	0	5.86353	5.44906	6.05431	5.75844	5.91414	5.41644	6.11374	4.83232	5.9466	4.30386	1557535_at	23022	PALLD	260350	4	1557535_at	palladin, cytoskeletal associated protein			606856 | 608092
1557551_at	1.98	3.94	2.53e-05	0.000159	1	-0.12	-1.09	0.789	0.884	0	0.88	1.84	0.0165	0.0781	0	-0.14	-1.11	0.688	0.824	0	6.08145	6.48247	6.11607	6.28467	5.98528	6.37698	5.93693	6.96187	6.36463	8.46249	1557551_at					1557551_at
1557553_at	-0.52	-1.43	0.405	0.53	0	-1.25	-2.38	0.0483	0.151	0	-1.33	-2.51	0.011	0.0594	0	-1.39	-2.62	0.00794	0.0467	-1	6.05099	4.89913	4.63073	5.5101	4.71424	5.07464	4.66353	4.72549	3.64967	4.37861	1557553_at	4660	PPP1R12B	603768	1	1557553_at	protein phosphatase 1, regulatory subunit 12B
1557570_a_at	-2.45	-5.46	1.09e-05	7.83e-05	-1	-2.29	-4.9	3.32e-05	0.00135	-1	-1.43	-2.7	0.00114	0.0132	-1	-1.88	-3.67	3.2e-05	0.00114	-1	4.81538	5.1568	3.22821	3.97257	3.52003	3.77874	2.93915	3.38405	2.86444	2.70817	1557570_a_at	285084	LOC285084		2	1557570_a_at	uncharacterized LOC285084
1557578_at	-1.64	-3.12	4.09e-05	0.00024	-1	-0.02	-1.02	0.952	0.977	0	-0.67	-1.6	0.0309	0.117	0	0.09	1.06	0.773	0.878	0	7.23413	6.88112	7.56876	6.84526	6.91332	6.39861	7.32294	6.55948	6.85843	5.23791	1557578_at	90102	PHLDB2	610298	3	1557578_at	pleckstrin homology-like domain, family B, member 2
1557624_at	0.6	1.51	0.256	0.373	0	0.74	1.67	0.164	0.336	0	0.75	1.68	0.0841	0.228	0	1.18	2.26	0.00746	0.0448	1	3.86913	4.66924	4.9145	4.70325	4.69161	4.72483	5.04738	4.61823	5.40621	5.26838	1557624_at					1557624_at
1557632_at	4.34	20.2	4.49e-10	1.93e-08	1	0.64	1.56	0.289	0.483	0	2.04	4.12	8.26e-05	0.00235	1	0.38	1.3	0.435	0.631	0	5.20189	5.32447	5.53179	5.81525	4.78656	5.53408	5.58535	7.24437	5.96403	9.66049	1557632_at	10320	IKZF1	603023	7	1557632_at	IKAROS family zinc finger 1 (Ikaros)
1557688_at	1.9	3.72	0.00609	0.0175	1	0.63	1.55	0.352	0.548	0	0.65	1.57	0.239	0.44	0	1.05	2.08	0.0581	0.175	0	6.52001	5.55448	7.14511	7.16896	5.04303	5.66119	7.574	7.16928	6.18274	7.4504	1557688_at					1557688_at
1557689_at	-0.61	-1.53	0.316	0.438	0	1.89	3.7	0.00276	0.0222	1	-0.79	-1.73	0.114	0.275	0	2.27	4.81	2.06e-05	0.000855	1	3.72693	3.61374	5.76627	3.49206	4.8592	3.51591	5.99376	2.93279	5.4997	2.99991	1557689_at					1557689_at
1557690_x_at	-0.56	-1.47	0.379	0.503	0	1.8	3.49	0.00536	0.0342	1	-1.28	-2.43	0.0145	0.0714	0	1.69	3.23	0.00152	0.0154	1	4.15586	3.48355	5.53593	3.42347	4.97567	3.74062	5.84529	2.87335	5.28533	2.92822	1557690_x_at					1557690_x_at
1557718_at	1.02	2.03	0.00201	0.00682	1	-0.75	-1.68	0.0216	0.0879	0	0.51	1.42	0.0552	0.172	0	-0.2	-1.15	0.453	0.647	0	8.37765	8.61871	8.22503	8.55796	8.02305	8.32451	8.18138	8.88453	7.87076	9.64037	1557718_at	5527	PPP2R5C	601645	14	1557718_at	protein phosphatase 2, regulatory subunit B', gamma
1557810_at	0.24	1.18	0.506	0.625	0	1.17	2.25	0.00187	0.0174	1	-0.1	-1.08	0.724	0.848	0	0.48	1.4	0.107	0.261	0	3.25202	3.16843	3.61309	3.03571	3.27591	3.04817	3.73365	3.14718	4.3378	3.41019	1557810_at					1557810_at
1557813_at	-0.71	-1.63	0.0465	0.095	0	-0.94	-1.92	0.00902	0.0483	0	-0.24	-1.18	0.406	0.608	0	-1.04	-2.06	0.000508	0.00741	-1	9.14078	8.82713	8.23935	8.80605	8.36737	8.84812	8.09914	8.90215	7.88751	8.11821	1557813_at					1557813_at
1557835_at	-0.11	-1.08	0.755	0.83	0	-1.18	-2.27	0.00109	0.0121	-1	-0.64	-1.56	0.0272	0.108	0	-0.87	-1.82	0.0031	0.0253	0	6.56873	6.26672	5.16014	6.14573	5.43686	6.27092	5.7019	5.93045	5.08567	6.15816	1557835_at					1557835_at
1557864_x_at	-1.33	-2.51	0.0152	0.0375	-1	1.54	2.92	0.00509	0.033	1	-0.39	-1.31	0.375	0.58	0	0.55	1.46	0.213	0.406	0	5.96203	6.12369	6.91915	5.94843	7.43487	6.28873	6.50987	5.57312	7.66762	4.79458	1557864_x_at					1557864_x_at
1557867_s_at	0.11	1.08	0.754	0.829	0	1.16	2.23	0.00219	0.0191	1	-0.29	-1.22	0.338	0.544	0	0.57	1.49	0.0577	0.174	0	6.26037	6.13258	6.56186	6.26775	6.74734	6.14863	6.83299	5.97381	7.28898	6.24701	1557867_s_at	286207	C9orf117		9	1557867_s_at	chromosome 9 open reading frame 117
1557889_at	-1.18	-2.27	0.0115	0.0297	-1	-0.25	-1.19	0.577	0.739	0	-0.62	-1.54	0.0995	0.252	0	0.03	1.02	0.943	0.971	0	6.19781	6.46991	6.05394	5.81152	6.32276	6.45661	6.22462	5.5783	6.21507	5.28969	1557889_at					1557889_at
1557915_s_at	1.21	2.32	3.2e-09	8.97e-08	1	0.45	1.36	0.0151	0.0685	0	0.61	1.53	7.43e-05	0.00221	0	0.42	1.33	0.00582	0.0381	0	11.7335	11.6578	11.927	11.9911	11.848	11.7092	12.1489	12.3484	12.1035	12.8702	1557915_s_at	9446	GSTO1	605482	10	1557915_s_at	glutathione S-transferase omega 1
1557954_at	-0.09	-1.06	0.703	0.789	0	0.62	1.53	0.0083	0.0458	0	0.41	1.33	0.0298	0.115	0	1.12	2.17	6.98e-08	1.76e-05	1	7.74441	8.20134	8.86106	8.17123	8.43754	7.9702	8.86447	8.15629	8.81916	8.11425	1557954_at	55787	TXLNG	300677	X	1557954_at	taxilin gamma
1557961_s_at	-1.56	-2.94	0.000579	0.00234	-1	-0.32	-1.25	0.461	0.649	0	0.02	1.02	0.949	0.976	0	-0.16	-1.12	0.651	0.797	0	6.64291	7.10035	6.78541	6.41034	6.75242	6.55104	6.4826	6.66573	6.78052	5.54327	1557961_s_at	100127983	LOC100127983		8	1557961_s_at	uncharacterized LOC100127983
1558000_at	0.63	1.55	0.0916	0.165	0	1.06	2.08	0.0058	0.0362	1	-0.08	-1.06	0.78	0.883	0	0.42	1.34	0.169	0.351	0	3.47321	3.35177	4.05889	3.51642	3.88426	3.40334	3.89472	3.38823	4.40827	3.98669	1558000_at	84159	ARID5B	608538	10	1558000_at	AT rich interactive domain 5B (MRF1-like)
1558015_s_at	1.33	2.52	1.14e-05	8.11e-05	1	0.46	1.37	0.107	0.255	0	0.85	1.81	0.000407	0.00665	0	0.41	1.33	0.0797	0.215	0	8.76012	8.93912	9.38107	9.12171	9.29238	8.98863	9.16884	9.61382	9.39843	10.2703	1558015_s_at	10097	ACTR2	604221	2	1558015_s_at	ARP2 actin-related protein 2 homolog (yeast)
1558017_s_at	-1.47	-2.77	4.85e-10	2.06e-08	-1	-0.41	-1.33	0.0455	0.145	0	-0.66	-1.58	0.00017	0.00375	0	-0.45	-1.37	0.00842	0.0486	0	9.25643	9.1472	9.01308	8.86493	9.0368	9.10642	8.8071	8.59798	8.73403	7.67975	1558017_s_at					1558017_s_at
1558048_x_at	-1.59	-3.01	0.168	0.268	0	-2.32	-5	0.0452	0.144	0	3.21	9.27	0.000943	0.0117	1	1.08	2.12	0.248	0.448	0	3.94104	6.63045	5.581	4.62305	4.8561	4.82638	5.02413	7.1534	4.30734	5.04215	1558048_x_at					1558048_x_at
1558077_s_at	-1.14	-2.21	0.000195	0.00092	-1	-0.78	-1.72	0.00885	0.0477	0	-0.82	-1.77	0.000932	0.0116	0	-0.61	-1.53	0.0124	0.0628	0	3.91835	3.96681	3.38049	3.61371	3.49519	3.93015	3.30804	3.09657	3.18293	2.82197	1558077_s_at	130752	MDH1B		2	1558077_s_at	malate dehydrogenase 1B, NAD (soluble)
1558081_at	0.09	1.07	0.748	0.825	0	1.04	2.06	0.00051	0.00748	1	0.06	1.04	0.809	0.902	0	0.87	1.83	0.000395	0.00623	0	2.41893	2.50151	3.2023	2.4298	2.88472	2.5146	3.28937	2.47552	3.54519	2.59398	1558081_at	6136	RPL12	180475	9	1558081_at	ribosomal protein L12 | small nucleolar RNA, H/ACA box 65	26783	SNORA65
1558101_at	-1.97	-3.91	0.000234	0.00107	-1	-0.69	-1.62	0.175	0.351	0	-0.07	-1.05	0.864	0.931	0	-0.11	-1.08	0.789	0.89	0	4.74386	5.19775	5.06897	5.71952	5.12704	4.56871	4.63283	4.67279	4.50356	3.22983	1558101_at	4774	NFIA	600727	1	1558101_at	nuclear factor I/A
1558102_at	-0.33	-1.26	0.313	0.435	0	0.45	1.36	0.169	0.343	0	0.25	1.19	0.352	0.557	0	1.19	2.28	2.58e-05	0.000989	1	4.06958	3.98619	4.42693	4.23161	4.04177	3.81881	5.25848	4.31678	4.43504	3.65767	1558102_at					1558102_at
1558105_a_at	1.3	2.46	0.0107	0.028	1	0.1	1.07	0.839	0.914	0	1.18	2.26	0.00478	0.0342	1	0.34	1.27	0.397	0.597	0	6.06725	6.47728	6.76007	6.85009	6.0156	6.51614	6.41215	7.24668	6.57838	7.77758	1558105_a_at	6548	SLC9A1	107310	1	1558105_a_at	solute carrier family 9, subfamily A (NHE1, cation proton antiporter 1), member 1 | solute carrier family 9, subfamily A (NHE7, cation proton antiporter 7), member 7	84679	SLC9A7	300368	X
1558123_at	-0.47	-1.39	0.205	0.313	0	-1.03	-2.04	0.00687	0.0404	-1	-1.2	-2.3	0.000159	0.0036	-1	-0.92	-1.89	0.00318	0.0257	0	6.58146	7.06272	5.7521	6.07531	6.61873	6.98062	5.66162	5.37933	6.03546	6.59079	1558123_at	255031	FLJ35390		7	1558123_at	uncharacterized LOC255031
1558143_a_at	2.37	5.16	7.15e-07	7.91e-06	1	0.99	1.99	0.0254	0.098	0	0.8	1.74	0.027	0.108	0	0.47	1.39	0.185	0.372	0	3.99617	3.81818	4.80173	4.17058	4.28552	3.88829	4.47094	4.79725	4.81054	6.18583	1558143_a_at	10018	BCL2L11	603827	2	1558143_a_at	BCL2-like 11 (apoptosis facilitator)
1558164_s_at	-1.07	-2.1	0.00233	0.00768	-1	-0.75	-1.69	0.0289	0.107	0	-0.09	-1.06	0.758	0.87	0	-0.48	-1.39	0.0883	0.23	0	5.25769	5.81415	4.77403	5.2693	4.94036	5.65288	4.7806	5.17246	5.0603	4.74562	1558164_s_at	5194	PEX13	202370	2	1558164_s_at	peroxisomal biogenesis factor 13			214100 | 601789 | 614883 | 614885
1558184_s_at	-0.38	-1.3	0.342	0.466	0	0.62	1.54	0.118	0.271	0	-1.07	-2.1	0.00133	0.0147	-1	-0.49	-1.4	0.133	0.3	0	5.29119	4.70656	4.84366	4.72198	5.24182	5.03434	4.80363	4.21822	5.32894	4.33074	1558184_s_at	7565	ZNF17		19	1558184_s_at	zinc finger protein 17
1558195_at	-1.71	-3.27	1.86e-05	0.000123	-1	0.15	1.11	0.688	0.819	0	-0.52	-1.43	0.0927	0.241	0	0.01	1	0.981	0.991	0	7.22575	7.56137	7.29413	7.23473	7.78885	7.81516	7.23289	6.70833	7.71145	5.85215	1558195_at	283404	LINC00592		12	1558195_at	long intergenic non-protein coding RNA 592
1558217_at	2.09	4.26	2.88e-11	2.34e-09	1	-0.51	-1.42	0.0584	0.171	0	0.32	1.24	0.148	0.325	0	-0.57	-1.49	0.01	0.0546	0	4.20396	3.90751	3.58728	4.17097	3.21308	3.93319	3.63133	4.52004	3.39795	6.00004	1558217_at	146857	SLFN13	614957	17	1558217_at	schlafen family member 13
1558256_at	-1.12	-2.17	0.000293	0.0013	-1	-0.05	-1.03	0.876	0.935	0	0.16	1.12	0.494	0.683	0	0.27	1.21	0.262	0.462	0	6.06581	6.41182	6.59529	6.27887	6.59583	6.25564	6.33598	6.22981	6.36597	5.29641	1558256_at	148189	LINC00662		19	1558256_at	long intergenic non-protein coding RNA 662
1558280_s_at	-1.12	-2.18	0.0042	0.0128	-1	-0.08	-1.06	0.834	0.911	0	0.11	1.08	0.724	0.848	0	0.47	1.38	0.135	0.303	0	3.28262	3.64918	3.84927	3.86446	3.91487	3.32756	3.75181	3.39264	3.56914	2.52438	1558280_s_at	9411	ARHGAP29	610496	1	1558280_s_at	Rho GTPase activating protein 29
1558290_a_at	1.2	2.29	0.00449	0.0135	1	0.52	1.43	0.211	0.393	0	0.55	1.46	0.105	0.261	0	0.9	1.87	0.00856	0.0492	0	7.12495	7.68702	7.67383	7.42698	7.51306	7.35602	8.02609	7.67249	8.20245	8.88491	1558290_a_at	5820	PVT1	165140	8	1558290_a_at	Pvt1 oncogene (non-protein coding) | microRNA 1204	100302185	MIR1204
1558293_at	0.16	1.12	0.677	0.769	0	-0.53	-1.44	0.178	0.355	0	-0.78	-1.71	0.0165	0.0782	0	-1.52	-2.88	8.35e-06	0.000483	-1	3.74406	3.03977	2.79684	3.10873	3.10022	3.41363	2.22008	2.96625	2.51249	3.20205	1558293_at	23285	KIAA1107		1	1558293_at	KIAA1107
1558310_s_at	-0.17	-1.12	0.571	0.681	0	-1.18	-2.27	0.000122	0.003	-1	-0.51	-1.43	0.0349	0.127	0	-0.99	-1.98	9.2e-05	0.00232	0	5.98396	6.0734	5.3519	5.82558	5.92113	5.85416	4.99796	5.47299	4.88926	5.90803	1558310_s_at	100132356	LOC100132356		5	1558310_s_at	uncharacterized LOC100132356
1558348_at	-0.9	-1.86	0.00272	0.0088	0	-1.02	-2.03	0.000701	0.00905	-1	-0.26	-1.2	0.274	0.478	0	-0.46	-1.37	0.0568	0.172	0	4.71155	4.77531	4.17472	4.55771	4.2203	4.59909	4.25541	4.45179	3.75202	3.87852	1558348_at					1558348_at
1558371_a_at	0.87	1.83	0.0346	0.0745	0	0	-1	0.995	0.998	0	-0.6	-1.52	0.0736	0.209	0	-1.02	-2.02	0.00298	0.0246	-1	8.3071	7.33458	7.17733	7.86651	7.62193	7.7895	7.29012	7.70684	7.33205	8.20706	1558371_a_at					1558371_a_at
1558378_a_at	-1.35	-2.54	2.96e-06	2.6e-05	-1	-0.23	-1.17	0.387	0.583	0	-0.72	-1.64	0.00144	0.0154	0	-0.22	-1.16	0.316	0.521	0	12.8158	12.5948	12.6873	12.6856	12.6893	12.6575	12.5977	12.0985	12.3646	11.2491	1558378_a_at	113146	AHNAK2	608570	14	1558378_a_at	AHNAK nucleoprotein 2
1558393_at	-2.21	-4.63	0.00577	0.0167	-1	0.21	1.15	0.792	0.886	0	-1.74	-3.35	0.0076	0.0464	-1	0.13	1.09	0.844	0.921	0	6.07399	5.46857	6.36487	6.03661	5.71085	5.79863	6.19907	4.33153	5.67383	3.25786	1558393_at	3855	KRT7	148059	12	1558393_at	keratin 7
1558404_at	-1.84	-3.58	0.000228	0.00105	-1	-1.38	-2.59	0.00493	0.0322	-1	-0.83	-1.78	0.0343	0.126	0	-0.74	-1.67	0.0612	0.181	0	4.45159	4.8375	3.93399	4.11453	4.29354	4.71589	3.7159	3.61717	3.46249	2.9967	1558404_at	644242	LINC00622		1	1558404_at	long intergenic non-protein coding RNA 622
1558406_a_at	-1.51	-2.85	6.56e-05	0.000358	-1	-1.37	-2.58	0.000266	0.00493	-1	-0.39	-1.31	0.185	0.373	0	-0.44	-1.35	0.136	0.304	0	4.40333	4.80192	3.94083	4.56552	4.05766	4.40408	3.96518	4.01438	3.4359	3.29148	1558406_a_at					1558406_a_at
1558409_at	-1.16	-2.24	0.000337	0.00146	-1	-0.93	-1.91	0.00352	0.0259	0	-0.75	-1.68	0.00398	0.0303	0	-0.59	-1.51	0.0219	0.0916	0	9.35439	9.48215	8.79731	9.01108	8.49213	9.16743	8.76395	8.6044	8.55077	8.31934	1558409_at					1558409_at
1558412_at	-1.84	-3.59	7.74e-11	4.95e-09	-1	-0.19	-1.14	0.421	0.613	0	-0.68	-1.6	0.00093	0.0116	0	-0.4	-1.32	0.0477	0.153	0	7.42436	7.18546	7.15069	7.06899	7.57567	7.44583	7.02893	6.74582	6.99096	5.34318	1558412_at	113230	LOC113230		19	1558412_at	uncharacterized LOC113230
1558444_at	-2.88	-7.37	2.64e-05	0.000166	-1	-2.09	-4.25	0.00173	0.0165	-1	-0.26	-1.19	0.624	0.78	0	-1.17	-2.25	0.028	0.108	0	7.84404	7.91423	7.056	8.01637	6.68649	7.17098	6.67182	7.58713	5.82813	5.03346	1558444_at					1558444_at
1558467_a_at	-1.13	-2.18	9.93e-05	0.000513	-1	-0.33	-1.26	0.223	0.408	0	-0.66	-1.58	0.00392	0.03	0	-0.24	-1.18	0.28	0.482	0	7.77969	7.34608	7.22756	7.5771	6.95682	7.09816	7.53733	7.11576	7.01123	6.22074	1558467_a_at	55757	UGGT2	605898	13	1558467_a_at	UDP-glucose glycoprotein glucosyltransferase 2
1558501_at	-0.84	-1.79	0.0407	0.0853	0	-1.31	-2.49	0.00177	0.0167	-1	0.02	1.02	0.941	0.972	0	-0.58	-1.5	0.0827	0.22	0	5.64635	5.60103	5.24263	5.9079	4.89759	5.39618	5.06574	5.6707	4.28766	4.75903	1558501_at	26052	DNM3	611445	1	1558501_at	dynamin 3
1558515_at	-0.35	-1.28	0.55	0.663	0	-0.93	-1.9	0.117	0.27	0	-1.11	-2.15	0.0232	0.0977	0	-1.73	-3.33	0.00052	0.00755	-1	8.80996	8.38807	7.65605	7.59657	8.19415	8.36089	7.07563	7.70361	7.46067	8.03735	1558515_at	100302692	FTX		X	1558515_at	FTX transcript, XIST regulator (non-protein coding)
1558586_at	-1.06	-2.08	0.0036	0.0112	-1	-1.21	-2.31	0.000992	0.0114	-1	-0.31	-1.24	0.281	0.486	0	-0.24	-1.18	0.402	0.602	0	4.55564	5.47361	4.1499	4.85965	4.44377	5.11863	4.31334	4.24371	4.26457	4.41418	1558586_at	7582	ZNF33B	194522	10	1558586_at	zinc finger protein 33B
1558600_a_at	-1.04	-2.06	0.00278	0.00896	-1	-0.17	-1.13	0.606	0.763	0	-0.42	-1.34	0.127	0.294	0	-0.34	-1.26	0.225	0.421	0	4.14028	4.37582	3.89726	3.81032	4.20824	4.12086	3.80364	3.71554	4.20158	3.33133	1558600_a_at					1558600_a_at
1558604_a_at	-1.29	-2.44	0.000608	0.00244	-1	-0.7	-1.62	0.0569	0.168	0	-0.09	-1.07	0.754	0.868	0	-0.51	-1.43	0.0853	0.225	0	6.92469	7.20888	6.64139	7.17108	7.04766	7.14488	6.41298	6.83253	6.51368	5.91936	1558604_a_at	23635	SSBP2	607389	5	1558604_a_at	single-stranded DNA binding protein 2
1558636_s_at	1.34	2.53	0.000489	0.00202	1	-0.1	-1.07	0.781	0.879	0	0.73	1.66	0.0172	0.0801	0	0.18	1.13	0.551	0.724	0	2.66266	2.42516	2.42956	2.7177	2.31306	2.41873	2.84178	3.39245	2.3229	3.76466	1558636_s_at	11096	ADAMTS5	605007	21	1558636_s_at	ADAM metallopeptidase with thrombospondin type 1 motif, 5
1558647_at	-1.12	-2.18	0.00607	0.0174	-1	-0.21	-1.16	0.597	0.756	0	-0.84	-1.78	0.0121	0.0631	0	-0.8	-1.75	0.0156	0.0735	0	9.26362	8.81519	8.95646	9.12099	9.08923	8.93065	8.45995	8.42832	8.6044	7.69086	1558647_at	152503	SH3D19	608674	4	1558647_at	SH3 domain containing 19
1558687_a_at	-1.48	-2.78	2.67e-05	0.000168	-1	-0.35	-1.28	0.286	0.48	0	-0.38	-1.3	0.16	0.341	0	-0.11	-1.08	0.682	0.819	0	8.82413	9.06459	8.8452	8.93464	8.97062	9.21135	8.71377	8.44409	8.71151	7.58885	1558687_a_at	8456	FOXN1	600838	17	1558687_a_at	forkhead box N1			601705
1558689_a_at	-2.28	-4.85	3.68e-07	4.5e-06	-1	-0.99	-1.98	0.0172	0.0749	0	-0.35	-1.28	0.292	0.498	0	-0.28	-1.21	0.407	0.606	0	5.47813	5.85026	5.17727	5.58006	5.72046	5.72958	5.20202	5.12679	4.86117	3.57263	1558689_a_at	441461	LOC441461		9	1558689_a_at	uncharacterized LOC441461
1558695_at	-1.73	-3.31	1.26e-06	1.27e-05	-1	-1.13	-2.18	0.000937	0.011	-1	-0.79	-1.73	0.00407	0.0308	0	-0.64	-1.55	0.0196	0.0854	0	8.89925	8.80601	8.48837	8.48906	8.38932	8.74984	8.26385	8.10903	7.68008	7.077	1558695_at					1558695_at
1558723_at	-1.66	-3.16	2.51e-07	3.26e-06	-1	0.24	1.18	0.417	0.608	0	0.18	1.13	0.444	0.641	0	0.46	1.38	0.0543	0.167	0	6.14983	6.58597	6.48949	6.45581	6.72165	6.50145	6.61431	6.33251	6.82347	4.9251	1558723_at	284014	LOC284014			1558723_at	uncharacterized LOC284014
1558738_at	-2.02	-4.05	5.81e-08	9.6e-07	-1	-1.77	-3.41	1.14e-06	0.000186	-1	-0.57	-1.48	0.0397	0.139	0	-0.66	-1.58	0.0169	0.0776	0	7.80321	7.96801	6.97563	7.71115	7.22015	7.85061	7.13985	7.23496	6.19699	5.94972	1558738_at	8996	NOL3	605235	16	1558738_at	nucleolar protein 3 (apoptosis repressor with CARD domain)			614937
1558742_at	1.18	2.27	9.68e-06	7.08e-05	1	-0.01	-1.01	0.959	0.981	0	0.66	1.58	0.00183	0.0182	0	0.22	1.17	0.274	0.477	0	7.74836	7.90641	7.84188	8.00069	7.5744	7.79727	7.97113	8.40387	7.89377	9.08879	1558742_at					1558742_at
1558747_at	1.93	3.81	2.28e-05	0.000145	1	0.24	1.18	0.569	0.733	0	0.27	1.21	0.441	0.639	0	0.02	1.01	0.96	0.98	0	7.96452	7.42219	7.89305	7.08171	7.75148	7.49527	7.9818	8.23363	7.66545	9.35386	1558747_at	23347	SMCHD1	158901	18	1558747_at	structural maintenance of chromosomes flexible hinge domain containing 1			614982
1558750_a_at	0.24	1.18	0.426	0.55	0	-1.36	-2.57	2.12e-05	0.00103	-1	0.43	1.35	0.0808	0.222	0	-0.71	-1.64	0.00457	0.0325	0	4.48844	5.12363	3.65913	4.62538	4.05189	5.14407	3.77395	4.92035	3.76177	5.36276	1558750_a_at	100288637	LOC100288637		15	1558750_a_at	OTU domain containing 7A pseudogene
1558764_at	-2.12	-4.35	1.54e-09	4.92e-08	-1	-0.56	-1.47	0.0708	0.194	0	-0.23	-1.17	0.362	0.567	0	0.36	1.28	0.155	0.332	0	9.31696	10.075	9.80296	9.59421	9.55542	9.94762	9.67476	9.08857	9.51599	7.95529	1558764_at					1558764_at
1558765_a_at	-2.15	-4.44	5.61e-10	2.28e-08	-1	-0.39	-1.31	0.2	0.381	0	-0.62	-1.54	0.0128	0.0655	0	0.19	1.14	0.431	0.627	0	8.93874	9.43852	9.22631	9.06515	8.97992	9.47177	9.13206	8.31534	9.05179	7.28768	1558765_a_at					1558765_a_at
1558777_at	-1.78	-3.43	8.98e-06	6.63e-05	-1	-1.46	-2.75	0.000196	0.00406	-1	-1.26	-2.39	9.09e-05	0.0025	-1	-1.2	-2.29	0.000187	0.00377	-1	6.96271	7.00143	5.90894	6.4919	6.10551	6.71474	5.76663	5.70326	5.54181	5.22213	1558777_at	57496	MKL2	609463	16	1558777_at	MKL/myocardin-like 2
1558778_s_at	-1.54	-2.91	1.32e-06	1.33e-05	-1	-1.41	-2.65	7.76e-06	0.000537	-1	-1.38	-2.61	1.67e-07	6.76e-05	-1	-0.91	-1.88	0.000259	0.00469	0	7.44043	7.34307	6.43362	6.97434	6.80456	7.12556	6.52592	6.05894	5.93744	5.8028	1558778_s_at	57496	MKL2	609463	16	1558778_s_at	MKL/myocardin-like 2
1558787_a_at	2.15	4.43	5.15e-07	5.96e-06	1	-0.04	-1.03	0.918	0.959	0	0.61	1.52	0.0596	0.181	0	0.07	1.05	0.821	0.909	0	4.2919	4.24194	4.10559	4.15409	4.23662	4.22977	4.36372	4.8981	4.20199	6.38799	1558787_a_at	10099	TSPAN3	613134	15	1558787_a_at	tetraspanin 3
1558795_at	-2.34	-5.05	5.19e-06	4.19e-05	-1	-1.2	-2.3	0.0135	0.0638	0	-1.52	-2.88	0.000188	0.00399	-1	-1.14	-2.2	0.00444	0.0319	-1	6.47859	6.37791	5.56606	5.89831	5.69388	5.70777	5.34217	4.95418	5.17863	4.04055	1558795_at	100996552	LOC100996552			1558795_at	uncharacterized LOC100996552
1558815_at	-1.95	-3.87	9.53e-05	0.000495	-1	-1.45	-2.73	0.00306	0.0237	-1	-1.08	-2.12	0.00636	0.0412	-1	-0.97	-1.96	0.0139	0.068	0	9.47236	9.0729	8.59742	9.11024	8.39707	8.72016	8.50106	8.38946	7.62638	7.12041	1558815_at	8470	SORBS2		4	1558815_at	sorbin and SH3 domain containing 2
1558820_a_at	-2.56	-5.89	0.000844	0.00323	-1	-1.98	-3.95	0.00867	0.0471	-1	-0.46	-1.38	0.443	0.64	0	-1.15	-2.22	0.0592	0.177	0	3.32166	4.63892	2.41156	3.27692	3.24246	4.0001	2.17378	2.85942	2.65885	2.08104	1558820_a_at	374864	CCDC178		18	1558820_a_at	coiled-coil domain containing 178
1558827_a_at	4.71	26.18	9.39e-13	1.76e-10	1	0.26	1.2	0.627	0.778	0	1.54	2.9	0.000864	0.011	1	-0.07	-1.05	0.871	0.936	0	2.44966	2.46425	2.36926	2.78959	2.24092	2.78181	2.37754	3.98683	2.72806	7.17478	1558827_a_at	128611	ZNF831		20	1558827_a_at	zinc finger protein 831
1558828_s_at	-1.82	-3.53	0.000905	0.00343	-1	-1.16	-2.24	0.0296	0.109	0	-1.14	-2.2	0.00961	0.0542	0	-0.79	-1.73	0.0695	0.197	0	9.84723	9.36868	8.92484	9.38762	8.57337	9.11234	9.05779	8.70688	8.20386	7.55028	1558828_s_at					1558828_s_at
1558836_at	2.45	5.48	7e-05	0.000379	1	1.28	2.43	0.0305	0.111	0	0.65	1.57	0.172	0.356	0	1.02	2.03	0.0344	0.124	0	6.63863	6.09874	7.534	6.88945	5.49557	5.97994	7.66045	7.29263	7.3797	8.55173	1558836_at					1558836_at
1558837_a_at	2.56	5.9	6.46e-05	0.000354	1	1.31	2.48	0.0329	0.116	0	0.67	1.59	0.179	0.367	0	1.14	2.21	0.0228	0.0945	0	6.28128	5.81819	7.40186	6.51055	5.30748	5.61617	7.42561	6.94822	7.12852	8.37803	1558837_a_at					1558837_a_at
1558839_at	-1.09	-2.12	0.0111	0.029	-1	-0.77	-1.7	0.0697	0.192	0	-0.41	-1.33	0.233	0.432	0	-0.4	-1.32	0.242	0.441	0	4.57773	4.66338	4.30187	4.76972	4.63267	4.61921	4.17623	4.16831	3.89534	3.57605	1558839_at	23005	MAPKBP1		15	1558839_at	mitogen-activated protein kinase binding protein 1
1558846_at	-1.85	-3.61	0.000364	0.00156	-1	-0.21	-1.16	0.667	0.806	0	-1.66	-3.17	0.000101	0.00267	-1	-1.1	-2.15	0.00786	0.0464	-1	11.3883	11.4266	10.3364	10.2152	11.2945	11.6906	10.285	9.72494	11.2135	9.57619	1558846_at	119548	PNLIPRP3		10	1558846_at	pancreatic lipase-related protein 3
1558906_a_at	-1.26	-2.4	1.01e-05	7.34e-05	-1	-1.31	-2.48	5.31e-06	0.000428	-1	-0.56	-1.48	0.0118	0.0621	0	-0.73	-1.66	0.00125	0.0136	0	10.1704	10.1758	9.51828	10.1087	9.74567	10.0914	9.44094	9.6096	8.86556	8.91106	1558906_a_at	100505783	LOC100505783		20	1558906_a_at	uncharacterized LOC100505783
1558920_at	1.86	3.64	0.00183	0.00627	1	-0.24	-1.18	0.673	0.81	0	0.18	1.13	0.7	0.834	0	-0.59	-1.51	0.212	0.405	0	6.09921	6.60495	5.69617	5.64362	6.17896	6.56917	5.50802	6.28044	6.36143	8.46729	1558920_at	100128590	SLC8A1-AS1		2	1558920_at	SLC8A1 antisense RNA 1
1558934_a_at	-1.59	-3	0.000224	0.00104	-1	-0.79	-1.73	0.0565	0.167	0	-0.61	-1.52	0.0727	0.207	0	-0.49	-1.4	0.147	0.321	0	5.49242	5.65371	4.85896	5.2654	5.26343	5.0043	5.00412	4.88588	4.86301	4.06663	1558934_a_at	404672	GTF2H5	601675	6	1558934_a_at	general transcription factor IIH, polypeptide 5			608780
1558972_s_at	5.05	33.12	5.57e-07	6.38e-06	1	0.16	1.12	0.863	0.928	0	3.58	11.96	9.12e-06	0.000605	1	1.1	2.14	0.147	0.32	0	3.6583	4.59694	4.65231	5.19294	3.51046	4.64395	4.75599	7.23894	4.75555	9.64666	1558972_s_at	387357	THEMIS	613607	6	1558972_s_at	thymocyte selection associated
1559018_at	1.48	2.79	0.000152	0.00074	1	1.09	2.13	0.00414	0.0287	1	0.48	1.4	0.113	0.275	0	0.64	1.56	0.0376	0.131	0	3.83448	3.75853	4.46034	3.79351	3.77434	3.67358	4.4729	4.31725	4.85203	5.23647	1559018_at	5791	PTPRE	600926	10	1559018_at	protein tyrosine phosphatase, receptor type, E
1559021_at	-1.34	-2.53	6.02e-05	0.000333	-1	-0.56	-1.47	0.0804	0.211	0	-0.21	-1.16	0.408	0.61	0	-0.38	-1.3	0.144	0.316	0	9.45357	9.66713	9.18019	9.42839	9.34142	9.75814	9.07475	9.24013	9.11046	8.32659	1559021_at	79669	C3orf52	611956	3	1559021_at	chromosome 3 open reading frame 52
1559025_at	1.05	2.08	0.000101	0.00052	1	0.42	1.34	0.105	0.252	0	0.12	1.08	0.577	0.746	0	0.33	1.26	0.116	0.275	0	3.11286	3.07746	3.23537	3.00176	3.00863	3.10617	3.44456	3.22969	3.49622	4.1306	1559025_at	10801	2009-09-01	162100	17	1559025_at	septin 9			604061
1559026_at	-1.78	-3.44	4.27e-06	3.55e-05	-1	-0.64	-1.56	0.0774	0.206	0	-1.57	-2.97	9.15e-07	0.000163	-1	-1	-2	0.00104	0.012	0	6.58705	6.301	5.65944	6.03706	6.23293	6.30464	5.58822	5.01458	5.66043	4.51754	1559026_at	100506599	LOC100506599		9	1559026_at	uncharacterized LOC100506599
1559034_at	3.08	8.46	2.33e-08	4.5e-07	1	0.72	1.65	0.143	0.308	0	1.96	3.89	5.74e-06	0.000467	1	0.3	1.23	0.454	0.648	0	4.4932	4.30605	4.93414	5.31996	3.94636	4.59437	4.79401	6.4538	5.03009	7.38616	1559034_at	284759	SIRPB2		20	1559034_at	signal-regulatory protein beta 2
1559052_s_at	1.47	2.78	0.000145	0.000708	1	0.68	1.6	0.0678	0.188	0	0.59	1.51	0.0521	0.166	0	0.56	1.47	0.0678	0.193	0	5.13018	5.19701	5.59033	5.1154	5.24105	5.33297	5.68551	5.72161	5.87719	6.67148	1559052_s_at	5062	PAK2	605022	3	1559052_s_at	p21 protein (Cdc42/Rac)-activated kinase 2
1559062_at	0.07	1.05	0.785	0.853	0	1.16	2.24	2.71e-05	0.00119	1	0.13	1.09	0.548	0.726	0	1.02	2.02	8.7e-06	0.000492	1	6.75328	6.69741	7.67723	6.927	7.04298	6.48541	7.76843	6.88077	7.86099	6.76829	1559062_at					1559062_at
1559066_at	1.28	2.43	0.00158	0.00554	1	0.19	1.14	0.635	0.784	0	0.91	1.89	0.0053	0.0365	0	0.37	1.29	0.249	0.448	0	2.4786	2.5901	2.55877	2.7698	2.41049	2.50043	2.84822	3.39328	2.77562	3.86989	1559066_at	158402	LOC158402			1559066_at	uncharacterized LOC158402
1559067_a_at	1.63	3.09	0.000414	0.00175	1	0.07	1.05	0.881	0.938	0	0.98	1.97	0.00777	0.0471	0	0.33	1.26	0.356	0.56	0	4.28858	4.3382	4.15474	4.3755	3.76462	4.29481	4.62165	5.2704	4.40422	5.96549	1559067_a_at	158402	LOC158402			1559067_a_at	uncharacterized LOC158402
1559078_at	-0.38	-1.3	0.316	0.438	0	-1.03	-2.05	0.0071	0.0413	-1	-0.33	-1.25	0.285	0.49	0	-1.02	-2.02	0.00134	0.0142	-1	10.0794	9.9945	9.12294	9.89174	9.49773	10.1532	9.06416	9.75188	8.96236	9.61839	1559078_at					1559078_at
1559097_at	-0.56	-1.48	0.0807	0.149	0	-1.62	-3.08	2.5e-06	0.000288	-1	-0.5	-1.42	0.0567	0.176	0	-0.98	-1.97	0.000328	0.00552	0	8.26248	8.21735	7.28071	8.16831	7.12706	8.20948	7.28497	7.76135	6.59256	7.65597	1559097_at	388011	C14orf64		14	1559097_at	chromosome 14 open reading frame 64
1559101_at	2.07	4.19	3.59e-05	0.000216	1	-0.06	-1.04	0.893	0.945	0	0.47	1.38	0.226	0.424	0	-0.25	-1.19	0.517	0.699	0	4.75852	4.50763	4.19787	4.94667	4.22584	4.30737	4.50954	5.22472	4.44458	6.57314	1559101_at					1559101_at
1559102_at	-0.06	-1.04	0.875	0.916	0	0.74	1.67	0.0499	0.154	0	0.37	1.29	0.231	0.429	0	1.14	2.2	0.000352	0.00579	1	2.29391	2.81319	3.39209	2.59886	3.08481	2.68138	3.43128	2.6598	3.5529	2.75466	1559102_at					1559102_at
1559152_at	-1.28	-2.42	0.00208	0.007	-1	-1.19	-2.28	0.00397	0.0279	-1	-0.55	-1.46	0.0987	0.251	0	-0.85	-1.8	0.0114	0.0596	0	4.25207	4.74373	3.55928	4.20041	4.20987	4.25172	3.40528	3.70678	3.55443	3.46721	1559152_at					1559152_at
1559167_x_at	-1.16	-2.23	0.000128	0.00064	-1	-0.63	-1.54	0.0311	0.112	0	-0.4	-1.32	0.0864	0.231	0	-0.14	-1.1	0.561	0.731	0	7.22848	7.52074	7.03407	7.19225	7.27834	7.15942	7.0924	6.82372	6.89343	6.36463	1559167_x_at	255027	MPV17L		16	1559167_x_at	MPV17 mitochondrial membrane protein-like
1559171_at	-1.04	-2.05	0.0231	0.0534	0	-1.21	-2.32	0.00831	0.0458	-1	0.01	1	0.988	0.995	0	-0.3	-1.23	0.415	0.613	0	4.63875	5.08175	4.66672	4.89739	4.64923	4.72516	4.33965	4.64419	3.8684	4.0444	1559171_at	401884	MGC57346		17	1559171_at	uncharacterized LOC401884				17_ctg5_hap1
1559205_s_at	4.67	25.53	1.8e-09	5.62e-08	1	0.23	1.17	0.735	0.85	0	2.07	4.2	0.000357	0.00609	1	0.31	1.24	0.581	0.746	0	3.08984	3.3604	3.32083	3.47285	2.97297	3.72026	3.39576	5.16045	3.59	8.03443	1559205_s_at	100996286	LOC100996286			1559205_s_at	uncharacterized LOC100996286
1559224_at	-3.25	-9.5	0.00945	0.0253	-1	-1.4	-2.64	0.253	0.443	0	-1.39	-2.62	0.166	0.349	0	-0.71	-1.63	0.478	0.669	0	7.95548	7.37557	7.6381	7.55504	6.00468	6.11454	7.24627	6.56503	5.9723	4.1275	1559224_at	353135	LCE1E	612607	1	1559224_at	late cornified envelope 1E
1559226_x_at	-3.07	-8.41	0.00861	0.0234	-1	-1.49	-2.82	0.193	0.373	0	-1.24	-2.36	0.186	0.375	0	-0.67	-1.59	0.473	0.665	0	8.63515	8.09115	8.28525	8.15202	6.68975	6.79279	7.96656	7.39716	6.5976	5.01904	1559226_x_at	353135	LCE1E	612607	1	1559226_x_at	late cornified envelope 1E
1559240_at	-0.8	-1.74	0.0278	0.0623	0	-1.16	-2.24	0.00169	0.0163	-1	-0.2	-1.15	0.499	0.687	0	-0.62	-1.54	0.0357	0.127	0	6.27091	6.29645	5.49664	6.18836	5.64661	6.08573	5.6477	6.07324	5.13217	5.49556	1559240_at	100507053	LOC100507053		4	1559240_at	uncharacterized LOC100507053
1559249_at	0.87	1.82	0.0772	0.144	0	1.21	2.31	0.015	0.0684	0	1.12	2.17	0.00604	0.0399	1	0.82	1.76	0.0423	0.142	0	3.85534	3.99673	5.14447	4.34286	4.51175	3.99705	4.6718	4.97339	5.20243	4.86402	1559249_at	6310	ATXN1	164400	6	1559249_at	ataxin 1			601556
1559252_a_at	1.71	3.27	3.5e-05	0.000211	1	0.16	1.12	0.671	0.808	0	0.62	1.54	0.0539	0.17	0	-0.15	-1.11	0.638	0.788	0	3.31689	3.1476	3.20917	3.38585	3.08858	3.49604	3.16771	3.93619	3.3126	4.85873	1559252_a_at					1559252_a_at
1559263_s_at	2.61	6.1	1.25e-07	1.82e-06	1	0.12	1.09	0.78	0.878	0	1.67	3.18	1.77e-05	0.0009	1	0.32	1.24	0.387	0.589	0	8.26404	8.51495	8.55079	9.03575	7.9094	8.7024	8.57904	9.9319	8.63935	11.1241	1559263_s_at	340152	ZC3H12D	611106	6	1559263_s_at	zinc finger CCCH-type containing 12D
1559265_at	-1.63	-3.09	0.0012	0.00438	-1	-1.33	-2.51	0.00736	0.0423	-1	-0.46	-1.38	0.242	0.442	0	-1.06	-2.09	0.00873	0.0498	-1	8.53679	8.57742	7.58972	8.47342	8.45185	8.5157	7.47631	8.07303	7.24851	6.95213	1559265_at	387640	SKIDA1		10	1559265_at	SKI/DACH domain containing 1
1559266_s_at	-1.57	-2.97	0.000923	0.00349	-1	-1.27	-2.42	0.00649	0.0389	-1	-0.57	-1.49	0.125	0.292	0	-0.88	-1.84	0.0204	0.0876	0	7.81949	7.91629	6.92478	7.79633	7.57223	7.75588	6.94027	7.24473	6.64299	6.34613	1559266_s_at	387640	SKIDA1		10	1559266_s_at	SKI/DACH domain containing 1
1559282_at	-1.34	-2.52	0.000462	0.00192	-1	-0.59	-1.51	0.108	0.256	0	-0.22	-1.16	0.461	0.656	0	-0.06	-1.04	0.843	0.921	0	8.65629	8.65422	8.644	8.7941	8.12348	8.38946	8.59724	8.43629	8.06215	7.31899	1559282_at					1559282_at
1559284_at	-0.1	-1.07	0.851	0.899	0	-0.89	-1.85	0.0857	0.22	0	-0.76	-1.7	0.0703	0.202	0	-1.21	-2.31	0.00485	0.0338	-1	6.65226	6.38031	5.70234	5.76745	6.14614	6.4687	5.44236	5.88788	5.49261	6.28418	1559284_at					1559284_at
1559322_at	-1.48	-2.79	4.87e-05	0.000277	-1	-0.31	-1.24	0.365	0.561	0	-0.45	-1.37	0.108	0.266	0	-0.13	-1.09	0.646	0.794	0	5.07979	5.42885	4.89927	5.19918	5.25843	5.26294	4.95093	4.6248	5.11666	3.94651	1559322_at	727916	LOC727916			1559322_at	uncharacterized LOC727916
1559360_at	-1.28	-2.42	1.16e-05	8.22e-05	-1	-0.14	-1.1	0.611	0.766	0	-0.48	-1.39	0.033	0.123	0	0.11	1.08	0.614	0.771	0	9.30371	9.30537	9.34195	9.10649	9.35985	9.3317	9.41533	8.82403	9.16748	8.029	1559360_at					1559360_at
1559391_s_at	0.9	1.87	0.0485	0.0984	0	1.47	2.77	0.00168	0.0162	1	-0.14	-1.1	0.698	0.832	0	1.37	2.59	0.000376	0.00606	1	6.37743	6.09621	7.36103	6.05349	6.33233	5.93957	7.75066	6.23438	7.5667	6.99953	1559391_s_at					1559391_s_at
1559394_a_at	-1.15	-2.23	0.0018	0.00619	-1	-1.27	-2.41	0.000642	0.0086	-1	-0.58	-1.5	0.048	0.158	0	-0.89	-1.85	0.00326	0.0261	0	7.49551	7.32375	6.2062	7.07026	6.33864	7.2276	6.6104	6.91088	6.05198	6.16878	1559394_a_at					1559394_a_at
1559399_s_at	0.55	1.47	0.0805	0.149	0	0.91	1.88	0.00487	0.032	0	0.75	1.69	0.0043	0.0318	0	1.24	2.36	7.25e-06	0.000443	1	6.11593	6.54711	7.06967	6.58717	7.09895	6.59006	7.35378	6.86939	7.45609	7.10151	1559399_s_at	54819	ZCCHC10		5	1559399_s_at	zinc finger, CCHC domain containing 10
1559400_s_at	-0.18	-1.14	0.666	0.76	0	1.38	2.6	0.00188	0.0175	1	-1.14	-2.2	0.00173	0.0175	-1	0.9	1.86	0.0122	0.0622	0	6.43835	5.10794	6.70444	5.858	6.23709	5.31163	7.33509	5.30272	6.48689	4.9231	1559400_s_at	5069	PAPPA	176385	9	1559400_s_at	pregnancy-associated plasma protein A, pappalysin 1
1559404_a_at	-1.08	-2.11	0.00341	0.0107	-1	-1.31	-2.47	0.00047	0.00707	-1	-0.67	-1.59	0.025	0.102	0	-1.18	-2.26	0.000132	0.00301	-1	6.87977	6.64294	5.59842	6.41513	6.05964	6.58119	5.70439	6.21453	5.3374	5.5647	1559404_a_at	100288198	LOC100288198		6	1559404_a_at	uncharacterized LOC100288198
1559405_a_at	-1.85	-3.61	4.32e-06	3.58e-05	-1	-0.21	-1.16	0.573	0.737	0	-0.93	-1.9	0.00308	0.0255	0	-0.28	-1.21	0.365	0.569	0	8.05726	8.22713	7.87808	7.87547	8.53286	8.05661	7.78114	7.12784	8.01701	6.37584	1559405_a_at	55503	TRPV6	606680	7	1559405_a_at	transient receptor potential cation channel, subfamily V, member 6
1559410_at	-1.03	-2.04	0.00217	0.00727	-1	-1.02	-2.03	0.00235	0.02	-1	-0.55	-1.47	0.0404	0.14	0	-0.97	-1.96	0.000475	0.00709	0	10.9674	10.9271	10.1783	10.6553	10.4574	10.9126	9.99844	10.4157	9.90548	9.89689	1559410_at					1559410_at
1559413_at	-1.04	-2.06	0.0116	0.0299	-1	-1.9	-3.74	1.1e-05	0.000663	-1	-0.6	-1.51	0.0719	0.206	0	-1.1	-2.15	0.00126	0.0136	-1	8.22207	8.13355	7.21382	8.06253	7.2281	7.94682	7.12039	7.62319	6.23169	7.09267	1559413_at	255394	TCP11L2		12	1559413_at	t-complex 11, testis-specific-like 2
1559425_at	1.43	2.69	5.83e-06	4.61e-05	1	-0.6	-1.52	0.0412	0.135	0	0.05	1.04	0.824	0.909	0	-0.38	-1.3	0.114	0.271	0	8.58069	8.50392	8.1662	8.48004	7.90706	8.38962	8.20047	8.63364	7.8991	9.93098	1559425_at					1559425_at
1559449_a_at	-1.42	-2.67	0.00202	0.00683	-1	-0.81	-1.75	0.0721	0.197	0	-0.31	-1.24	0.39	0.594	0	0.06	1.04	0.875	0.937	0	9.49174	10.1408	9.30102	9.49748	9.86473	9.99994	9.54884	9.18001	9.33458	8.72417	1559449_a_at	100996381	LOC100996381			1559449_a_at	uncharacterized LOC100996381
1559450_at	-1.32	-2.5	4.56e-06	3.74e-05	-1	-0.24	-1.18	0.362	0.558	0	-0.77	-1.7	0.000748	0.00992	0	-0.52	-1.44	0.0185	0.0822	0	7.36487	6.93578	6.89216	7.04206	6.75734	6.93383	6.84031	6.59797	6.6915	5.61147	1559450_at					1559450_at
1559455_at	-0.45	-1.36	0.252	0.368	0	-0.81	-1.75	0.0408	0.135	0	-0.54	-1.46	0.0912	0.239	0	-1.12	-2.17	0.000719	0.00933	-1	5.63897	4.99687	4.66984	5.39544	4.67688	5.07365	4.51876	5.09693	4.1889	4.5493	1559455_at					1559455_at
1559477_s_at	-2.76	-6.76	5.62e-09	1.39e-07	-1	-2.68	-6.39	1.25e-08	1.21e-05	-1	-0.17	-1.13	0.608	0.768	0	-0.64	-1.55	0.0649	0.188	0	6.19905	7.39723	5.83208	6.33901	6.10015	6.43052	5.56386	6.02463	4.72123	4.64095	1559477_s_at	4211	MEIS1	601739	2	1559477_s_at	Meis homeobox 1
1559491_at	-1.53	-2.89	0.00011	0.000558	-1	-0.02	-1.02	0.947	0.974	0	-0.75	-1.68	0.0162	0.0772	0	0.28	1.22	0.355	0.559	0	6.86811	6.82448	6.63758	6.96905	6.64851	6.49226	7.15208	6.11658	6.79972	5.29283	1559491_at					1559491_at
1559496_at	-1.01	-2.01	0.0107	0.028	-1	-0.73	-1.66	0.0608	0.175	0	-0.25	-1.19	0.435	0.634	0	-0.46	-1.38	0.146	0.319	0	7.98838	8.42697	7.96034	8.01596	7.93705	8.06529	7.52686	7.74226	7.69506	7.41939	1559496_at	27068	PPA2	609988	4	1559496_at	pyrophosphatase (inorganic) 2
1559529_at	-1.53	-2.89	3.32e-07	4.11e-06	-1	-1.21	-2.31	3.18e-05	0.00131	-1	-0.15	-1.11	0.508	0.695	0	-0.07	-1.05	0.742	0.859	0	7.58074	8.00887	7.40587	7.61081	7.08717	7.40124	7.50773	7.43353	6.80247	6.47853	1559529_at	5747	PTK2	600758	8	1559529_at	protein tyrosine kinase 2
1559535_s_at	-1.17	-2.26	0.00081	0.00312	-1	-1.31	-2.47	0.000221	0.0044	-1	-0.44	-1.36	0.109	0.268	0	-0.53	-1.44	0.0575	0.173	0	5.42677	5.5423	5.01207	5.40814	5.12829	5.58342	4.89833	4.98322	4.23654	4.3688	1559535_s_at	100996419	LOC100996419			1559535_s_at	uncharacterized LOC100996419
1559571_a_at	-0.8	-1.74	0.13	0.218	0	0.22	1.16	0.676	0.811	0	-1.16	-2.23	0.00829	0.0492	-1	-0.9	-1.86	0.0392	0.135	0	4.04296	3.57563	3.4913	3.47404	4.16556	4.15033	3.1462	2.88324	3.79529	2.77387	1559571_a_at	84239	ATP13A4	609556	3	1559571_a_at	ATPase type 13A4
1559584_a_at	2.71	6.52	4.44e-06	3.67e-05	1	0.18	1.14	0.736	0.851	0	2.25	4.76	3.06e-06	0.000331	1	1.23	2.34	0.00719	0.0438	1	8.02827	8.52694	9.18326	9.34922	7.95714	8.51572	9.25682	10.2803	8.71116	11.2324	1559584_a_at	283897	C16orf54		16	1559584_a_at	chromosome 16 open reading frame 54
1559587_at	0.41	1.33	0.332	0.456	0	0.02	1.01	0.964	0.983	0	-1.03	-2.04	0.0037	0.0289	-1	-0.6	-1.52	0.0839	0.223	0	6.90994	6.0353	6.3088	6.066	6.17025	6.325	6.30985	5.88188	6.05454	6.44474	1559587_at	8189	SYMPK	602388	19	1559587_at	symplekin
1559591_s_at	-1.65	-3.14	3.98e-05	0.000235	-1	-0.12	-1.09	0.743	0.856	0	-1.13	-2.19	0.000443	0.00702	-1	-0.06	-1.04	0.85	0.925	0	7.09793	6.52946	6.63064	6.66941	6.39104	6.71922	7.03974	5.96494	6.40575	4.87895	1559591_s_at	55349	CHDH		3	1559591_s_at	choline dehydrogenase
1559598_at	-1	-2	0.00189	0.00646	0	-1.21	-2.31	0.000209	0.00424	-1	-0.14	-1.1	0.571	0.742	0	-0.13	-1.09	0.613	0.769	0	8.36676	8.69835	8.23148	8.47979	8.15641	8.36945	8.23832	8.22318	7.48827	7.69967	1559598_at					1559598_at
1559603_at	-0.9	-1.87	0.13	0.219	0	0.94	1.92	0.114	0.266	0	-1.49	-2.81	0.00273	0.0236	-1	-0.95	-1.94	0.0511	0.16	0	5.08599	3.93267	4.45813	4.2146	5.07145	4.1538	4.13303	3.59433	4.87347	3.03287	1559603_at	2835	GPR12	600752	13	1559603_at	G protein-coupled receptor 12
1559631_at	-1.06	-2.08	0.00488	0.0145	-1	-0.87	-1.82	0.0198	0.0828	0	-0.95	-1.93	0.00204	0.0195	0	-0.7	-1.62	0.0213	0.0903	0	6.46056	6.45611	5.68917	6.0744	5.93882	6.29312	5.76258	5.511	5.59046	5.40075	1559631_at					1559631_at
1559663_at	1.64	3.12	0.000148	0.000724	1	0.89	1.86	0.0324	0.115	0	0.09	1.07	0.781	0.884	0	0.82	1.76	0.0167	0.0768	0	3.93587	3.31671	4.32712	3.60165	3.71134	3.56551	4.75525	4.02926	4.20975	4.95908	1559663_at					1559663_at
1559692_at	2.76	6.79	1.86e-08	3.73e-07	1	0.87	1.83	0.0486	0.152	0	1.4	2.64	0.000189	0.004	1	0.7	1.62	0.0539	0.166	0	2.58176	2.32726	3.16709	2.64066	2.54631	2.46434	3.27798	3.98201	3.20009	5.09167	1559692_at					1559692_at
1559696_at	-2.51	-5.71	3.7e-06	3.14e-05	-1	-0.58	-1.5	0.248	0.437	0	-0.4	-1.32	0.336	0.543	0	-0.97	-1.96	0.0197	0.0859	0	8.56228	7.24021	8.0719	8.38569	7.37005	7.35226	7.58792	8.16704	6.65708	4.72552	1559696_at					1559696_at
1559697_a_at	-1.43	-2.69	0.00146	0.00517	-1	-0.44	-1.36	0.309	0.505	0	-0.26	-1.2	0.464	0.659	0	-0.65	-1.57	0.0675	0.193	0	7.06548	5.86707	6.59151	7.00112	5.85493	5.92207	6.41316	6.80693	5.42622	4.44126	1559697_a_at					1559697_a_at
1559706_at	-1.91	-3.76	7.04e-06	5.41e-05	-1	-1.63	-3.1	9.34e-05	0.00255	-1	-0.2	-1.15	0.545	0.723	0	-0.49	-1.41	0.128	0.293	0	4.25858	4.84355	4.08274	4.4409	4.33339	4.35665	3.76378	4.06284	3.21072	2.93104	1559706_at	64283	ARHGEF28	612790	5	1559706_at	Rho guanine nucleotide exchange factor (GEF) 28
1559716_at	-1.34	-2.53	0.000112	0.000568	-1	0.47	1.39	0.154	0.324	0	0.41	1.33	0.127	0.294	0	0.24	1.18	0.377	0.579	0	6.91412	6.75506	7.33949	7.42599	7.26243	6.52145	7.1519	7.32763	7.2266	5.41344	1559716_at	125476	INO80C		18	1559716_at	INO80 complex subunit C
1559725_at	-1.99	-3.97	1.66e-05	0.000111	-1	-1.57	-2.97	0.000493	0.00731	-1	-1.01	-2.02	0.00523	0.0362	-1	-0.54	-1.46	0.126	0.289	0	4.28168	4.59251	3.89446	4.60865	4.0172	3.6052	3.73806	3.27039	3.02197	2.60475	1559725_at					1559725_at
1559739_at	-0.75	-1.68	0.0876	0.159	0	-1.3	-2.46	0.00354	0.026	-1	-0.81	-1.75	0.0247	0.102	0	-1.47	-2.78	8.05e-05	0.00212	-1	7.29985	6.72245	6.02311	6.67337	6.03305	6.77987	5.82567	6.49224	5.4216	5.97583	1559739_at	56994	CHPT1		12	1559739_at	choline phosphotransferase 1
1559883_s_at	4.54	23.32	3.2e-10	1.48e-08	1	1.83	3.56	0.00424	0.0291	1	2.37	5.18	1.31e-05	0.000747	1	1.24	2.37	0.0166	0.0764	0	6.00584	5.60843	6.71552	7.02257	5.9949	5.86448	7.24835	8.37984	7.44107	10.1517	1559883_s_at	25939	SAMHD1	606754	20	1559883_s_at	SAM domain and HD domain 1			612952 | 614415
1559901_s_at	-1	-2	2.07e-06	1.93e-05	-1	-0.59	-1.51	0.00315	0.0241	0	-0.88	-1.84	4.84e-07	0.00011	0	-0.69	-1.61	4.4e-05	0.00142	0	9.8306	9.38944	9.12167	9.51062	9.08669	9.43035	9.14236	8.9545	8.79809	8.38822	1559901_s_at	388815	LINC00478		21	1559901_s_at	long intergenic non-protein coding RNA 478
1559910_at	-1.39	-2.62	0.00383	0.0118	-1	-0.2	-1.14	0.676	0.811	0	-0.61	-1.53	0.111	0.27	0	-0.84	-1.79	0.0299	0.113	0	8.32043	7.89587	7.47329	8.1709	7.43732	7.37847	7.47995	7.70773	7.70079	6.50676	1559910_at					1559910_at
1559916_a_at	1.72	3.3	1.54e-07	2.16e-06	1	0.12	1.09	0.68	0.815	0	-0.17	-1.12	0.492	0.681	0	-0.56	-1.48	0.0224	0.0933	0	3.25149	2.68696	2.82861	3.02772	2.87757	2.90202	2.68905	3.08505	2.80903	4.4086	1559916_a_at					1559916_a_at
1559950_at	-1.08	-2.12	0.0383	0.0811	0	-1.65	-3.14	0.00194	0.0178	-1	-0.53	-1.44	0.209	0.403	0	-0.78	-1.72	0.0654	0.189	0	7.30131	7.43993	6.51973	7.20983	6.5435	7.27372	6.5183	6.77093	5.78934	6.358	1559950_at	100132923	FAM66D		8	1559950_at	family with sequence similarity 66, member D | family with sequence similarity 66, member C	440078	FAM66C		12
1559952_x_at	-0.85	-1.8	0.0734	0.138	0	-1.5	-2.82	0.00204	0.0183	-1	-0.52	-1.43	0.18	0.367	0	-0.65	-1.57	0.0915	0.235	0	7.15199	7.32807	6.55274	7.13264	6.55632	7.22615	6.49928	6.63512	5.83105	6.47904	1559952_x_at	100132923	FAM66D		8	1559952_x_at	family with sequence similarity 66, member D | family with sequence similarity 66, member C	440078	FAM66C		12
1559957_a_at	-0.55	-1.47	0.1	0.177	0	-1.67	-3.19	3.39e-06	0.000341	-1	-0.56	-1.48	0.0417	0.143	0	-1.15	-2.22	6.55e-05	0.00185	-1	6.04545	6.26347	4.9263	5.73896	4.89481	5.99307	4.89539	5.48372	4.58902	5.71142	1559957_a_at	642852	LOC642852		21	1559957_a_at	uncharacterized LOC642852
1559988_at	-1.46	-2.76	0.000696	0.00274	-1	-0.6	-1.52	0.149	0.317	0	-0.25	-1.19	0.454	0.65	0	-0.52	-1.43	0.128	0.293	0	5.19961	4.9903	4.79291	5.2373	4.94358	4.74303	4.68114	4.94606	4.3897	3.52755	1559988_at	158399	ZNF483		9	1559988_at	zinc finger protein 483
1560011_at	-1.29	-2.44	0.0116	0.0301	-1	-0.67	-1.59	0.18	0.357	0	-0.12	-1.09	0.772	0.878	0	0.18	1.13	0.666	0.808	0	3.59794	4.12926	3.98729	3.95735	4.10592	4.10052	3.77368	3.47969	3.45578	2.84135	1560011_at	8629	JRK	603210	8	1560011_at	jerky homolog (mouse)
1560031_at	-1.07	-2.1	0.0146	0.0365	-1	-0.47	-1.39	0.272	0.465	0	-0.38	-1.31	0.274	0.479	0	-0.54	-1.45	0.128	0.293	0	5.3903	5.07844	4.91213	5.54227	5.34237	5.15992	4.85249	5.0057	4.60495	4.00802	1560031_at	55691	FRMD4A		10	1560031_at	FERM domain containing 4A
1560034_a_at	0.38	1.3	0.575	0.684	0	1.69	3.22	0.0149	0.0681	0	2.11	4.31	0.00029	0.0053	1	1.7	3.25	0.00297	0.0246	1	2.15348	2.37441	3.35892	2.56595	2.32926	2.29342	3.85384	4.26133	4.06231	2.75539	1560034_a_at					1560034_a_at
1560102_at	1.17	2.25	0.00178	0.00615	1	0.28	1.22	0.436	0.627	0	0.23	1.17	0.447	0.644	0	0.36	1.28	0.224	0.42	0	5.6525	5.3584	5.92831	5.79992	4.92469	5.29875	6.01328	5.87763	5.64071	6.52924	1560102_at					1560102_at
1560109_s_at	1.89	3.72	0.000332	0.00144	1	-0.3	-1.23	0.552	0.721	0	0.43	1.35	0.297	0.503	0	-0.14	-1.11	0.725	0.848	0	5.08563	4.95618	4.50802	4.97047	4.68295	4.98059	4.94084	5.5161	4.65615	6.85039	1560109_s_at	51667	NUB1	607981	7	1560109_s_at	negative regulator of ubiquitin-like proteins 1
1560128_x_at	1.61	3.04	0.000102	0.000525	1	-0.07	-1.05	0.858	0.926	0	0.76	1.69	0.0202	0.0893	0	0.5	1.42	0.118	0.277	0	5.88035	5.90717	5.60339	5.89604	4.84494	5.56058	6.38384	6.63618	5.83731	7.51279	1560128_x_at	441108	C5orf56		5	1560128_x_at	chromosome 5 open reading frame 56
1560131_at	-1.25	-2.38	0.00331	0.0104	-1	-0.71	-1.64	0.0888	0.225	0	-1.06	-2.09	0.00231	0.0211	-1	-0.89	-1.86	0.0098	0.0539	0	5.12679	5.13191	3.97145	4.55048	4.6499	4.95544	4.23305	4.06192	4.4205	3.87802	1560131_at	100506497	LOC100506497		7	1560131_at	uncharacterized LOC100506497
1560156_at	1.72	3.3	0.000101	0.000521	1	-0.18	-1.13	0.666	0.805	0	0.56	1.48	0.104	0.26	0	-0.54	-1.46	0.116	0.274	0	7.9868	8.0065	7.495	8.04412	7.76821	8.16961	7.44344	8.54875	7.8252	9.73083	1560156_at					1560156_at
1560258_a_at	-0.83	-1.78	0.014	0.0352	0	-1.05	-2.07	0.00215	0.0189	-1	-0.15	-1.11	0.588	0.754	0	-0.71	-1.64	0.0101	0.055	0	7.84686	8.15156	7.50602	7.85299	7.99837	8.07055	7.13657	7.70068	7.10296	7.32268	1560258_a_at					1560258_a_at
1560259_at	-0.73	-1.65	0.158	0.256	0	-1.14	-2.21	0.0281	0.105	0	-0.97	-1.96	0.022	0.0944	0	-1.14	-2.21	0.00753	0.0451	-1	8.73629	8.57414	7.91377	8.13754	8.18169	8.62778	7.59211	7.76286	7.43281	7.84757	1560259_at					1560259_at
1560264_at	-0.93	-1.91	0.0107	0.0281	0	-0.71	-1.63	0.0499	0.154	0	-1	-2	0.000935	0.0116	-1	-0.72	-1.65	0.0154	0.0726	0	4.8807	4.86573	4.35288	4.8978	4.76094	5.12554	4.16073	3.87911	4.15785	3.93537	1560264_at					1560264_at
1560318_at	-1.58	-2.99	0.000167	0.000801	-1	-0.44	-1.36	0.273	0.466	0	-0.3	-1.23	0.357	0.562	0	-0.08	-1.06	0.801	0.897	0	6.51397	6.66186	6.87586	6.47263	6.78379	6.43613	6.43221	6.21358	6.22338	5.08318	1560318_at	9411	ARHGAP29	610496	1	1560318_at	Rho GTPase activating protein 29
1560320_a_at	1.15	2.22	1.16e-06	1.19e-05	1	0.46	1.38	0.0354	0.122	0	0.52	1.43	0.00455	0.0331	0	0.22	1.16	0.217	0.412	0	3.15882	2.91158	3.22182	3.23991	2.98147	3.05557	3.37873	3.67677	3.37579	4.06434	1560320_a_at	283314	C1RL-AS1		12	1560320_a_at	C1RL antisense RNA 1
1560348_at	-1.66	-3.16	0.000468	0.00194	-1	-0.93	-1.91	0.0432	0.14	0	-0.69	-1.61	0.0672	0.196	0	-0.24	-1.18	0.525	0.704	0	8.01318	8.37911	8.16703	7.9785	8.2319	8.16599	7.77707	7.3265	7.44788	6.7181	1560348_at	64283	ARHGEF28	612790	5	1560348_at	Rho guanine nucleotide exchange factor (GEF) 28
1560359_at	-1.08	-2.11	0.0174	0.042	-1	-0.27	-1.21	0.544	0.715	0	-0.88	-1.84	0.0176	0.0815	0	0.37	1.29	0.313	0.518	0	3.81912	3.48752	3.81059	3.69506	3.52982	3.15906	4.18527	2.94293	3.21838	2.41182	1560359_at	53918	PELO	605757	5	1560359_at	pelota homolog (Drosophila)
1560395_at	-1.12	-2.17	0.0999	0.177	0	-0.5	-1.41	0.459	0.647	0	-1.84	-3.59	0.00123	0.0139	-1	-1.44	-2.71	0.0107	0.0569	0	4.20107	3.98515	2.54444	2.79154	3.68181	4.01869	2.76529	2.35783	3.48639	2.86783	1560395_at					1560395_at
1560396_at	5.18	36.13	2.11e-11	1.82e-09	1	0.7	1.63	0.283	0.477	0	2.04	4.1	0.000263	0.00498	1	0.24	1.18	0.652	0.798	0	2.2884	2.46767	2.56043	3.02668	2.23196	2.51459	2.52865	4.32573	3.1694	7.64269	1560396_at	89857	KLHL6	614214	3	1560396_at	kelch-like family member 6
1560397_s_at	4.64	24.99	8.28e-14	2.43e-11	1	0.46	1.37	0.362	0.559	0	1.49	2.81	0.000501	0.00763	1	0.03	1.02	0.951	0.975	0	2.54657	2.58757	2.50536	2.66967	2.28894	2.91505	2.5717	4.0367	3.04582	7.23077	1560397_s_at	89857	KLHL6	614214	3	1560397_s_at	kelch-like family member 6
1560443_at	1.63	3.1	7.1e-09	1.68e-07	1	0.15	1.11	0.558	0.725	0	0.75	1.68	0.000401	0.00658	0	0.37	1.29	0.0738	0.205	0	6.91947	6.99786	7.21359	6.96417	7.03752	6.95676	7.28644	7.6715	7.14346	8.62962	1560443_at					1560443_at
1560492_at	-1.05	-2.06	9.23e-05	0.000481	-1	-0.96	-1.94	0.000301	0.00533	0	-0.46	-1.38	0.0276	0.109	0	-0.19	-1.14	0.358	0.563	0	5.22085	5.49631	4.76071	5.23306	4.83726	5.20783	5.03078	4.75826	4.53792	4.45099	1560492_at					1560492_at
1560512_at	-0.64	-1.56	0.00966	0.0258	0	-1.04	-2.05	5.04e-05	0.00175	-1	-0.44	-1.36	0.0271	0.108	0	-0.52	-1.44	0.00933	0.0522	0	8.00851	8.07079	7.5019	7.97552	7.26645	8.12565	7.48492	7.56644	7.03412	7.4326	1560512_at					1560512_at
1560531_at	-1.27	-2.42	6.35e-06	4.97e-05	-1	0.22	1.16	0.41	0.603	0	-0.33	-1.26	0.128	0.296	0	-0.09	-1.06	0.687	0.823	0	13.687	13.4369	13.6204	13.6642	13.7867	13.681	13.6009	13.3593	13.6528	12.1632	1560531_at	353132	LCE1B	612604	1	1560531_at	late cornified envelope 1B
1560538_at	-0.26	-1.2	0.467	0.589	0	-1.16	-2.24	0.00198	0.018	-1	0.54	1.46	0.0706	0.203	0	-0.35	-1.27	0.242	0.441	0	7.01358	7.34311	6.66011	7.34906	6.49056	6.96319	6.66593	7.55485	6.18282	7.07906	1560538_at					1560538_at
1560562_a_at	-1.39	-2.62	1.85e-06	1.76e-05	-1	-0.19	-1.14	0.486	0.669	0	-0.62	-1.53	0.00622	0.0406	0	-0.09	-1.06	0.681	0.819	0	7.08993	7.1195	7.09433	6.95332	7.14078	7.05319	6.99988	6.47436	6.93237	5.72785	1560562_a_at	342926	ZNF677		19	1560562_a_at	zinc finger protein 677
1560652_at	-2.08	-4.24	0.00095	0.00357	-1	-0.31	-1.24	0.604	0.761	0	-0.77	-1.71	0.121	0.285	0	-0.77	-1.71	0.122	0.284	0	3.33389	4.64304	3.0681	2.64573	4.35736	4.45932	2.56216	2.55925	4.32848	2.55849	1560652_at					1560652_at
1560698_a_at	-2.96	-7.76	0.00148	0.00523	-1	-2.02	-4.05	0.0269	0.102	0	-1.1	-2.14	0.138	0.309	0	-0.28	-1.21	0.706	0.836	0	4.96077	6.27825	4.40298	4.19716	4.70807	5.25483	4.68486	3.86572	4.25948	3.32264	1560698_a_at	283392	TRHDE-AS1		12	1560698_a_at	TRHDE antisense RNA 1
1560703_at	-0.87	-1.82	0.00219	0.00732	0	-1.35	-2.54	4.95e-06	0.000422	-1	-0.4	-1.32	0.0774	0.216	0	-0.82	-1.77	0.000427	0.00658	0	4.81201	4.83597	4.02468	4.44051	3.90474	4.53237	3.99003	4.41383	3.48867	3.97051	1560703_at	201229	LYRM9		17	1560703_at	LYR motif containing 9
1560705_at	2.16	4.47	0.000155	0.000752	1	2.05	4.14	0.000309	0.00538	1	-0.31	-1.24	0.487	0.678	0	1.17	2.25	0.0099	0.0543	0	5.98906	4.94941	6.51519	5.60266	6.4605	5.36623	7.15813	5.68124	6.99999	7.10997	1560705_at					1560705_at
1560739_a_at	-0.27	-1.21	0.669	0.762	0	0.85	1.8	0.188	0.367	0	0.86	1.81	0.105	0.261	0	1.86	3.63	0.000673	0.009	1	5.25974	5.96589	6.87644	5.91035	6.5031	5.4974	7.1195	6.11796	6.81626	5.69128	1560739_a_at					1560739_a_at
1560741_at	0.38	1.3	0.302	0.424	0	-1.27	-2.41	0.000947	0.011	-1	-0.16	-1.12	0.601	0.763	0	-0.38	-1.3	0.207	0.399	0	7.53273	7.39752	7.25954	7.61699	7.06537	7.57441	7.14991	7.37484	6.12643	7.78011	1560741_at	6638	SNRPN	176270	15	1560741_at	small nuclear ribonucleoprotein polypeptide N | SNRPN upstream reading frame	8926	SNURF	182279
1560754_at	2.62	6.16	5.83e-07	6.64e-06	1	0.4	1.32	0.405	0.598	0	0.66	1.58	0.0932	0.242	0	0.45	1.37	0.247	0.446	0	4.95964	4.96532	5.28309	5.00346	5.00282	5.11224	5.41414	5.62203	5.36502	7.58849	1560754_at	112616	CMTM7	607890	3	1560754_at	CKLF-like MARVEL transmembrane domain containing 7
1560774_at	-1.56	-2.94	3.59e-06	3.07e-05	-1	-0.53	-1.44	0.0915	0.23	0	-0.69	-1.61	0.00812	0.0486	0	-0.42	-1.34	0.0993	0.248	0	5.81248	6.43093	5.39467	5.57108	6.20661	6.345	5.39114	5.12511	5.90237	4.87532	1560774_at					1560774_at
1560775_at	-0.7	-1.62	0.0893	0.161	0	-1.04	-2.06	0.0122	0.0595	0	-0.36	-1.28	0.284	0.489	0	-1.13	-2.18	0.00112	0.0126	-1	3.83147	3.57019	2.84331	3.35529	2.83158	3.31786	2.70455	3.47363	2.5252	2.87083	1560775_at					1560775_at
1560792_at	-0.14	-1.1	0.697	0.785	0	1.44	2.7	0.00013	0.00314	1	-0.17	-1.13	0.549	0.726	0	1.01	2.01	0.000851	0.0104	1	4.83254	4.81169	5.84284	4.857	6.21227	5.18604	5.84055	4.65828	6.24692	4.6733	1560792_at					1560792_at
1560853_x_at	0.28	1.21	0.549	0.662	0	-0.39	-1.31	0.402	0.595	0	0.15	1.11	0.687	0.824	0	-1.05	-2.07	0.00725	0.044	-1	4.68235	3.84553	4.05008	4.78227	4.26318	4.30698	3.63029	4.8362	3.45263	4.12578	1560853_x_at	664701	ZNF826P		19	1560853_x_at	zinc finger protein 826, pseudogene
1560859_at	-2.27	-4.81	2.98e-06	2.62e-05	-1	-1.16	-2.24	0.0112	0.056	0	-0.62	-1.54	0.093	0.241	0	-0.48	-1.4	0.189	0.376	0	8.15201	8.23933	7.52209	7.94997	7.2607	7.98416	7.66853	7.53182	7.07742	5.97216	1560859_at					1560859_at
1560861_at	4.59	24.06	4.79e-09	1.23e-07	1	-0.56	-1.47	0.417	0.609	0	1.94	3.84	0.000924	0.0115	1	0.34	1.27	0.547	0.722	0	4.08422	4.26121	4.08957	4.70813	3.62482	4.35421	4.42344	6.02409	3.70113	8.84999	1560861_at					1560861_at
1560910_at	-1.06	-2.09	0.00438	0.0132	-1	-0.41	-1.33	0.264	0.456	0	-0.68	-1.6	0.0247	0.102	0	-0.25	-1.19	0.404	0.604	0	4.27546	4.12982	3.71489	3.7757	3.98442	4.16164	4.02792	3.59902	3.72364	3.06686	1560910_at	285755	PPIL6		6	1560910_at	peptidylprolyl isomerase (cyclophilin)-like 6
1560916_a_at	1.24	2.36	1.73e-05	0.000115	1	0.16	1.11	0.56	0.727	0	0.47	1.39	0.0347	0.127	0	0.07	1.05	0.749	0.863	0	4.11244	3.99249	4.03211	4.208	4.07357	4.16458	4.18273	4.58422	4.14951	5.23123	1560916_a_at	23333	DPY19L1	613892	7	1560916_a_at	dpy-19-like 1 (C. elegans)
1560924_at	-2.23	-4.7	0.000267	0.0012	-1	-1.29	-2.45	0.0296	0.109	0	-1.61	-3.06	0.00112	0.0131	-1	-1.74	-3.35	0.000465	0.00697	-1	4.56227	4.41629	2.59271	2.82271	3.87022	4.4393	2.81761	2.94811	3.12434	2.18241	1560924_at					1560924_at
1560928_at	2.46	5.5	2.14e-12	3.28e-10	1	0.52	1.43	0.0783	0.207	0	0.75	1.69	0.0021	0.0198	0	0.57	1.48	0.0188	0.0829	0	3.88877	3.94113	4.1843	4.10484	3.91553	3.8743	4.45636	4.64255	4.45734	6.40136	1560928_at	151657	LOC151657			1560928_at	uncharacterized LOC151657
1560974_s_at	-2.73	-6.63	0.000501	0.00206	-1	-1.83	-3.55	0.0171	0.0745	0	-0.48	-1.4	0.431	0.631	0	-0.33	-1.26	0.591	0.753	0	2.42189	4.018	2.51749	2.32944	3.08191	3.39586	2.09204	1.93846	2.19093	1.28851	1560974_s_at	4842	NOS1	163731	12	1560974_s_at	nitric oxide synthase 1 (neuronal)			179010
1560986_a_at	-1.59	-3.01	0.000354	0.00153	-1	-0.98	-1.97	0.0235	0.093	0	-0.41	-1.32	0.244	0.445	0	-0.41	-1.33	0.238	0.436	0	6.86223	6.82491	6.45191	6.54429	6.04104	6.44596	6.45164	6.45711	5.84589	5.23744	1560986_a_at					1560986_a_at
1561035_at	1.52	2.86	0.00134	0.00481	1	0.93	1.91	0.0438	0.141	0	-0.3	-1.23	0.418	0.619	0	-0.13	-1.09	0.726	0.849	0	5.09181	4.44285	4.89741	4.52069	5.35596	5.06246	4.96169	4.78996	5.37395	5.95848	1561035_at					1561035_at
1561042_at	-0.05	-1.04	0.89	0.928	0	1.49	2.81	0.000164	0.00363	1	0.01	1.01	0.969	0.986	0	0.85	1.8	0.00714	0.0437	0	2.30853	2.38188	3.33821	2.43772	3.27631	2.31038	3.15628	2.32055	3.87431	2.33005	1561042_at	286109	LOC286109			1561042_at	uncharacterized LOC286109
1561135_at	-2.47	-5.54	1.6e-08	3.3e-07	-1	-1	-2	0.0117	0.0579	0	-1.15	-2.21	0.000536	0.00794	-1	-0.98	-1.97	0.00274	0.0232	0	5.47976	5.26979	4.46572	4.99903	4.37868	5.01606	4.49948	4.33391	4.26927	2.79882	1561135_at					1561135_at
1561155_at	-1.36	-2.56	1.71e-05	0.000114	-1	-1.13	-2.19	0.00025	0.00477	-1	-0.65	-1.57	0.00852	0.05	0	-0.46	-1.38	0.0592	0.177	0	7.92563	8.25703	7.53047	7.84494	7.4062	8.13912	7.46605	7.2768	7.12379	6.90113	1561155_at					1561155_at
1561167_at	1.11	2.15	0.00111	0.00409	1	0.42	1.34	0.197	0.378	0	-0.07	-1.05	0.804	0.899	0	0.37	1.29	0.17	0.353	0	9.15821	8.85224	9.17802	8.93993	8.56315	8.79007	9.52623	9.09218	9.27577	9.95842	1561167_at					1561167_at
1561181_at	1.24	2.36	0.0131	0.0332	1	0.51	1.43	0.293	0.488	0	0.39	1.31	0.328	0.534	0	0.93	1.91	0.0212	0.0899	0	7.61085	7.42642	8.45228	7.74094	7.3075	7.20413	8.54491	8.00127	7.94016	8.66225	1561181_at					1561181_at
1561226_at	1.79	3.47	0.000369	0.00158	1	0.04	1.03	0.926	0.963	0	0.37	1.3	0.344	0.55	0	0.18	1.13	0.647	0.794	0	3.86629	3.98634	4.12922	4.5421	4.31733	4.65833	4.04653	4.23935	4.03126	5.78124	1561226_at	2829	XCR1	600552	3	1561226_at	chemokine (C motif) receptor 1
1561263_at	-0.99	-1.99	0.0153	0.0378	0	-1.5	-2.83	0.000342	0.0058	-1	-0.22	-1.16	0.502	0.689	0	-0.32	-1.25	0.331	0.535	0	3.66436	4.35149	3.49939	3.87052	3.36149	3.9899	3.34519	3.44431	2.84832	3.35912	1561263_at	114899	C1QTNF3	612045	5	1561263_at	C1q and tumor necrosis factor related protein 3
1561286_a_at	1.72	3.29	1.46e-05	9.98e-05	1	0.43	1.35	0.249	0.439	0	0.47	1.38	0.125	0.291	0	0.31	1.24	0.3	0.503	0	3.6742	3.54653	4.00882	3.9871	3.97023	3.95574	3.98856	4.14195	3.97515	5.2649	1561286_a_at	23181	DIP2A	607711	21	1561286_a_at	DIP2 disco-interacting protein 2 homolog A (Drosophila)
1561306_s_at	-1.74	-3.34	0.000284	0.00126	-1	-0.42	-1.34	0.36	0.556	0	-1.17	-2.24	0.00249	0.0221	-1	-0.24	-1.18	0.516	0.698	0	6.45294	6.36688	6.25413	5.93795	6.02644	6.28073	6.21034	5.28743	5.94748	4.62759	1561306_s_at	161497	STRC	603720	15	1561306_s_at	stereocilin			606440
1561479_at	-0.26	-1.2	0.474	0.596	0	0.06	1.04	0.871	0.933	0	-1.05	-2.07	0.000841	0.0108	-1	-0.73	-1.65	0.0184	0.0819	0	3.50496	2.61821	2.66516	3.00038	3.04914	2.80107	2.77951	2.45635	2.67797	2.35362	1561479_at					1561479_at
1561489_at	0.86	1.81	0.0628	0.121	0	-0.22	-1.16	0.628	0.779	0	1.11	2.15	0.00379	0.0294	1	0.15	1.11	0.679	0.817	0	2.38815	2.51193	2.39679	2.36534	2.28505	2.64626	2.54172	3.49454	2.29205	3.36724	1561489_at	55843	ARHGAP15	610578	2	1561489_at	Rho GTPase activating protein 15
1561530_at	-1.06	-2.08	1.34e-06	1.34e-05	-1	-0.36	-1.28	0.0744	0.201	0	-0.32	-1.25	0.0541	0.17	0	-0.39	-1.31	0.0198	0.0861	0	10.9381	10.9407	10.6733	10.9287	10.8608	11.0812	10.5493	10.6186	10.579	9.88401	1561530_at					1561530_at
1561574_at	-1.94	-3.83	0.00709	0.0199	-1	-1.18	-2.26	0.0963	0.237	0	-1.72	-3.3	0.00349	0.0278	-1	-1.68	-3.2	0.00438	0.0316	-1	7.90365	6.22689	6.71323	7.37217	6.11978	6.22421	6.22541	6.18063	5.05068	4.29098	1561574_at					1561574_at
1561615_s_at	1.17	2.25	0.00699	0.0197	1	-0.35	-1.28	0.406	0.6	0	-0.23	-1.17	0.504	0.691	0	-0.98	-1.97	0.00585	0.0383	0	8.86652	8.55191	8.0054	8.03667	8.05199	8.69593	7.89026	8.63594	8.20059	9.72059	1561615_s_at	6546	SLC8A1	182305	2	1561615_s_at	solute carrier family 8 (sodium/calcium exchanger), member 1
1561666_a_at	-0.94	-1.92	0.0145	0.0361	0	-1.27	-2.41	0.00119	0.0129	-1	0.07	1.05	0.819	0.906	0	-0.5	-1.41	0.108	0.262	0	5.29726	5.56022	4.79938	5.74633	4.50114	5.35401	4.79748	5.36779	4.29119	4.61832	1561666_a_at	114796	PSMG3-AS1		7	1561666_a_at	PSMG3 antisense RNA 1 (head to head)
1561690_at	-1.19	-2.29	0.00166	0.00579	-1	-1.72	-3.31	1.15e-05	0.000683	-1	-0.13	-1.1	0.657	0.805	0	-0.63	-1.55	0.0381	0.132	0	6.18195	6.87403	5.7529	5.88535	5.80473	6.44672	5.55194	6.04928	5.14921	5.67989	1561690_at					1561690_at
1561738_at	2.57	5.94	0.000269	0.00121	1	0.86	1.81	0.206	0.388	0	2.27	4.83	9.08e-05	0.0025	1	0.71	1.63	0.2	0.39	0	2.1667	2.2108	2.18795	2.18088	2.15545	2.15605	2.87433	4.43888	3.066	4.78153	1561738_at					1561738_at
1561754_at	-2.58	-5.97	0.000726	0.00284	-1	-2.17	-4.51	0.00392	0.0277	-1	-0.08	-1.06	0.894	0.947	0	-1.18	-2.27	0.0507	0.159	0	7.17258	7.30165	6.03294	7.03702	5.90191	6.21866	5.98938	7.09321	5.12702	4.72453	1561754_at					1561754_at
1561938_at	-0.97	-1.96	0.0494	0.0999	0	-0.62	-1.54	0.208	0.39	0	-1.46	-2.76	0.000443	0.00702	-1	-1.48	-2.8	0.000379	0.00608	-1	4.49028	3.39473	2.81415	3.11253	3.25157	3.49815	3.00642	3.0253	2.77634	2.42194	1561938_at					1561938_at
1562013_a_at	-1.37	-2.59	1.64e-05	0.00011	-1	-0.79	-1.73	0.00953	0.0501	0	-0.41	-1.33	0.0935	0.242	0	-0.38	-1.3	0.125	0.289	0	7.19901	7.30777	6.97907	7.43973	7.31638	7.34946	6.82331	6.78728	6.51723	5.93423	1562013_a_at	100506730	LOC100506730		1	1562013_a_at	uncharacterized LOC100506730
1562028_at	2.02	4.05	3.16e-10	1.48e-08	1	-0.23	-1.17	0.412	0.604	0	0.57	1.49	0.0129	0.0658	0	-0.1	-1.07	0.671	0.811	0	2.50724	2.49225	2.35254	2.44676	2.27374	2.78771	2.41133	3.08018	2.26527	4.50856	1562028_at	896	CCND3	123834	6	1562028_at	cyclin D3
1562031_at	1.27	2.41	0.00206	0.00694	1	-0.53	-1.45	0.183	0.361	0	1.07	2.09	0.00159	0.0165	1	0.4	1.32	0.221	0.416	0	7.21211	7.59131	7.21964	7.53678	6.43409	7.39946	7.61237	8.2772	7.05807	8.86172	1562031_at	3717	JAK2	133100	9	1562031_at	Janus kinase 2			147796 | 187950 | 254450 | 263300 | 600880 | 601626 | 614521
1562056_at	2.1	4.29	2.76e-05	0.000172	1	1.12	2.17	0.0196	0.0822	0	0.39	1.31	0.31	0.516	0	0.68	1.6	0.0791	0.214	0	5.49132	5.02009	6.2715	5.43919	4.78275	5.02325	6.1719	5.88156	6.13764	7.12025	1562056_at					1562056_at
1562098_at	1.01	2.02	0.00318	0.0101	1	0.85	1.8	0.0124	0.0604	0	0.79	1.73	0.00478	0.0342	0	0.51	1.42	0.0663	0.19	0	2.37322	2.27283	2.64697	2.43346	2.73951	2.39229	2.87833	3.16249	3.12384	3.28609	1562098_at					1562098_at
1562208_a_at	1.74	3.35	0.000249	0.00113	1	0.41	1.33	0.363	0.559	0	0.42	1.34	0.261	0.465	0	0.02	1.01	0.961	0.981	0	6.27457	5.73383	6.01983	6.18746	5.00654	5.3755	6.29244	6.69215	6.14751	7.47789	1562208_a_at					1562208_a_at
1562235_s_at	-2.37	-5.17	1.37e-05	9.44e-05	-1	-2.09	-4.27	9.63e-05	0.00259	-1	-1.59	-3.01	0.000267	0.00503	-1	-1.68	-3.21	0.000124	0.00287	-1	6.0874	6.08796	4.52007	5.26434	5.23664	5.61468	4.40706	4.49998	3.9932	3.71879	1562235_s_at					1562235_s_at
1562250_at	1.85	3.6	4.65e-05	0.000267	1	-0.64	-1.56	0.135	0.297	0	0.41	1.33	0.239	0.439	0	-0.46	-1.37	0.193	0.382	0	4.46895	4.44614	3.8065	4.47708	3.89906	4.83736	4.01306	4.88122	3.80354	6.29367	1562250_at					1562250_at
1562255_at	1.99	3.97	1.77e-06	1.69e-05	1	-0.17	-1.13	0.654	0.797	0	0.43	1.35	0.168	0.351	0	-0.12	-1.09	0.696	0.829	0	5.95356	5.6192	5.6554	6.05599	5.49121	5.82016	5.83148	6.38689	5.4479	7.60727	1562255_at	94120	SYTL3		6	1562255_at	synaptotagmin-like 3
1562275_at	3.18	9.05	0.000479	0.00198	1	5.84	57.44	3.82e-09	5.11e-06	1	2.04	4.13	0.00517	0.0359	1	5.81	56.19	7.88e-12	2.02e-08	1	4.88606	5.08634	10.0022	5.19466	7.81481	4.45463	10.6983	6.93069	10.9303	8.26464	1562275_at					1562275_at
1562289_at	2.12	4.33	0.0012	0.00437	1	-0.26	-1.2	0.674	0.81	0	1.07	2.09	0.0409	0.142	0	-0.43	-1.35	0.401	0.601	0	5.07452	4.64691	4.82942	5.12621	4.2292	4.97306	4.64228	6.14016	4.38214	6.76283	1562289_at					1562289_at
1562290_at	-1.9	-3.74	1.15e-06	1.18e-05	-1	-0.25	-1.19	0.49	0.673	0	-0.5	-1.41	0.0924	0.241	0	-0.07	-1.05	0.808	0.901	0	7.99399	7.88082	8.07282	8.1585	8.00045	7.90501	7.92268	7.49634	7.63308	5.97653	1562290_at					1562290_at
1562321_at	-0.83	-1.78	0.0831	0.152	0	-2.13	-4.38	2.64e-05	0.00118	-1	-0.14	-1.1	0.72	0.846	0	-1.02	-2.03	0.0102	0.0554	0	5.17697	5.20845	4.39226	4.82373	3.78979	4.74771	4.15635	5.038	3.0776	4.37621	1562321_at	5166	PDK4	602527	7	1562321_at	pyruvate dehydrogenase kinase, isozyme 4
1562341_at	-1.58	-2.99	3.62e-05	0.000217	-1	-1.29	-2.44	0.000603	0.00831	-1	-0.51	-1.43	0.084	0.227	0	-0.51	-1.42	0.0879	0.229	0	3.92304	4.16836	3.44684	3.94603	3.30613	4.00188	3.41682	3.41034	2.88076	2.58688	1562341_at					1562341_at
1562364_at	4.06	16.66	2.49e-07	3.24e-06	1	0.11	1.08	0.873	0.934	0	1.91	3.75	0.00156	0.0164	1	0.09	1.06	0.881	0.941	0	6.52942	6.43399	6.33548	6.6892	5.28798	6.56772	6.61613	8.43727	6.54749	10.4919	1562364_at	387751	GVINP1		11	1562364_at	GTPase, very large interferon inducible pseudogene 1
1562391_at	-1.6	-3.02	2.26e-06	2.08e-05	-1	-0.63	-1.55	0.0452	0.144	0	-0.18	-1.14	0.471	0.665	0	-0.1	-1.07	0.681	0.819	0	6.37055	6.78417	6.51627	6.34257	6.30106	6.3904	6.26631	6.18756	6.15307	5.18842	1562391_at	148789	B3GALNT2	610194	1	1562391_at	beta-1,3-N-acetylgalactosaminyltransferase 2
1562416_at	-1	-2	0.00267	0.00867	-1	-0.33	-1.26	0.31	0.506	0	-0.56	-1.47	0.0375	0.134	0	-0.04	-1.03	0.886	0.943	0	6.81662	7.05064	6.82003	6.46875	6.89487	6.63558	6.77871	6.25944	6.72165	6.04858	1562416_at					1562416_at
1562608_at	-0.71	-1.64	0.099	0.176	0	-1.54	-2.91	0.000545	0.0078	-1	0.3	1.23	0.391	0.595	0	-0.38	-1.3	0.283	0.485	0	5.71808	6.20302	5.28433	5.77577	4.84841	5.74839	5.34176	6.01801	4.65974	5.49121	1562608_at					1562608_at
1562612_at	1.25	2.37	2.48e-05	0.000157	1	0.22	1.17	0.424	0.616	0	0.73	1.65	0.00193	0.0188	0	0.38	1.3	0.0977	0.246	0	7.48431	7.40392	7.7232	7.44061	7.25832	7.25642	7.86241	8.21045	7.62567	8.65049	1562612_at					1562612_at
1562682_at	-1.27	-2.42	0.0122	0.0313	-1	-1.59	-3	0.00205	0.0184	-1	-0.9	-1.87	0.0291	0.113	0	-1.38	-2.61	0.00106	0.0121	-1	9.58124	9.56698	8.57132	8.79214	8.99216	9.5355	8.19911	8.68021	7.98051	8.29243	1562682_at	6095	RORA	600825	15	1562682_at	RAR-related orphan receptor A
1562684_at	-2.15	-4.45	7.24e-07	7.99e-06	-1	-1.61	-3.06	0.000116	0.0029	-1	-1.29	-2.45	0.000157	0.00357	-1	-1.42	-2.68	3.65e-05	0.00125	-1	5.64317	5.28104	4.47204	4.93837	4.61342	5.14696	4.21956	4.35322	3.66621	3.12818	1562684_at					1562684_at
1562697_at	3.5	11.33	5.02e-14	1.74e-11	1	0.11	1.08	0.775	0.876	0	1.11	2.16	0.000499	0.00761	1	0.02	1.01	0.955	0.977	0	2.33334	2.32639	2.47036	2.55261	2.29214	2.46292	2.35067	3.44316	2.43312	5.82786	1562697_at	339988	LOC339988			1562697_at	uncharacterized LOC339988
1562921_at	-1.22	-2.33	8.79e-06	6.52e-05	-1	-0.59	-1.51	0.0224	0.09	0	-0.05	-1.04	0.811	0.903	0	-0.19	-1.14	0.372	0.575	0	9.39014	9.74632	9.17597	9.49533	9.53081	9.71937	9.20404	9.3405	9.15345	8.5283	1562921_at					1562921_at
1562953_s_at	-2.3	-4.92	1.5e-07	2.11e-06	-1	-0.38	-1.3	0.34	0.537	0	-0.82	-1.76	0.0131	0.0666	0	-0.84	-1.8	0.0105	0.0566	0	6.9958	6.11183	6.72848	7.02927	6.54824	6.33197	6.15177	6.17845	5.73407	3.81394	1562953_s_at	404201	WDFY3-AS2		4	1562953_s_at	WDFY3 antisense RNA 2
1562955_at	2.39	5.23	8.21e-12	8.93e-10	1	0.13	1.1	0.647	0.792	0	0.59	1.51	0.0153	0.0739	0	0.18	1.14	0.442	0.638	0	3.74199	3.65043	3.65738	3.67741	3.64737	3.71746	3.92557	4.33291	3.78408	6.0359	1562955_at					1562955_at
1562957_at	2.13	4.38	3.91e-09	1.05e-07	1	0.57	1.48	0.0768	0.205	0	0.63	1.55	0.0174	0.0808	0	0.56	1.48	0.0323	0.119	0	6.81027	6.40581	7.09646	6.86148	6.4942	6.55847	7.37512	7.44019	6.97458	8.53793	1562957_at					1562957_at
1563009_at	-2.14	-4.4	2.21e-06	2.04e-05	-1	-0.82	-1.77	0.0509	0.156	0	-1.15	-2.22	0.0011	0.0128	-1	-0.8	-1.74	0.0203	0.0874	0	8.24186	7.98412	7.60743	7.75154	7.83805	7.92524	7.43875	7.08989	7.16128	5.8461	1563009_at	284930	LOC284930			1563009_at	uncharacterized LOC284930
1563022_at	-1.08	-2.11	0.0122	0.0313	-1	-0.62	-1.54	0.142	0.307	0	-0.35	-1.28	0.304	0.509	0	-0.15	-1.11	0.657	0.802	0	2.94059	3.21032	2.75491	2.66899	2.80065	2.60383	2.78821	2.58653	2.58868	2.1331	1563022_at	347475	CCDC160		X	1563022_at	coiled-coil domain containing 160
1563039_at	-1.12	-2.17	0.0115	0.0297	-1	-0.22	-1.16	0.612	0.767	0	-0.42	-1.34	0.234	0.433	0	0.12	1.09	0.736	0.855	0	5.20897	4.77983	5.22683	5.06983	4.49898	4.50004	5.32804	4.78723	4.56086	3.66275	1563039_at	100506195	LOC100506195		22	1563039_at	uncharacterized LOC100506195
1563075_s_at	2.43	5.39	6.55e-06	5.11e-05	1	1.37	2.59	0.00751	0.0429	1	0.93	1.91	0.0248	0.102	0	1.27	2.41	0.00266	0.0227	1	6.9887	6.86483	7.11163	6.96028	6.20186	6.88321	8.25645	7.92227	8.23701	9.29533	1563075_s_at					1563075_s_at
1563076_x_at	2.98	7.88	3.63e-06	3.09e-05	1	1.42	2.68	0.0187	0.0798	0	1.38	2.61	0.00552	0.0375	1	1.52	2.87	0.00239	0.0211	1	4.45623	4.75668	4.77337	4.7097	4.1897	4.69442	5.97935	5.84033	6.18133	7.73563	1563076_x_at					1563076_x_at
1563088_a_at	-0.89	-1.86	0.0271	0.0609	0	-1.15	-2.22	0.00473	0.0313	-1	-0.56	-1.47	0.0894	0.236	0	-1.19	-2.28	0.000457	0.00687	-1	8.47145	9.0716	7.15741	7.76476	8.30258	9.12511	7.28474	7.91599	7.91866	8.17978	1563088_a_at	284837	LOC284837		21	1563088_a_at	uncharacterized LOC284837
1563203_at	-1.03	-2.04	0.00567	0.0164	-1	-1.2	-2.3	0.00135	0.014	-1	-0.24	-1.18	0.422	0.623	0	-0.55	-1.47	0.0643	0.187	0	6.1343	6.12296	5.6483	5.73579	5.7089	5.85606	5.5808	5.89666	4.91851	5.09368	1563203_at					1563203_at
1563209_a_at	-2.49	-5.62	2.85e-07	3.63e-06	-1	0.05	1.03	0.911	0.955	0	-0.45	-1.36	0.215	0.411	0	0.54	1.46	0.134	0.301	0	6.20415	6.49583	6.58405	6.41905	6.47536	6.30316	6.74705	5.75668	6.54513	4.00583	1563209_a_at	140733	MACROD2	611567	20	1563209_a_at	MACRO domain containing 2
1563217_at	-1.43	-2.69	0.00103	0.00384	-1	-1.16	-2.24	0.0068	0.0401	-1	-0.52	-1.43	0.134	0.304	0	-0.58	-1.49	0.095	0.241	0	6.80481	6.8347	6.18524	6.406	6.06415	6.78341	6.22804	6.28779	5.67043	5.40484	1563217_at					1563217_at
1563357_at	2.52	5.74	5.13e-08	8.65e-07	1	0.93	1.91	0.0274	0.103	0	1.66	3.16	5.44e-06	0.000455	1	1.26	2.4	0.000375	0.00605	1	8.0947	8.65511	9.20304	8.92888	8.50832	8.43492	9.35489	9.7551	9.58539	11.1765	1563357_at					1563357_at
1563369_at	0.15	1.11	0.648	0.746	0	-1.27	-2.42	0.000161	0.00358	-1	-0.28	-1.21	0.286	0.491	0	-0.92	-1.89	0.000753	0.00956	0	7.04567	6.67508	6.23181	6.91061	6.11217	6.86082	6.12749	6.76575	5.40219	6.82125	1563369_at	100287569	LINC00173		12	1563369_at	long intergenic non-protein coding RNA 173
1563398_at	-0.59	-1.5	0.0378	0.0803	0	-1.19	-2.28	5.61e-05	0.00186	-1	-0.54	-1.46	0.0188	0.085	0	0	1	0.99	0.995	0	4.85406	5.00935	4.61849	4.84299	4.3085	4.6253	4.85687	4.30988	3.8201	4.42282	1563398_at					1563398_at
1563420_at	-1.77	-3.41	0.000648	0.00258	-1	-0.35	-1.28	0.477	0.662	0	-1.31	-2.48	0.0018	0.018	-1	-1.05	-2.07	0.0114	0.0595	0	8.07065	7.57573	7.13931	7.48164	8.01456	7.84554	7.01928	6.75782	7.22135	5.80638	1563420_at	100132596	XGPY2	300879	X	1563420_at	Xg pseudogene, Y-linked 2 | Xg blood group	7499	XG	314700	Y
1563445_x_at	1.05	2.07	0.00308	0.00978	1	1.71	3.28	3.95e-06	0.000378	1	0.51	1.42	0.072	0.206	0	1.52	2.86	7.98e-07	9.3e-05	1	5.1478	4.99016	6.4902	5.36234	5.98059	5.3057	6.66312	5.65829	6.70484	6.03954	1563445_x_at	1518	CTSL1P8		9	1563445_x_at	cathepsin L1 pseudogene 8
1563458_at	-1.42	-2.68	0.000237	0.00108	-1	-0.64	-1.56	0.0835	0.216	0	-0.24	-1.18	0.427	0.628	0	0.14	1.1	0.65	0.797	0	7.5258	7.83598	7.34321	7.57603	7.14285	7.11398	7.66232	7.28634	7.19118	6.41251	1563458_at	55742	PARVA	608120	11	1563458_at	parvin, alpha
1563462_at	-1.9	-3.73	0.0105	0.0277	-1	-1.26	-2.39	0.0864	0.221	0	-1.92	-3.79	0.00174	0.0175	-1	-1.58	-2.99	0.00933	0.0522	0	6.03879	4.59937	4.7349	5.89712	4.7232	4.32919	4.46063	4.11598	3.34195	2.69879	1563462_at					1563462_at
1563467_at	-1.75	-3.36	3.49e-08	6.29e-07	-1	-0.62	-1.54	0.0304	0.111	0	0.01	1	0.982	0.992	0	-0.24	-1.18	0.294	0.497	0	7.66745	7.23058	7.36665	7.95537	6.29353	6.89252	7.42388	7.67271	6.60751	5.4814	1563467_at					1563467_at
1563468_at	-1.48	-2.78	9.1e-05	0.000476	-1	0.23	1.17	0.523	0.699	0	-0.73	-1.66	0.0142	0.0704	0	0.13	1.09	0.654	0.8	0	6.09411	6.01528	6.2168	5.59096	5.87232	5.67711	6.22457	5.36441	6.24327	4.53843	1563468_at					1563468_at
1563469_at	1	2	0.000884	0.00336	1	0.36	1.29	0.212	0.395	0	0.3	1.23	0.207	0.4	0	0.59	1.51	0.0144	0.0696	0	7.49239	7.4516	8.00146	7.3237	6.97927	7.16344	8.08439	7.79297	7.81534	8.45485	1563469_at					1563469_at
1563473_at	3.2	9.18	0.00026	0.00117	1	-0.93	-1.91	0.265	0.456	0	1.87	3.66	0.00735	0.0454	1	-0.57	-1.49	0.403	0.603	0	5.80243	6.41751	5.5433	6.17227	3.97077	5.7791	5.23164	7.67569	5.48341	9.61526	1563473_at					1563473_at
1563475_s_at	-1.07	-2.11	0.00229	0.00758	-1	-0.94	-1.92	0.00727	0.042	0	-0.24	-1.19	0.379	0.583	0	-0.68	-1.6	0.0173	0.0788	0	4.15926	4.01764	3.53864	3.86187	3.89422	3.75464	3.48408	3.91428	3.07978	2.94373	1563475_s_at	254013	METTL20		12	1563475_s_at	methyltransferase like 20
1563478_at	-0.82	-1.76	0.022	0.0512	0	-0.5	-1.42	0.154	0.323	0	-1.15	-2.23	0.000132	0.00321	-1	-0.51	-1.42	0.0788	0.214	0	6.1354	5.57493	5.44111	5.75754	6.07659	5.98533	5.62704	4.98139	5.07164	4.75703	1563478_at	85379	KIAA1671		22	1563478_at	KIAA1671
1563498_s_at	0.05	1.04	0.859	0.906	0	-1.09	-2.13	0.00044	0.00684	-1	-0.41	-1.33	0.0913	0.239	0	-0.88	-1.84	0.000497	0.00731	0	9.13481	8.82103	8.40281	9.36249	8.29831	8.72869	8.2535	8.7218	7.73066	8.87355	1563498_s_at	283130	SLC25A45	610825	11	1563498_s_at	solute carrier family 25, member 45
1563509_at	5.23	37.5	1.29e-10	7.44e-09	1	0.82	1.76	0.243	0.432	0	2.81	7.03	4.57e-06	0.000417	1	0.83	1.78	0.145	0.318	0	3.68499	3.8268	4.58549	4.41544	3.53267	4.25852	4.51892	6.49785	4.64206	9.05548	1563509_at					1563509_at
1563573_at	2.18	4.53	3.76e-06	3.18e-05	1	-0.39	-1.31	0.377	0.573	0	0.49	1.4	0.173	0.358	0	0.21	1.15	0.561	0.732	0	4.30782	4.5769	4.53068	4.11528	3.85676	4.30827	4.51459	4.79563	4.19104	6.75577	1563573_at					1563573_at
1563706_at	-1	-2	0.00661	0.0187	-1	-1.24	-2.36	0.000896	0.0106	-1	-0.55	-1.46	0.0641	0.19	0	-0.54	-1.45	0.0704	0.198	0	6.14648	6.1502	5.34488	6.00169	4.91278	5.75077	5.61045	5.59761	4.91037	5.14995	1563706_at					1563706_at
1563745_a_at	-2.13	-4.39	5.52e-08	9.21e-07	-1	-0.79	-1.73	0.0264	0.101	0	-1.11	-2.16	0.000222	0.00441	-1	-0.7	-1.63	0.0167	0.077	0	6.06856	5.77177	5.29836	5.8189	5.43072	5.75112	5.36746	4.95425	4.9774	3.63859	1563745_a_at	283050	ZMIZ1-AS1		10	1563745_a_at	ZMIZ1 antisense RNA 1
1563881_at	-2.3	-4.91	6.38e-07	7.19e-06	-1	-1.36	-2.56	0.00186	0.0173	-1	-0.52	-1.43	0.134	0.305	0	-0.7	-1.62	0.0452	0.147	0	8.00875	7.93012	7.36859	7.74092	7.14695	7.8125	7.31108	7.49062	6.57467	5.6343	1563881_at	9223	MAGI1	602625	3	1563881_at	membrane associated guanylate kinase, WW and PDZ domain containing 1
1563900_at	-1.08	-2.11	0.000218	0.00101	-1	0.32	1.25	0.247	0.436	0	-0.41	-1.33	0.0757	0.213	0	0.04	1.03	0.847	0.923	0	10.6528	10.7049	11.0888	10.5781	11.1941	10.8738	10.6965	10.2467	11.0273	9.62877	1563900_at	222584	FAM83B		6	1563900_at	family with sequence similarity 83, member B
1564077_at	5.09	34.17	1.34e-10	7.67e-09	1	0.44	1.36	0.517	0.694	0	2.56	5.9	1.58e-05	0.000832	1	0.34	1.26	0.544	0.719	0	3.71304	3.92974	3.90837	4.19101	3.30632	4.13428	4.04989	6.27477	4.3697	9.02432	1564077_at					1564077_at
1564139_at	1.6	3.03	1.62e-05	0.000109	1	-0.75	-1.68	0.033	0.117	0	0.15	1.11	0.605	0.766	0	-0.65	-1.57	0.0244	0.0987	0	6.74643	6.65137	5.9594	6.8177	5.79233	6.47854	6.09763	6.89308	5.90007	8.25181	1564139_at	144571	A2M-AS1		12	1564139_at	A2M antisense RNA 1
1564164_at	1.9	3.73	9.17e-05	0.000479	1	-0.37	-1.29	0.425	0.616	0	0.89	1.85	0.02	0.0885	0	-0.02	-1.01	0.96	0.98	0	2.55345	2.68375	2.47792	2.5269	2.3111	2.69968	2.53444	3.44253	2.31651	4.58242	1564164_at	163486	DENND1B	613292	1	1564164_at	DENN/MADD domain containing 1B
1564190_x_at	-0.28	-1.22	0.405	0.53	0	-1.07	-2.1	0.00233	0.0198	-1	-0.1	-1.07	0.727	0.85	0	-0.94	-1.91	0.00118	0.0131	0	5.82837	5.86425	5.33796	5.70388	5.7967	6.06572	4.89256	5.73141	4.79307	5.58056	1564190_x_at	162655	ZNF519		18	1564190_x_at	zinc finger protein 519
1564211_at	-0.73	-1.66	0.052	0.104	0	-1.46	-2.76	0.000169	0.00369	-1	-0.92	-1.89	0.00325	0.0265	0	-1.59	-3.01	1.3e-06	0.000136	-1	6.8867	6.46934	5.55087	6.29583	5.9822	6.66614	5.2949	5.97087	5.00625	5.74199	1564211_at	388011	C14orf64		14	1564211_at	chromosome 14 open reading frame 64
1564224_x_at	1.19	2.28	0.000366	0.00157	1	0.47	1.38	0.144	0.31	0	0.5	1.42	0.0553	0.172	0	0.47	1.39	0.0712	0.2	0	4.82789	4.67877	4.92811	4.80552	4.58571	4.8024	5.30187	5.33221	5.14675	5.86608	1564224_x_at	283314	C1RL-AS1		12	1564224_x_at	C1RL antisense RNA 1
1564257_at	-1.69	-3.22	2.75e-05	0.000172	-1	-1.2	-2.29	0.00215	0.0189	-1	-0.63	-1.55	0.043	0.147	0	-0.59	-1.5	0.0591	0.177	0	9.85503	9.95305	9.37687	9.75064	9.26744	9.45715	9.26705	9.22335	8.75654	8.26767	1564257_at	100132116	LOC100132116			1564257_at	uncharacterized LOC100132116
1564274_at	0.14	1.1	0.756	0.83	0	1.17	2.25	0.0113	0.0563	0	0.24	1.18	0.518	0.702	0	1.06	2.09	0.00521	0.0354	1	2.73371	2.62823	3.04341	2.47976	2.58822	2.68291	3.7951	2.973	3.80112	2.76894	1564274_at	286223	C9orf47		9	1564274_at	chromosome 9 open reading frame 47
1564276_at	2.63	6.19	2.66e-06	2.38e-05	1	0.27	1.2	0.607	0.763	0	1.18	2.26	0.00649	0.0417	1	0.64	1.56	0.133	0.301	0	6.64784	6.50912	6.7175	7.08117	5.91693	6.40435	7.2855	7.8261	6.77502	9.13857	1564276_at	441108	C5orf56		5	1564276_at	chromosome 5 open reading frame 56
1564308_a_at	-1.24	-2.36	0.00446	0.0134	-1	-0.3	-1.23	0.479	0.664	0	-0.55	-1.46	0.117	0.279	0	-0.21	-1.15	0.552	0.725	0	8.6907	8.58542	8.83035	8.49054	9.10931	8.87254	8.4849	8.14427	8.28527	7.34712	1564308_a_at	143098	MPP7	610973	10	1564308_a_at	membrane protein, palmitoylated 7 (MAGUK p55 subfamily member 7)
1564358_at	-1.75	-3.37	0.00387	0.0119	-1	1.31	2.47	0.029	0.108	0	-0.43	-1.35	0.367	0.572	0	0.82	1.77	0.0903	0.233	0	6.06664	4.70574	6.39362	5.85078	5.29825	4.72641	6.88876	5.63233	6.01257	2.95388	1564358_at					1564358_at
1564383_s_at	-1.06	-2.08	0.00452	0.0135	-1	-0.99	-1.98	0.00779	0.0439	0	-0.55	-1.47	0.0648	0.191	0	-0.95	-1.93	0.00191	0.0181	0	3.49572	3.82223	2.91858	3.36101	3.17046	3.51376	2.54756	2.94422	2.83593	2.76588	1564383_s_at	400579	FLJ35934			1564383_s_at	FLJ35934
1564414_a_at	-2.39	-5.23	0.00996	0.0265	-1	-1.07	-2.1	0.238	0.425	0	0.02	1.02	0.977	0.99	0	0.27	1.21	0.716	0.842	0	2.85269	5.11407	2.96606	3.29147	4.74013	4.58955	3.12181	2.87438	4.04061	2.72598	1564414_a_at	154197	PNLDC1		6	1564414_a_at	poly(A)-specific ribonuclease (PARN)-like domain containing 1
1564424_at	0.29	1.22	0.452	0.574	0	-1.07	-2.11	0.00573	0.0359	-1	-0.21	-1.16	0.495	0.684	0	-0.74	-1.67	0.0187	0.0828	0	9.05792	8.81649	8.29261	8.80719	8.14084	8.67192	8.31672	8.84682	7.74182	9.10175	1564424_at					1564424_at
1564426_x_at	-1.91	-3.75	0.00011	0.000557	-1	-0.13	-1.09	0.788	0.883	0	-1.05	-2.07	0.00723	0.0449	-1	-0.26	-1.19	0.501	0.687	0	7.22579	7.48648	7.08601	6.9895	7.61439	7.43735	6.96911	6.17574	7.36075	5.5802	1564426_x_at	729732	LOC729732		8	1564426_x_at	uncharacterized LOC729732
1564525_at	-0.79	-1.73	0.0458	0.0939	0	-0.83	-1.78	0.0359	0.124	0	-1.2	-2.3	0.000317	0.00563	-1	-1.47	-2.77	1.71e-05	0.000762	-1	8.0653	7.17437	6.77526	7.76013	6.89746	7.3695	6.59748	6.86117	6.34216	6.38314	1564525_at	2934	GSN	105120	9	1564525_at	gelsolin			137350
1564630_at	-1.12	-2.17	0.000951	0.00358	-1	-1.21	-2.32	0.000376	0.0062	-1	-0.46	-1.37	0.0894	0.236	0	-1.12	-2.17	7.37e-05	0.00201	-1	7.43237	8.0321	7.0067	7.17975	7.25374	7.28518	6.316	6.97611	6.81948	6.91242	1564630_at	1906	EDN1	131240	6	1564630_at	endothelin 1
1564656_at	1.04	2.05	0.00186	0.00636	1	-0.29	-1.22	0.372	0.567	0	0.98	1.98	0.000357	0.00609	0	0.15	1.11	0.564	0.734	0	8.02875	8.29504	7.95587	8.03375	7.65193	7.94448	8.18076	9.01315	8.00632	9.33408	1564656_at					1564656_at
1564706_s_at	-1.33	-2.51	0.000792	0.00306	-1	0.45	1.37	0.238	0.426	0	-0.67	-1.59	0.033	0.123	0	0.48	1.4	0.122	0.284	0	4.89146	4.9654	5.13232	4.85862	5.20961	4.99597	5.37606	4.21841	5.41605	3.63533	1564706_s_at	27165	GLS2	606365	12	1564706_s_at	glutaminase 2 (liver, mitochondrial)
1564746_at	0.5	1.41	0.131	0.22	0	1.57	2.97	9.07e-06	0.000587	1	0.17	1.13	0.52	0.704	0	1.05	2.07	0.000208	0.00404	1	3.32611	3.26263	4.00087	3.13959	3.70692	3.17348	4.37398	3.49896	4.8327	3.76326	1564746_at	133308	SLC9B2	611789	4	1564746_at	solute carrier family 9, subfamily B (NHA2, cation proton antiporter 2), member 2
1564776_at	3.07	8.4	1.45e-06	1.43e-05	1	-0.2	-1.14	0.738	0.853	0	1.15	2.22	0.0181	0.0828	0	-0.45	-1.36	0.352	0.556	0	6.04045	5.94925	5.90723	6.03018	5.48566	5.69206	5.59465	7.19188	5.75397	9.0194	1564776_at					1564776_at
1564786_at	-0.77	-1.7	0.13	0.219	0	-0.18	-1.13	0.721	0.842	0	1.4	2.64	0.00101	0.0122	1	1.39	2.61	0.00115	0.0128	1	7.51743	8.55263	8.88915	9.22426	8.4822	8.72123	8.90282	8.92019	8.37341	7.7867	1564786_at	338667	LOC338667			1564786_at	uncharacterized LOC338667
1564984_at	2.25	4.75	0.00336	0.0105	1	1.8	3.49	0.0174	0.0756	0	2.28	4.87	0.000329	0.00578	1	3.23	9.41	1.07e-06	0.000117	1	2.6767	2.62709	4.44386	3.58744	2.9328	2.39932	5.91131	4.9614	4.43064	4.87618	1564984_at					1564984_at
1565149_at	-1.01	-2.02	0.0155	0.0382	-1	-1.34	-2.53	0.00164	0.0159	-1	0.38	1.3	0.254	0.456	0	-0.45	-1.37	0.181	0.367	0	6.42189	6.36426	6.00736	6.88297	6.11942	6.20156	5.97109	6.80535	5.02604	5.35061	1565149_at	79659	DYNC2H1	263510	11	1565149_at	dynein, cytoplasmic 2, heavy chain 1			263520 | 603297 | 613091 | 615087
1565162_s_at	-1.68	-3.2	0.0134	0.0338	-1	-0.34	-1.26	0.61	0.765	0	-0.2	-1.15	0.715	0.843	0	0.27	1.2	0.624	0.778	0	11.2412	11.8797	11.0863	11.2661	11.6165	11.7116	11.5067	11.0437	11.5416	10.2029	1565162_s_at	4257	MGST1	138330	12	1565162_s_at	microsomal glutathione S-transferase 1
1565525_a_at	-1.33	-2.51	0.00395	0.0121	-1	-0.61	-1.53	0.175	0.35	0	-0.3	-1.23	0.419	0.62	0	-0.03	-1.02	0.931	0.966	0	4.81715	5.17419	4.83818	5.00675	5.39069	4.83582	4.7856	4.5219	4.56483	3.84882	1565525_a_at	255394	TCP11L2		12	1565525_a_at	t-complex 11, testis-specific-like 2
1565558_at	-2.08	-4.24	6.64e-07	7.43e-06	-1	-0.38	-1.3	0.318	0.514	0	-1.2	-2.3	0.000246	0.00477	-1	-0.81	-1.76	0.0108	0.0574	0	6.23478	6.28048	5.35613	5.58867	5.83982	5.7728	5.42009	5.03261	5.89739	4.19688	1565558_at					1565558_at
1565638_at	-1.06	-2.09	6.65e-05	0.000363	-1	-0.54	-1.46	0.0334	0.118	0	-0.13	-1.1	0.514	0.699	0	0.19	1.14	0.367	0.57	0	9.05331	9.10535	9.10657	9.37675	8.49003	8.57777	9.23887	8.91922	8.56229	8.04299	1565638_at					1565638_at
1565639_a_at	-1.01	-2.01	0.000224	0.00103	-1	-0.55	-1.46	0.0385	0.129	0	-0.33	-1.26	0.123	0.288	0	-0.03	-1.02	0.901	0.951	0	10.1931	10.088	10.0686	10.3054	9.49268	9.64856	10.1667	9.8626	9.54149	9.07931	1565639_a_at					1565639_a_at
1565673_at	1.54	2.92	0.00379	0.0117	1	0.71	1.64	0.172	0.347	0	0.77	1.7	0.0735	0.209	0	0.13	1.1	0.753	0.866	0	2.5214	2.45091	2.65794	2.93619	2.54189	2.64348	2.65429	3.28644	3.16177	3.99581	1565673_at	2212	FCGR2A	146790	1	1565673_at	Fc fragment of IgG, low affinity IIa, receptor (CD32)
1565674_at	1.13	2.19	0.0117	0.0303	1	0.61	1.53	0.166	0.339	0	0.73	1.66	0.0452	0.151	0	0.13	1.09	0.719	0.844	0	2.85532	2.89062	3.09359	3.14048	3.03543	2.96786	2.98427	3.58404	3.50341	4.02347	1565674_at	2212	FCGR2A	146790	1	1565674_at	Fc fragment of IgG, low affinity IIa, receptor (CD32) | Fc fragment of IgG, low affinity IIc, receptor for (CD32) (gene/pseudogene)	9103	FCGR2C	188030 | 612169
1565732_at	-1.04	-2.06	0.00512	0.0151	-1	-0.78	-1.72	0.0334	0.118	0	-0.24	-1.18	0.421	0.622	0	0.18	1.13	0.546	0.721	0	3.37674	3.66818	3.29674	3.27756	3.72228	2.96338	3.55559	3.13809	2.88409	2.62378	1565732_at					1565732_at
1565752_at	2.16	4.47	1.02e-07	1.53e-06	1	0.01	1.01	0.979	0.99	0	1.1	2.15	0.000417	0.00677	1	0.26	1.2	0.379	0.581	0	2.93386	2.90207	2.87491	3.14061	2.72835	3.06017	3.19714	4.03528	2.91164	5.06336	1565752_at	221472	FGD2	605091	6	1565752_at	FYVE, RhoGEF and PH domain containing 2
1565754_x_at	2.64	6.25	2.02e-08	4.01e-07	1	0.26	1.19	0.541	0.712	0	1.42	2.67	8.78e-05	0.00245	1	0.46	1.37	0.183	0.37	0	2.68486	2.66547	2.73859	2.94383	2.38738	2.87856	3.1424	4.10355	2.92199	5.3084	1565754_x_at	221472	FGD2	605091	6	1565754_x_at	FYVE, RhoGEF and PH domain containing 2
1565818_s_at	4.76	27.17	6.31e-13	1.26e-10	1	0.68	1.6	0.211	0.394	0	1.68	3.21	0.000301	0.00545	1	0.09	1.06	0.84	0.919	0	3.23973	3.35239	3.21289	3.41458	2.95675	3.77585	3.3292	4.92075	4.03476	8.11634	1565818_s_at	10320	IKZF1	603023	7	1565818_s_at	IKAROS family zinc finger 1 (Ikaros)
1565834_a_at	-1.67	-3.18	5.87e-06	4.64e-05	-1	-1.41	-2.65	0.0001	0.00267	-1	-0.51	-1.42	0.0725	0.207	0	-1	-2	0.000592	0.00826	-1	4.70401	4.8032	3.88859	4.33365	4.15924	4.47702	3.70299	4.19695	3.39764	3.13214	1565834_a_at					1565834_a_at
1565852_at	1.64	3.12	4.84e-05	0.000276	1	0	1	0.993	0.997	0	-0.18	-1.13	0.568	0.739	0	-0.41	-1.32	0.194	0.383	0	2.99867	2.74049	2.72637	2.70641	2.87389	3.04863	2.59337	2.82106	2.74364	4.3819	1565852_at					1565852_at
1565862_a_at	-0.07	-1.05	0.824	0.881	0	0.16	1.12	0.599	0.758	0	0.49	1.41	0.0566	0.175	0	1.34	2.53	1.58e-06	0.000154	1	4.36245	4.43303	5.25861	4.88702	4.66745	4.40261	5.69962	4.85639	4.59776	4.36348	1565862_a_at	9414	TJP2	607709	9	1565862_a_at	tight junction protein 2			607748 | 613558
1565888_at	1.06	2.08	6.11e-05	0.000338	1	-0.08	-1.06	0.739	0.853	0	0.39	1.31	0.0554	0.173	0	0.12	1.09	0.552	0.725	0	6.67853	6.75765	6.83299	6.85715	6.40563	6.76015	6.79937	7.07253	6.67484	7.81487	1565888_at					1565888_at
1565889_at	1.08	2.11	0.00427	0.0129	1	-0.22	-1.17	0.541	0.713	0	0.37	1.29	0.221	0.417	0	-0.01	-1.01	0.976	0.988	0	6.59965	6.76942	6.68353	6.86423	6.21404	6.75634	6.59049	6.96833	6.54483	7.84918	1565889_at					1565889_at
1565913_at	1.71	3.26	0.000565	0.00229	1	0.81	1.75	0.0914	0.23	0	0.65	1.57	0.0944	0.244	0	0.65	1.57	0.0962	0.243	0	2.33594	2.31238	2.35786	2.47392	2.239	2.45903	2.98557	2.98918	3.12004	4.01781	1565913_at					1565913_at
1565915_at	3.07	8.39	4.1e-07	4.93e-06	1	1.91	3.76	0.000874	0.0104	1	1.24	2.36	0.00719	0.0448	1	1.83	3.54	0.000121	0.00282	1	2.86979	2.50746	3.68182	3.43719	2.96254	3.09359	4.69523	4.11078	4.41652	5.5765	1565915_at					1565915_at
1565951_s_at	-1.01	-2.01	0.00686	0.0193	-1	-0.19	-1.14	0.605	0.762	0	-0.02	-1.02	0.941	0.972	0	-0.23	-1.17	0.447	0.642	0	7.27716	7.77181	7.28691	7.26035	7.60049	7.71717	7.05103	7.25521	7.58372	6.76373	1565951_s_at	1122	CHML	118825	1	1565951_s_at	choroideremia-like (Rab escort protein 2)
1566079_at	2.13	4.39	0.00144	0.00511	1	0.49	1.41	0.447	0.637	0	1.39	2.62	0.0101	0.0561	0	1.29	2.44	0.0165	0.0763	0	4.83483	6.00421	6.27908	5.1724	5.55144	5.46656	6.12359	6.22223	6.49581	8.13701	1566079_at	60481	ELOVL5	611805	6	1566079_at	ELOVL fatty acid elongase 5 | ribosomal protein S16 pseudogene 5	647190	RPS16P5
1566166_at	-1.14	-2.2	0.00262	0.00851	-1	-1.62	-3.07	3.38e-05	0.00137	-1	0.1	1.08	0.726	0.85	0	0.01	1.01	0.978	0.989	0	6.03679	6.84571	6.02488	6.39364	5.99255	6.31581	6.04503	6.14161	5.22587	5.70504	1566166_at					1566166_at
1566183_at	-1.08	-2.11	2.71e-05	0.000169	-1	-0.53	-1.45	0.0295	0.109	0	0.05	1.03	0.81	0.902	0	-0.05	-1.03	0.818	0.907	0	3.69432	3.95755	3.86641	3.89979	3.82115	3.72425	3.64911	3.74154	3.42538	2.88142	1566183_at					1566183_at
1566228_at	0.02	1.01	0.967	0.979	0	1.48	2.79	0.000964	0.0112	1	0	1	0.994	0.997	0	1.23	2.34	0.000783	0.00981	1	2.1692	2.15157	3.02728	2.16371	2.63784	2.16327	3.39866	2.17181	3.6293	2.16934	1566228_at					1566228_at
1566231_at	-1.21	-2.32	0.000259	0.00117	-1	-0.68	-1.6	0.0342	0.12	0	-0.36	-1.28	0.17	0.353	0	-0.07	-1.05	0.774	0.879	0	8.72457	9.05469	8.49138	8.80577	8.32318	8.9936	8.65048	8.36715	8.37346	7.84037	1566231_at					1566231_at
1566232_at	-1.09	-2.13	0.00162	0.00567	-1	-0.59	-1.5	0.0829	0.215	0	-0.58	-1.5	0.0365	0.131	0	-0.17	-1.13	0.53	0.709	0	9.06236	9.16822	8.71598	8.96463	8.50184	9.25204	8.89063	8.48213	8.58176	8.07496	1566232_at					1566232_at
1566256_s_at	-0.02	-1.01	0.96	0.974	0	-0.27	-1.21	0.495	0.677	0	1.05	2.07	0.00182	0.0181	1	0.62	1.54	0.0597	0.178	0	6.00531	7.03434	6.45103	6.58073	6.63487	6.10321	6.62554	7.05609	6.76221	7.01417	1566256_s_at	160897	GPR180	607787	13	1566256_s_at	G protein-coupled receptor 180
1566323_at	-1.67	-3.17	0.00341	0.0107	-1	-1.69	-3.24	0.00291	0.023	-1	-0.46	-1.38	0.307	0.512	0	-0.8	-1.74	0.0784	0.213	0	7.95407	8.30127	7.74559	7.80594	8.21317	8.21417	7.15293	7.49252	6.60644	6.63617	1566323_at	4094	MAF	177075	16	1566323_at	v-maf musculoaponeurotic fibrosarcoma oncogene homolog (avian)			610202
1566324_a_at	-1.32	-2.5	0.00316	0.01	-1	-1.33	-2.52	0.00294	0.0231	-1	-0.6	-1.52	0.0936	0.242	0	-0.83	-1.77	0.0223	0.0927	0	8.31095	8.63427	8.06317	8.17197	8.27448	8.54791	7.48553	7.71084	7.30137	7.31209	1566324_a_at	4094	MAF	177075	16	1566324_a_at	v-maf musculoaponeurotic fibrosarcoma oncogene homolog (avian)			610202
1566442_at	-1.53	-2.9	0.00176	0.00609	-1	-0.87	-1.83	0.0701	0.193	0	-0.46	-1.37	0.239	0.439	0	-0.3	-1.23	0.434	0.63	0	6.60457	6.77812	6.51558	6.42562	6.7396	6.71557	6.30117	6.14678	5.91013	5.24349	1566442_at					1566442_at
1566446_at	2.09	4.26	2.03e-09	6.15e-08	1	-0.06	-1.04	0.84	0.915	0	0.64	1.56	0.012	0.0626	0	-0.34	-1.27	0.173	0.356	0	3.13545	3.08228	2.96506	3.17471	2.83845	3.18504	2.794	3.77531	3.02082	5.17477	1566446_at					1566446_at
1566465_at	-1.38	-2.61	0.000211	0.000983	-1	0.23	1.17	0.524	0.699	0	-1.04	-2.05	0.000616	0.00873	-1	-0.19	-1.14	0.508	0.693	0	6.76871	6.62826	7.03429	6.35789	7.06218	6.6507	6.57682	5.73364	6.85443	5.24635	1566465_at	3775	KCNK1	601745	1	1566465_at	potassium channel, subfamily K, member 1
1566472_s_at	-1.06	-2.08	1.58e-05	0.000107	-1	-0.57	-1.49	0.0143	0.0664	0	-0.14	-1.11	0.44	0.639	0	-0.03	-1.02	0.868	0.934	0	9.10042	9.49288	9.1716	9.20203	9.16443	9.10388	9.0694	8.9561	8.92098	8.43605	1566472_s_at	100996506	LOC100996506		2	1566472_s_at	all-trans-retinol 13,14-reductase-like | retinol saturase (all-trans-retinol 13,14-reductase)	54884	RETSAT
1566482_at	-1.12	-2.18	0.016	0.0394	-1	-0.9	-1.86	0.0521	0.159	0	-0.55	-1.47	0.141	0.313	0	-0.13	-1.09	0.729	0.851	0	6.70602	6.58628	6.31654	6.60721	5.58805	6.17008	6.57711	6.15317	5.68878	5.46518	1566482_at					1566482_at
1566512_at	-0.79	-1.73	0.0133	0.0336	0	-1.03	-2.04	0.0015	0.0151	-1	-0.82	-1.77	0.00186	0.0184	0	-1.2	-2.29	1.28e-05	0.000622	-1	6.41878	6.25201	5.42403	5.95032	5.75771	6.2848	5.22361	5.59573	5.22259	5.4606	1566512_at					1566512_at
1566518_at	1.32	2.49	0.000778	0.00301	1	-0.17	-1.12	0.659	0.8	0	0.42	1.34	0.17	0.353	0	0.02	1.01	0.956	0.978	0	3.59012	3.85396	3.47903	3.79708	3.73844	3.79298	3.607	4.01486	3.68784	5.17119	1566518_at					1566518_at
1566538_at	-2.42	-5.36	1.02e-07	1.53e-06	-1	-1.24	-2.36	0.00331	0.0249	-1	-1.25	-2.38	0.000362	0.00615	-1	-0.38	-1.31	0.252	0.452	0	6.20723	6.15385	6.06326	6.22923	5.88072	5.82888	5.82283	4.95845	4.91323	3.73194	1566538_at					1566538_at
1566539_at	-1.72	-3.3	1.12e-06	1.15e-05	-1	-0.9	-1.87	0.00681	0.0402	0	-0.8	-1.74	0.00331	0.0268	0	-0.41	-1.32	0.128	0.293	0	6.10674	5.97209	5.82537	5.61924	5.8172	5.77518	5.7013	5.30499	5.07176	4.24905	1566539_at					1566539_at
1566608_at	5.97	62.9	6.22e-15	3.43e-12	1	0.19	1.14	0.754	0.863	0	1.68	3.2	0.00109	0.0128	1	-0.03	-1.02	0.95	0.975	0	2.66786	2.67692	2.61439	2.80304	2.36729	3.05911	2.6371	4.3464	2.86621	8.65182	1566608_at					1566608_at
1566633_at	-2.43	-5.41	1.84e-07	2.51e-06	-1	-1.06	-2.08	0.0142	0.0661	0	-0.96	-1.95	0.00643	0.0415	0	-0.67	-1.59	0.0559	0.17	0	7.59065	7.93751	6.94564	6.99483	7.74735	7.5831	6.92351	6.62635	6.88055	5.50282	1566633_at					1566633_at
1566709_at	1.92	3.79	0.00016	0.000772	1	0.49	1.41	0.311	0.507	0	0.63	1.54	0.116	0.278	0	-0.01	-1.01	0.976	0.988	0	4.19434	4.24123	4.004	4.26729	4.37805	4.38214	4.18229	4.81979	4.73236	6.1619	1566709_at					1566709_at
1566764_at	-1.6	-3.03	0.000416	0.00176	-1	0.14	1.1	0.741	0.855	0	-0.31	-1.24	0.378	0.582	0	0.05	1.03	0.892	0.946	0	5.66614	5.96429	6.05177	5.78809	6.15463	6.03785	5.71409	5.354	6.10716	4.36507	1566764_at	346389	MACC1	612646	7	1566764_at	metastasis associated in colon cancer 1
1566766_a_at	-1.44	-2.72	0.000547	0.00222	-1	0.43	1.34	0.288	0.483	0	-0.64	-1.56	0.0527	0.167	0	-0.08	-1.06	0.798	0.895	0	5.47222	5.32663	5.71744	5.47994	6.04019	5.9514	5.38888	4.83238	5.7521	3.88561	1566766_a_at	346389	MACC1	612646	7	1566766_a_at	metastasis associated in colon cancer 1
1566869_at	-1.41	-2.67	1.68e-05	0.000112	-1	-0.8	-1.74	0.011	0.0553	0	-0.55	-1.46	0.0312	0.118	0	-0.49	-1.4	0.0541	0.166	0	4.13146	4.35829	3.86429	4.07464	3.97753	4.00515	3.64207	3.58216	3.55914	2.94352	1566869_at					1566869_at
1566965_at	1.22	2.32	0.00028	0.00125	1	-0.01	-1.01	0.967	0.985	0	0.83	1.78	0.00198	0.0191	0	-0.13	-1.09	0.621	0.775	0	2.83728	2.89491	2.74347	2.85179	2.46619	2.8082	2.70831	3.67113	2.88184	4.11037	1566965_at					1566965_at
1566966_at	2.39	5.23	2.54e-05	0.00016	1	-0.53	-1.45	0.318	0.515	0	1.53	2.88	0.000728	0.00975	1	-0.03	-1.02	0.947	0.974	0	4.99483	5.04497	4.91868	5.62794	4.05784	4.67069	4.96619	6.52247	4.51325	7.43276	1566966_at					1566966_at
1566968_at	-1.15	-2.21	0.00972	0.0259	-1	0.4	1.32	0.358	0.555	0	-0.69	-1.61	0.0554	0.173	0	0.54	1.46	0.127	0.291	0	8.07208	8.33856	8.43409	7.94529	7.93712	7.49504	8.61562	7.38666	8.73685	7.19301	1566968_at	100642175	SPRY4-IT1			1566968_at	SPRY4 intronic transcript 1 (non-protein coding)
1567627_at	1.85	3.6	3.73e-07	4.55e-06	1	0.05	1.04	0.875	0.935	0	1.19	2.29	3.31e-05	0.00134	1	0.13	1.1	0.623	0.778	0	11.6532	11.5799	11.7098	12.1773	11.1692	11.737	11.7858	12.8471	11.6318	13.4296	1567627_at	972	CD74	142790	5	1567627_at	CD74 molecule, major histocompatibility complex, class II invariant chain
1567628_at	1.71	3.28	1.06e-06	1.1e-05	1	0.05	1.04	0.873	0.934	0	1.13	2.19	5.1e-05	0.00176	1	0.15	1.11	0.58	0.746	0	11.9921	11.9521	12.0543	12.5423	11.5318	12.0701	12.1374	13.122	12.0035	13.6666	1567628_at	972	CD74	142790	5	1567628_at	CD74 molecule, major histocompatibility complex, class II invariant chain
1567705_at	-2.28	-4.85	4.93e-08	8.38e-07	-1	-1.5	-2.84	0.000136	0.00322	-1	-1.33	-2.51	4.32e-05	0.00158	-1	-0.7	-1.63	0.0236	0.0967	0	6.79689	7.29778	5.82629	6.37001	6.0782	6.84229	6.09334	5.46932	5.79299	5.01901	1567705_at					1567705_at
1567706_at	-2.53	-5.77	1.61e-07	2.24e-06	-1	-1.89	-3.72	4.38e-05	0.0016	-1	-1.28	-2.43	0.000576	0.00833	-1	-0.88	-1.84	0.0155	0.0729	0	7.73567	8.30149	6.64402	7.38523	6.98653	7.85776	6.85571	6.45644	6.40794	5.772	1567706_at					1567706_at
1568375_at	-1.41	-2.67	0.0099	0.0263	-1	-1.94	-3.83	0.000538	0.00776	-1	-0.73	-1.66	0.0987	0.251	0	-1.82	-3.53	8.43e-05	0.0022	-1	6.60226	6.53166	4.80126	6.59696	5.30623	6.4946	4.78271	5.87321	4.5952	5.11677	1568375_at	245937	DEFB124		20	1568375_at	defensin, beta 124
1568377_x_at	-1.56	-2.96	0.0103	0.0271	-1	-2.08	-4.22	0.000813	0.00996	-1	-1.1	-2.14	0.0263	0.106	0	-2.38	-5.22	5.56e-06	0.00037	-1	4.63598	4.62324	2.83961	4.30984	2.60598	4.26804	2.25285	3.5367	2.54668	3.05844	1568377_x_at	245937	DEFB124		20	1568377_x_at	defensin, beta 124
1568592_at	1.41	2.66	1.04e-06	1.08e-05	1	0.5	1.42	0.0602	0.174	0	0.69	1.61	0.00202	0.0194	0	0.04	1.03	0.85	0.924	0	9.11671	9.09052	8.93687	9.20069	8.92909	9.25639	9.15764	9.8066	9.59385	10.5016	1568592_at	140691	TRIM69		15	1568592_at	tripartite motif containing 69
1568603_at	-1.65	-3.14	0.00669	0.0189	-1	1.31	2.47	0.0304	0.111	0	-1.09	-2.13	0.0267	0.107	0	-0.38	-1.3	0.434	0.63	0	5.74323	5.25911	5.53271	4.90409	6.47593	5.01864	5.36362	4.65099	6.56524	3.60675	1568603_at	8618	CADPS	604667	3	1568603_at	Ca++-dependent secretion activator
1568604_a_at	-0.99	-1.98	0.0665	0.127	0	1.01	2.02	0.0596	0.173	0	-1.25	-2.37	0.00526	0.0363	-1	-0.61	-1.53	0.161	0.34	0	5.49372	4.66515	4.87534	4.36114	5.89182	4.56667	4.88087	4.24795	5.6794	3.67787	1568604_a_at	8618	CADPS	604667	3	1568604_a_at	Ca++-dependent secretion activator
1568609_s_at	1.39	2.62	2.7e-07	3.48e-06	1	-0.13	-1.1	0.588	0.748	0	0.32	1.24	0.118	0.282	0	-0.14	-1.1	0.475	0.667	0	10.8811	10.4884	10.6699	10.9808	10.4844	10.6976	10.7381	11.1966	10.3554	11.8798	1568609_s_at	100286793	LOC100286793		1	1568609_s_at	uncharacterized LOC100286793 | uncharacterized FLJ39739 | family with sequence similarity 91, member A2 | long intergenic non-protein coding RNA 623 | uncharacterized LOC728875	388685 | 57234 | 728855 | 728875	FLJ39739 | FAM91A2 | LINC00623 | LOC728875
1568611_at	-1.74	-3.34	8.59e-10	3.15e-08	-1	-0.5	-1.41	0.0449	0.144	0	-0.58	-1.49	0.00536	0.0367	0	-0.37	-1.3	0.0656	0.189	0	10.3514	10.23	10.0674	10.34	10.2478	10.0243	9.97696	9.77604	9.72948	8.49067	1568611_at					1568611_at
1568617_a_at	-1.99	-3.97	4.84e-06	3.94e-05	-1	-1.52	-2.87	0.000307	0.00537	-1	-0.79	-1.73	0.0185	0.0841	0	-0.66	-1.58	0.0481	0.154	0	7.9072	8.59542	7.40944	7.94116	7.78955	8.52993	7.24845	7.11741	7.07192	6.60776	1568617_a_at	57662	CAMSAP3	612685	19	1568617_a_at	calmodulin regulated spectrin-associated protein family, member 3
1568620_at	-1.14	-2.2	0.000201	0.000942	-1	-0.83	-1.78	0.00536	0.0342	0	-0.66	-1.58	0.00681	0.0432	0	-0.46	-1.38	0.0563	0.171	0	5.8022	5.93969	5.22826	5.63795	5.28135	5.62075	5.34195	5.141	5.10507	4.79986	1568620_at	51380	CSAD		12	1568620_at	cysteine sulfinic acid decarboxylase
1568623_a_at	-0.02	-1.01	0.969	0.98	0	1.35	2.55	0.00319	0.0243	1	-0.4	-1.32	0.277	0.481	0	0.39	1.31	0.283	0.486	0	5.53843	4.8155	6.142	5.48564	5.77291	5.2285	5.92838	5.14287	6.16508	4.79839	1568623_a_at	339665	SLC35E4		22	1568623_a_at	solute carrier family 35, member E4
1568638_a_at	5.33	40.34	3.84e-20	1.97e-16	1	0.2	1.15	0.63	0.78	0	1.16	2.24	0.000961	0.0118	1	0.01	1.01	0.978	0.99	0	2.139	2.2118	2.15874	2.35737	2.15436	2.30146	2.14821	3.30221	2.41183	7.54603	1568638_a_at	169355	IDO2	612129	8	1568638_a_at	indoleamine 2,3-dioxygenase 2
1568647_at	-2.25	-4.77	0.00207	0.00696	-1	-0.72	-1.64	0.312	0.508	0	0.22	1.17	0.702	0.835	0	0.24	1.18	0.674	0.814	0	3.23244	5.00947	3.28906	3.3053	3.9395	4.81167	3.47576	3.45336	4.29219	2.75519	1568647_at	100505851	LOC100505851			1568647_at	uncharacterized LOC100505851
1568656_at	-1.36	-2.57	0.00608	0.0175	-1	0.01	1.01	0.982	0.991	0	-1.21	-2.31	0.00302	0.0252	-1	-0.42	-1.34	0.288	0.491	0	6.22408	5.46446	5.9266	5.6439	6.03598	5.91251	5.8037	5.01661	5.47526	4.1026	1568656_at					1568656_at
1568696_at	-1.11	-2.16	2.31e-05	0.000147	-1	-0.6	-1.52	0.0163	0.0722	0	-0.57	-1.49	0.00566	0.0381	0	-0.45	-1.37	0.0261	0.103	0	4.48752	4.45518	4.16113	4.33208	4.29062	4.4441	4.03325	3.91684	3.8525	3.34444	1568696_at	441549	CDNF	611233	10	1568696_at	cerebral dopamine neurotrophic factor
1568713_a_at	2.7	6.51	4.73e-21	7.27e-17	1	0.07	1.05	0.718	0.841	0	0.16	1.12	0.335	0.541	0	-0.09	-1.06	0.588	0.751	0	2.42413	2.40933	2.34585	2.31595	2.23226	2.44518	2.33491	2.58324	2.48204	5.11243	1568713_a_at	23216	TBC1D1	609850	4	1568713_a_at	TBC1 (tre-2/USP6, BUB2, cdc16) domain family, member 1
1568752_s_at	-0.56	-1.48	0.172	0.274	0	0.03	1.02	0.935	0.968	0	1.19	2.28	0.000654	0.00912	1	0.68	1.6	0.0452	0.148	0	3.92181	4.75301	4.63019	5.31322	4.88118	4.34671	4.60026	5.10924	4.78658	4.19137	1568752_s_at	6003	RGS13	607190	1	1568752_s_at	regulator of G-protein signaling 13
1568760_at	-1.24	-2.36	0.0112	0.0291	-1	-0.63	-1.54	0.191	0.371	0	-0.77	-1.71	0.0499	0.162	0	-0.16	-1.12	0.674	0.814	0	5.41689	5.17405	5.27776	5.43155	4.8422	5.07975	5.25285	4.64315	4.5469	3.93656	1568760_at	4629	MYH11	132900	16	1568760_at	myosin, heavy chain 11, smooth muscle			160745
1568779_a_at	-1.8	-3.48	1.44e-07	2.05e-06	-1	-0.24	-1.18	0.446	0.636	0	-0.88	-1.85	0.000745	0.00989	0	-0.58	-1.5	0.0227	0.0943	0	6.39721	5.44613	6.10073	6.27649	5.49208	5.60611	5.81313	5.51255	5.21093	3.64887	1568779_a_at	1842	ECM2	603479	9	1568779_a_at	extracellular matrix protein 2, female organ and adipocyte specific
1568780_at	-1.2	-2.3	0.000924	0.00349	-1	-0.67	-1.59	0.0589	0.172	0	-0.75	-1.68	0.0102	0.0563	0	-0.89	-1.85	0.00257	0.0222	0	10.1278	10.1405	9.28561	9.86298	9.84948	10.2076	9.24108	9.37878	9.47367	8.93895	1568780_at	100132046	LOC100132046			1568780_at	uncharacterized LOC100132046
1568795_at	2.25	4.76	1.31e-06	1.32e-05	1	-0.37	-1.29	0.388	0.583	0	0.9	1.87	0.0114	0.0606	0	-0.21	-1.15	0.553	0.726	0	3.01442	2.97916	2.9922	3.25283	2.69208	3.18834	2.80792	3.91593	2.61004	5.22898	1568795_at					1568795_at
1568807_a_at	-1.13	-2.18	0.00651	0.0185	-1	-0.42	-1.34	0.295	0.489	0	-0.28	-1.22	0.389	0.593	0	0.09	1.06	0.791	0.89	0	7.46484	7.08235	7.55939	7.68997	7.25018	7.24468	7.55218	7.18053	6.658	5.95512	1568807_a_at	100505538	RBM26-AS1		13	1568807_a_at	RBM26 antisense RNA 1
1568865_at	-1.12	-2.17	0.00275	0.00887	-1	-0.88	-1.84	0.0167	0.0733	0	-0.78	-1.72	0.00963	0.0543	0	-1.04	-2.06	0.000679	0.00904	-1	4.81233	4.75342	3.93527	4.13972	4.42853	4.62546	3.76916	4.03157	3.87249	3.63805	1568865_at	2342	FNTB	134636	14	1568865_at	farnesyltransferase, CAAX box, beta
1568868_at	-1.26	-2.4	3.65e-06	3.1e-05	-1	0.11	1.08	0.659	0.8	0	-0.7	-1.62	0.00108	0.0127	0	0.06	1.04	0.76	0.87	0	8.21867	7.94625	8.21281	8.05033	8.03046	7.92575	8.2816	7.51843	8.05766	6.68151	1568868_at	339761	CYP27C1		2	1568868_at	cytochrome P450, family 27, subfamily C, polypeptide 1
1568870_at	3.01	8.03	4e-06	3.36e-05	1	1.03	2.05	0.0893	0.226	0	0.62	1.53	0.212	0.407	0	0.48	1.4	0.328	0.533	0	2.37738	2.16815	2.35794	2.74821	2.03324	2.24726	2.86015	2.99516	3.20252	5.17393	1568870_at	123041	SLC24A4	210750	14	1568870_at	solute carrier family 24 (sodium/potassium/calcium exchanger), member 4			609840
1568873_at	-1.12	-2.17	0.00103	0.00383	-1	-1.57	-2.96	8.88e-06	0.000582	-1	-0.35	-1.27	0.196	0.387	0	-1.01	-2.02	0.0003	0.00519	-1	5.29628	5.87119	4.48016	5.28711	5.00024	5.57325	4.2817	4.94827	4.30541	4.75256	1568873_at	162655	ZNF519		18	1568873_at	zinc finger protein 519
1568920_at	-2.03	-4.08	0.00023	0.00106	-1	-1.74	-3.34	0.00137	0.0141	-1	-0.01	-1.01	0.986	0.994	0	-0.27	-1.21	0.53	0.709	0	8.05823	8.4447	7.56232	8.42862	7.06422	8.19974	7.78891	8.05059	6.70274	6.41529	1568920_at					1568920_at
1568932_at	-2.24	-4.72	1.92e-05	0.000126	-1	-0.96	-1.94	0.0541	0.163	0	-0.92	-1.89	0.0244	0.101	0	-0.89	-1.86	0.0278	0.108	0	8.1515	8.64294	7.33677	7.92708	8.19178	8.86891	7.2568	7.23523	7.68774	6.40526	1568932_at					1568932_at
1568934_at	2	4	0.000256	0.00116	1	0.36	1.28	0.494	0.676	0	1.18	2.27	0.00675	0.0429	1	0.66	1.58	0.123	0.285	0	4.55968	4.38345	4.58607	5.27325	3.91209	4.27162	5.221	5.74219	4.73977	6.38265	1568934_at	1524	CX3CR1	601470	3	1568934_at	chemokine (C-X3-C motif) receptor 1			603075 | 607339 | 609423 | 613784
1568943_at	3.79	13.8	2.82e-12	4.05e-10	1	0.09	1.06	0.849	0.921	0	0.92	1.9	0.0139	0.0693	0	0.24	1.18	0.507	0.692	0	2.64909	2.53143	2.37711	2.57525	2.46839	2.93413	2.893	3.57188	2.61722	6.31808	1568943_at	3635	INPP5D	601582	2	1568943_at	inositol polyphosphate-5-phosphatase, 145kDa
1569003_at	1.94	3.84	9.8e-06	7.15e-05	1	1.39	2.62	0.00105	0.0118	1	1.15	2.22	0.000893	0.0112	1	1.31	2.48	0.000184	0.00373	1	5.76627	5.99902	7.02504	6.01308	6.25721	6.03438	7.07794	6.91883	7.38964	7.93857	1569003_at	81671	VMP1	611753	17	1569003_at	vacuole membrane protein 1
1569030_s_at	1.11	2.16	1.85e-05	0.000122	1	0.54	1.46	0.028	0.105	0	0.65	1.57	0.00145	0.0155	0	0.61	1.52	0.00298	0.0246	0	11.2175	11.1644	11.5708	11.4941	11.4211	11.3053	11.8245	11.8719	11.7064	12.2754	1569030_s_at	51667	NUB1	607981	7	1569030_s_at	negative regulator of ubiquitin-like proteins 1
1569039_s_at	-1.22	-2.33	6.5e-06	5.07e-05	-1	-0.53	-1.45	0.0374	0.127	0	-0.03	-1.02	0.895	0.947	0	0.1	1.07	0.62	0.775	0	8.81852	9.216	8.94723	9.12976	8.84866	9.10104	8.92029	8.79144	8.68483	7.99453	1569039_s_at	342926	ZNF677		19	1569039_s_at	zinc finger protein 677
1569040_s_at	-0.93	-1.9	0.00821	0.0225	0	-1.73	-3.32	2.89e-06	0.000312	-1	-0.05	-1.04	0.848	0.922	0	-0.7	-1.63	0.0138	0.0678	0	3.5986	4.4851	3.35165	3.81282	3.30384	4.03717	2.89756	3.54528	2.75353	3.55981	1569040_s_at	645784	ANKRD36BP2		2	1569040_s_at	ankyrin repeat domain 36B pseudogene 2
1569044_at	-1.19	-2.29	7.86e-07	8.58e-06	-1	-0.28	-1.21	0.21	0.393	0	-0.78	-1.72	4.68e-05	0.00166	0	-0.26	-1.2	0.149	0.324	0	7.11258	7.14471	6.8472	6.76343	7.20921	7.19159	6.85048	6.33192	6.86602	5.94989	1569044_at	55561	CDC42BPG	613991	11	1569044_at	CDC42 binding protein kinase gamma (DMPK-like)
1569136_at	3.54	11.63	3e-07	3.79e-06	1	1.15	2.21	0.0708	0.194	0	2.15	4.43	7.41e-05	0.00221	1	1.21	2.31	0.0203	0.0874	0	3.38805	3.59784	4.16881	3.58632	3.52327	3.67279	4.59864	5.53575	4.74335	7.13745	1569136_at	11320	MGAT4A	604623	2	1569136_at	mannosyl (alpha-1,3-)-glycoprotein beta-1,4-N-acetylglucosaminyltransferase, isozyme A
1569150_x_at	-0.01	-1.01	0.986	0.991	0	0.71	1.64	0.114	0.266	0	-1.12	-2.17	0.00301	0.0251	-1	-0.58	-1.49	0.118	0.277	0	4.98253	3.82972	4.44749	4.23318	4.16185	3.97523	4.40552	3.86257	4.54304	3.82188	1569150_x_at	9260	PDLIM7	605903	5	1569150_x_at	PDZ and LIM domain 7 (enigma)
1569180_at	-0.45	-1.36	0.202	0.31	0	-1.41	-2.67	0.000116	0.00291	-1	-0.06	-1.04	0.827	0.911	0	-0.43	-1.34	0.135	0.303	0	9.47323	9.48063	9.18553	9.6139	8.64779	9.33657	9.0459	9.41127	8.06586	9.03495	1569180_at					1569180_at
1569181_x_at	-0.39	-1.31	0.254	0.37	0	-1.24	-2.37	0.000535	0.00773	-1	-0.09	-1.06	0.75	0.865	0	-0.54	-1.45	0.059	0.176	0	9.18566	9.06069	8.78336	9.28629	8.21702	8.9785	8.64826	9.09616	7.81587	8.66608	1569181_x_at					1569181_x_at
1569182_at	-1.11	-2.16	0.000442	0.00185	-1	-1.27	-2.41	7.21e-05	0.00219	-1	-0.37	-1.29	0.14	0.312	0	-0.64	-1.56	0.0113	0.059	0	3.66889	4.24454	3.38391	3.42876	3.4832	3.98545	3.02929	3.30174	2.97448	3.13445	1569182_at					1569182_at
1569183_a_at	1.07	2.1	0.00274	0.00887	1	0.61	1.52	0.0826	0.215	0	0.79	1.73	0.0066	0.0422	0	0.2	1.15	0.484	0.674	0	2.20335	2.42719	2.6194	2.22977	2.72814	2.24033	2.40138	2.99211	3.03456	3.49847	1569183_a_at	1121	CHM	300390	X	1569183_a_at	choroideremia (Rab escort protein 1)			303100
1569191_at	0.35	1.27	0.475	0.596	0	-0.02	-1.02	0.959	0.98	0	-0.25	-1.19	0.523	0.707	0	-1.15	-2.22	0.005	0.0345	-1	3.25526	2.38023	2.3968	2.57597	2.86161	2.91087	2.10306	3.00036	2.35529	2.73007	1569191_at	664701	ZNF826P		19	1569191_at	zinc finger protein 826, pseudogene
1569200_at	-1.05	-2.07	0.000609	0.00244	-1	-0.7	-1.62	0.0202	0.0838	0	-0.77	-1.71	0.00194	0.0189	0	-0.51	-1.43	0.0361	0.128	0	9.39322	9.51969	9.00661	9.12721	9.24615	9.24452	8.88211	8.62249	8.82299	8.46753	1569200_at					1569200_at
1569201_a_at	-1.31	-2.48	0.0003	0.00133	-1	-0.75	-1.69	0.0319	0.114	0	-0.7	-1.63	0.0146	0.0717	0	-0.51	-1.43	0.0728	0.203	0	9.51095	9.65945	9.09773	9.19973	9.26348	9.37431	8.99855	8.80664	8.90503	8.34818	1569201_a_at					1569201_a_at
1569202_x_at	-1.04	-2.05	0.00116	0.00424	-1	-0.68	-1.6	0.0303	0.11	0	-0.86	-1.82	0.000974	0.0119	0	-0.55	-1.47	0.0307	0.115	0	9.59922	9.68757	9.22048	9.27932	9.48955	9.45643	9.04791	8.7386	9.01099	8.65036	1569202_x_at					1569202_x_at
1569225_a_at	5.1	34.29	1.86e-06	1.76e-05	1	-1.21	-2.31	0.222	0.407	0	3.18	9.04	0.000171	0.00377	1	-0.12	-1.09	0.876	0.938	0	3.99743	4.66754	4.08171	5.31529	2.68867	4.88945	3.87247	7.17416	3.46148	9.76745	1569225_a_at	256380	SCML4		6	1569225_a_at	sex comb on midleg-like 4 (Drosophila)
1569243_at	-2.03	-4.07	1.05e-05	7.59e-05	-1	-1.41	-2.66	0.0015	0.015	-1	-0.83	-1.78	0.0193	0.0866	0	-0.72	-1.64	0.0434	0.144	0	4.72232	4.99477	3.91577	4.56217	3.88575	4.6529	4.00569	3.8879	3.58483	2.96798	1569243_at					1569243_at
1569257_at	3.3	9.87	1.28e-11	1.28e-09	1	0.51	1.42	0.217	0.402	0	1.16	2.24	0.000829	0.0107	1	0.31	1.24	0.36	0.564	0	4.69155	4.53471	5.10227	4.79768	4.25618	4.58859	4.99862	5.85616	5.04274	7.83732	1569257_at	752	FMNL1	604656	17	1569257_at	formin-like 1
1569315_s_at	-1.02	-2.03	0.0101	0.0269	-1	-1.78	-3.44	1.72e-05	0.000904	-1	-0.35	-1.28	0.265	0.469	0	-1.14	-2.21	0.000542	0.00776	-1	3.73613	4.40917	2.46672	3.59496	2.76063	4.07204	2.59409	3.38243	2.6285	3.39013	1569315_s_at	100272228	LOC100272228		X	1569315_s_at	uncharacterized LOC100272228
1569330_at	-1.21	-2.31	0.00216	0.00724	-1	-0.8	-1.75	0.037	0.126	0	-0.71	-1.64	0.0239	0.0995	0	-0.56	-1.48	0.0735	0.204	0	4.59408	4.97163	4.27727	4.54789	4.45893	4.64118	4.03278	3.8806	4.16728	3.76656	1569330_at	100507266	LOC100507266		4	1569330_at	uncharacterized LOC100507266
1569337_at	-0.73	-1.66	0.137	0.228	0	-0.77	-1.71	0.117	0.27	0	-1.11	-2.16	0.00687	0.0434	-1	-1.33	-2.52	0.00131	0.014	-1	3.60038	3.37832	2.45512	3.3484	3.03035	3.46217	2.26907	2.49263	2.60527	2.64668	1569337_at	200010	SLC5A9		1	1569337_at	solute carrier family 5 (sodium/glucose cotransporter), member 9
1569348_at	-1.22	-2.33	0.00013	0.000646	-1	-0.48	-1.39	0.116	0.269	0	-0.23	-1.17	0.354	0.558	0	0.12	1.09	0.627	0.78	0	6.40207	6.30738	6.58741	6.67222	6.19404	6.28579	6.52234	6.17223	5.82744	5.08569	1569348_at	642345	MIR4500HG		13	1569348_at	MIR4500 host gene (non-protein coding) | transmembrane phosphatase with tensin homology pseudogene 1	387590	TPTEP1		22
1569369_at	1.23	2.34	0.00144	0.00509	1	0.43	1.35	0.251	0.441	0	0.72	1.65	0.0201	0.0889	0	0.15	1.11	0.617	0.773	0	2.66709	2.81792	2.61147	2.74389	2.79579	2.94723	2.81869	3.38569	3.24624	4.04578	1569369_at	57732	ZFYVE28	614176	4	1569369_at	zinc finger, FYVE domain containing 28
1569408_at	-0.58	-1.5	0.0606	0.118	0	-1.33	-2.52	4.26e-05	0.00157	-1	-0.21	-1.15	0.413	0.615	0	-0.72	-1.64	0.00544	0.0365	0	4.40567	4.23741	3.9666	4.201	4.03857	4.27237	3.69015	4.20035	2.90282	3.65478	1569408_at	192670	AGO4	607356	1	1569408_at	argonaute RISC catalytic component 4
1569436_at	-1.15	-2.22	0.00288	0.00924	-1	-0.09	-1.07	0.803	0.893	0	-0.99	-1.98	0.00175	0.0176	0	-0.17	-1.13	0.574	0.741	0	3.81239	3.28703	3.52524	3.30654	3.14271	3.32884	3.64104	2.82515	3.19384	2.13938	1569436_at	400128	LOC400128			1569436_at	uncharacterized LOC400128
1569453_a_at	-0.94	-1.93	0.0681	0.13	0	-1.73	-3.33	0.00111	0.0123	-1	-1.51	-2.84	0.000551	0.00809	-1	-1.51	-2.85	0.000529	0.00763	-1	6.83936	6.88507	5.29672	5.98649	5.43454	7.08432	5.32599	5.33111	5.15009	5.94017	1569453_a_at	692247	LOC692247			1569453_a_at	uncharacterized LOC692247
1569482_at	1.69	3.22	8.68e-05	0.000457	1	-0.43	-1.35	0.291	0.486	0	0.69	1.61	0.0398	0.139	0	-0.44	-1.36	0.188	0.376	0	4.44065	4.11576	4.1307	4.18411	3.71696	4.07541	4.00184	5.13212	3.68599	5.80107	1569482_at					1569482_at
1569499_at	-0.62	-1.54	0.0246	0.0562	0	-1.02	-2.03	0.000342	0.0058	-1	-0.51	-1.43	0.0231	0.0975	0	-0.91	-1.88	0.000105	0.00256	0	8.62484	8.3138	7.57659	8.38623	7.7515	8.16837	7.71485	8.11106	7.29358	7.69145	1569499_at					1569499_at
1569520_at	1.53	2.89	3.35e-07	4.14e-06	1	-0.28	-1.21	0.304	0.499	0	0.13	1.1	0.552	0.729	0	-0.35	-1.28	0.115	0.273	0	4.28547	4.21544	3.90788	4.24216	3.93958	4.09264	3.93248	4.41768	3.93458	5.74449	1569520_at					1569520_at
1569536_at	1.09	2.12	0.000904	0.00343	1	0.38	1.3	0.235	0.423	0	0.41	1.33	0.115	0.277	0	0.4	1.32	0.126	0.29	0	6.15086	5.96478	6.11913	6.18257	6.11361	6.19916	6.547	6.55949	6.3401	7.05171	1569536_at	55640	FLVCR2	225790	14	1569536_at	feline leukemia virus subgroup C cellular receptor family, member 2			610865
1569542_at	-1.37	-2.58	1.89e-05	0.000124	-1	-0.61	-1.53	0.0436	0.141	0	-0.31	-1.24	0.213	0.408	0	0.16	1.12	0.518	0.7	0	3.33629	3.97977	3.41615	3.11909	3.38547	3.24658	3.49432	3.03074	3.36788	2.61244	1569542_at					1569542_at
1569566_at	2.89	7.4	1.73e-06	1.67e-05	1	-0.01	-1	0.992	0.997	0	1.21	2.31	0.00912	0.0524	0	-0.08	-1.05	0.865	0.933	0	4.06676	3.94997	3.86306	4.10983	3.29377	3.94577	3.98995	5.27743	3.94472	6.83797	1569566_at	23216	TBC1D1	609850	4	1569566_at	TBC1 (tre-2/USP6, BUB2, cdc16) domain family, member 1
1569597_at	1.75	3.36	7.75e-08	1.22e-06	1	0.46	1.38	0.115	0.268	0	0.02	1.02	0.926	0.965	0	0.18	1.13	0.457	0.65	0	5.55449	5.36666	5.58776	5.45903	5.24755	5.35131	5.73224	5.57648	5.8306	7.11345	1569597_at					1569597_at
1569607_s_at	-1.14	-2.2	0.00773	0.0214	-1	-1.17	-2.25	0.00633	0.0383	-1	-0.72	-1.65	0.0377	0.134	0	-0.65	-1.57	0.061	0.18	0	10.2454	9.84173	9.68349	10.1516	9.29627	9.64111	9.59879	9.52624	8.67093	8.70108	1569607_s_at	284232	ANKRD20A9P		13	1569607_s_at	ankyrin repeat domain 20 family, member A9, pseudogene | ankyrin repeat domain 20 family, member A11, pseudogene | ankyrin repeat domain 20 family, member A5, pseudogene | ankyrin repeat domain 20 family, member A3 | ankyrin repeat domain 20 family, member A2 | ankyrin repeat domain 20 family, member A4 | ankyrin repeat domain 20 family, member A1	391267 | 440482 | 441425 | 441430 | 728747 | 84210	ANKRD20A11P | ANKRD20A5P | ANKRD20A3 | ANKRD20A2 | ANKRD20A4 | ANKRD20A1		21 | 18 | 9
1569608_x_at	-2.06	-4.17	2.65e-06	2.37e-05	-1	-1.34	-2.53	0.00138	0.0143	-1	-0.69	-1.61	0.0406	0.141	0	-0.75	-1.68	0.0262	0.103	0	9.72054	9.60026	9.16279	9.7533	8.73096	9.19704	8.97361	9.03455	8.25855	7.54026	1569608_x_at					1569608_x_at
1569652_at	0.44	1.36	0.327	0.451	0	-1.81	-3.51	0.000143	0.00332	-1	-0.37	-1.3	0.313	0.518	0	-1.07	-2.1	0.00474	0.0333	-1	6.70757	6.81367	5.74206	6.24059	5.72714	6.44073	5.63427	6.33359	5.00018	7.25801	1569652_at	4300	MLLT3	159558	9	1569652_at	myeloid/lymphoid or mixed-lineage leukemia (trithorax homolog, Drosophila); translocated to, 3
1569703_a_at	-0.63	-1.54	0.0288	0.0641	0	-1.03	-2.04	0.000455	0.00696	-1	-0.45	-1.37	0.0526	0.167	0	-0.95	-1.93	9.76e-05	0.00243	0	9.57392	9.43474	8.99114	9.3559	8.95058	9.39074	8.62789	9.12276	8.40351	8.80929	1569703_a_at					1569703_a_at
1569791_at	1.72	3.28	1.76e-05	0.000117	1	-0.43	-1.35	0.252	0.443	0	0.8	1.74	0.0106	0.0578	0	0.06	1.04	0.836	0.917	0	6.46058	6.80057	6.648	6.63473	6.12568	6.55652	6.52364	7.2588	6.37124	8.51617	1569791_at	6789	STK4	604965	20	1569791_at	serine/threonine kinase 4			614868
1569794_at	-1.32	-2.5	0.000289	0.00128	-1	-0.56	-1.48	0.11	0.26	0	-0.48	-1.39	0.0956	0.246	0	-0.32	-1.25	0.265	0.467	0	8.19263	8.13218	8.08325	7.78683	8.01719	7.97557	7.87466	7.71415	7.57128	6.8078	1569794_at					1569794_at
1569847_at	-1.57	-2.97	0.00612	0.0175	-1	-0.77	-1.7	0.171	0.345	0	-0.23	-1.18	0.608	0.768	0	-0.11	-1.08	0.808	0.901	0	3.13934	4.30118	3.07349	3.37967	4.061	4.07054	3.02859	2.90603	3.53327	2.73122	1569847_at	84952	CGNL1	139300	15	1569847_at	cingulin-like 1			607856
1569872_a_at	-0.57	-1.48	0.261	0.378	0	-0.25	-1.19	0.616	0.769	0	-1.26	-2.39	0.00308	0.0255	-1	-0.65	-1.57	0.116	0.275	0	4.64034	4.13968	4.10292	4.55806	3.74641	4.28847	3.98832	3.38295	3.88652	3.57066	1569872_a_at	64788	LMF1	246650	16	1569872_a_at	lipase maturation factor 1			611761
1569886_a_at	-1.24	-2.37	0.000225	0.00104	-1	0.13	1.09	0.687	0.819	0	-0.52	-1.44	0.0494	0.161	0	-0.36	-1.28	0.173	0.357	0	8.58546	8.35057	8.23768	8.48015	8.65945	8.66655	8.22638	8.06346	8.47976	7.10637	1569886_a_at	112937	GLB1L3		11	1569886_a_at	galactosidase, beta 1-like 3
1569956_at	-1.19	-2.29	5.65e-05	0.000316	-1	-0.03	-1.02	0.917	0.959	0	-0.45	-1.37	0.0512	0.164	0	0.12	1.09	0.605	0.764	0	3.5355	3.47947	3.55762	3.43257	3.57756	3.18829	3.65342	3.08468	3.4504	2.28539	1569956_at	4638	MYLK	600922	3	1569956_at	myosin light chain kinase			613780
1570020_at	-1.34	-2.53	0.00179	0.00618	-1	-0.79	-1.72	0.0613	0.176	0	-1.34	-2.54	0.000163	0.00366	-1	-1.22	-2.33	0.000542	0.00776	-1	3.61269	3.60999	2.59866	2.60674	3.37229	3.64204	2.39016	2.2692	2.82489	2.26956	1570020_at	729522	AACSP1		5	1570020_at	acetoacetyl-CoA synthetase pseudogene 1
1570124_at	-2.36	-5.13	3.27e-05	0.000199	-1	-1.93	-3.8	0.00054	0.00778	-1	-1.39	-2.63	0.00198	0.0191	-1	-1.3	-2.46	0.00386	0.0292	-1	7.81895	7.47903	6.60764	7.37761	6.73598	7.16481	6.52224	6.42468	5.55155	5.11892	1570124_at					1570124_at
1570177_at	-1.67	-3.18	0.000586	0.00236	-1	-1.01	-2.01	0.0331	0.117	0	-0.01	-1	0.986	0.994	0	0.07	1.05	0.86	0.93	0	7.98475	8.56906	7.97394	8.08723	7.78125	7.91018	8.05172	7.97797	7.56053	6.89777	1570177_at					1570177_at
1570200_at	1.81	3.51	2.15e-07	2.86e-06	1	0.38	1.3	0.23	0.416	0	0.72	1.65	0.00627	0.0408	0	0.37	1.29	0.155	0.332	0	3.51613	3.56614	3.70125	3.55139	3.49001	3.60445	3.88597	4.24053	3.94766	5.37703	1570200_at	92797	HELB	614539	12	1570200_at	helicase (DNA) B
1570202_a_at	-1.13	-2.19	0.000618	0.00247	-1	-0.78	-1.71	0.0165	0.0726	0	-0.73	-1.66	0.00615	0.0404	0	-0.33	-1.25	0.212	0.405	0	6.22102	6.1904	6.14196	6.01528	6.13892	6.07392	5.89598	5.4921	5.41388	5.05733	1570202_a_at	57496	MKL2	609463	16	1570202_a_at	MKL/myocardin-like 2
1570243_at	1.1	2.15	0.0155	0.0383	1	0.5	1.42	0.262	0.453	0	0.95	1.93	0.0106	0.058	0	0.06	1.04	0.865	0.933	0	5.6414	5.71801	6.00038	6.36011	5.82974	6.28533	5.70328	6.59299	6.21998	6.81932	1570243_at					1570243_at
1570253_a_at	1.75	3.36	4.04e-05	0.000238	1	-0.75	-1.69	0.0625	0.178	0	0.18	1.13	0.587	0.753	0	-0.69	-1.62	0.0369	0.13	0	3.60521	3.69969	3.29809	3.27646	3.39408	3.62737	2.91309	3.78296	2.94534	5.44652	1570253_a_at	121268	RHEBL1		12	1570253_a_at	Ras homolog enriched in brain like 1
1570295_at	1.03	2.05	0.017	0.0413	1	0.37	1.29	0.381	0.577	0	0.5	1.41	0.152	0.33	0	0.59	1.51	0.091	0.234	0	2.37916	2.40071	2.46166	2.31879	2.22002	2.38386	2.97017	2.87905	2.77299	3.43349	1570295_at					1570295_at
1570301_at	0.97	1.96	0.00595	0.0172	0	-0.29	-1.22	0.395	0.59	0	1.24	2.37	3.16e-05	0.0013	1	0.16	1.12	0.575	0.742	0	3.8766	3.73047	4.40119	5.22009	3.34362	3.53907	4.03386	5.11898	3.43793	4.70009	1570301_at					1570301_at
1570329_at	-1.59	-3.01	0.00961	0.0257	-1	-2.34	-5.06	0.000208	0.00422	-1	-0.96	-1.94	0.0541	0.17	0	-1.57	-2.96	0.002	0.0187	-1	8.01382	8.04315	7.08125	8.00634	7.79856	8.15365	6.44706	7.05797	5.70366	6.45197	1570329_at					1570329_at
1570402_at	-1.18	-2.26	2.4e-05	0.000152	-1	-0.03	-1.02	0.912	0.955	0	-0.42	-1.34	0.0503	0.163	0	-0.05	-1.04	0.813	0.904	0	7.49423	7.67633	7.49333	7.50891	7.78194	7.81605	7.44372	7.07137	7.64739	6.49889	1570402_at	147700	KLC3	601334	19	1570402_at	kinesin light chain 3
1570439_at	-0.98	-1.97	0.00385	0.0118	0	-1.33	-2.51	0.000131	0.00315	-1	-0.53	-1.45	0.0504	0.163	0	-0.73	-1.65	0.00842	0.0486	0	7.14954	7.07683	6.37236	6.99171	6.6671	6.78506	6.42412	6.61688	5.74994	6.09728	1570439_at					1570439_at
1570471_at	-1.03	-2.04	0.00261	0.00848	-1	-0.71	-1.64	0.0341	0.119	0	-0.47	-1.39	0.0816	0.223	0	-0.48	-1.39	0.0801	0.216	0	5.20228	5.29558	4.8541	4.73527	5.31283	5.19521	4.72602	4.72832	4.58573	4.26974	1570471_at	23365	ARHGEF12	601626	11	1570471_at	Rho guanine nucleotide exchange factor (GEF) 12			604763
1570482_at	-1.9	-3.73	6.66e-06	5.18e-05	-1	0.02	1.01	0.96	0.981	0	-0.55	-1.46	0.0899	0.237	0	-0.17	-1.13	0.595	0.756	0	8.82591	8.28486	8.66404	8.56247	8.07007	8.39564	8.65576	8.27873	8.30435	6.38576	1570482_at					1570482_at
1570511_at	0.19	1.14	0.592	0.698	0	0.08	1.06	0.828	0.908	0	-1.09	-2.12	0.000449	0.00705	-1	-0.48	-1.39	0.111	0.267	0	6.97522	6.25476	6.53645	6.6177	6.86641	6.55433	6.49984	5.88884	6.33334	6.44925	1570511_at	55160	ARHGEF10L	612494	1	1570511_at	Rho guanine nucleotide exchange factor (GEF) 10-like
1570515_a_at	-2.58	-5.97	0.000178	0.000849	-1	-0.51	-1.42	0.435	0.627	0	-1.17	-2.25	0.0311	0.118	0	-0.41	-1.33	0.441	0.637	0	7.73629	6.70049	7.09356	7.44648	6.68928	6.65752	7.32474	6.56708	6.18975	4.1222	1570515_a_at	27145	FILIP1	607307	6	1570515_a_at	filamin A interacting protein 1
1570529_at	0.27	1.2	0.565	0.675	0	1.38	2.61	0.00387	0.0275	1	-0.12	-1.09	0.747	0.863	0	1.1	2.15	0.00472	0.0332	1	5.71735	5.56248	6.69944	5.64948	6.37685	5.33847	6.81971	5.59488	6.94444	5.8298	1570529_at	9933	KIAA0020	609960	9	1570529_at	KIAA0020
1570541_s_at	4.39	21.02	1.14e-09	3.88e-08	1	1.88	3.68	0.00364	0.0264	1	2.14	4.4	8.07e-05	0.00231	1	1.28	2.43	0.0145	0.07	0	2.28284	2.25225	2.55784	2.47658	2.20952	2.27947	3.5626	4.42089	4.13356	6.64568	1570541_s_at	400759	GBP1P1		1	1570541_s_at	guanylate binding protein 1, interferon-inducible pseudogene 1
1570566_at	0.37	1.29	0.329	0.453	0	-0.43	-1.34	0.262	0.453	0	-0.56	-1.48	0.0716	0.205	0	-1.12	-2.17	0.00054	0.00775	-1	6.12845	5.20366	5.08224	5.5669	5.21307	5.73429	5.01275	5.5658	4.77772	5.57355	1570566_at					1570566_at
1729_at	1.18	2.26	5.91e-06	4.66e-05	1	-0.22	-1.16	0.369	0.565	0	0.58	1.49	0.00457	0.0332	0	-0.22	-1.17	0.256	0.456	0	8.3778	8.41008	8.0082	8.37732	7.84211	8.58605	8.15304	8.95304	8.19253	9.58914	1729_at	8717	TRADD	603500	16	1729_at	TNFRSF1A-associated via death domain
177_at	-1.05	-2.07	5.82e-05	0.000324	-1	-0.86	-1.81	0.000847	0.0102	0	-0.27	-1.21	0.183	0.371	0	-0.55	-1.46	0.00804	0.0472	0	8.85621	9.27247	8.45033	8.78961	8.72294	9.20619	8.30933	8.58657	8.41628	8.22156	177_at	5337	PLD1	602382	3	177_at	phospholipase D1, phosphatidylcholine-specific
200611_s_at	1.4	2.64	3.95e-07	4.77e-06	1	0.71	1.63	0.00595	0.0368	0	0.3	1.23	0.143	0.318	0	0.26	1.2	0.2	0.391	0	9.98947	9.71397	10.1932	9.99148	9.95954	9.89703	10.2533	10.2915	10.4231	11.1141	200611_s_at	9948	WDR1	604734	4	200611_s_at	WD repeat domain 1
200615_s_at	1.4	2.63	7.94e-06	5.97e-05	1	-0.1	-1.07	0.739	0.853	0	0.93	1.91	0.000193	0.00405	0	0.19	1.14	0.414	0.613	0	8.18798	8.26897	7.91219	8.4632	7.61026	8.09974	8.38194	9.11811	8.17234	9.66524	200615_s_at	163	AP2B1	601025	17	200615_s_at	adaptor-related protein complex 2, beta 1 subunit
200622_x_at	1.63	3.1	8.53e-11	5.37e-09	1	0.04	1.03	0.857	0.925	0	0.78	1.71	3.03e-05	0.00127	0	-0.1	-1.07	0.585	0.749	0	10.3992	10.1547	10.1287	10.8282	10.0019	10.4015	10.3037	11.1768	10.1934	11.7856	200622_x_at	808	CALM3	114183	19	200622_x_at	calmodulin 3 (phosphorylase kinase, delta) | calmodulin 1 (phosphorylase kinase, delta) | calmodulin 2 (phosphorylase kinase, delta)	801 | 805	CALM1 | CALM2	114180 | 614916 | 114182	14 | 2
200628_s_at	3.75	13.49	5.19e-10	2.15e-08	1	1.64	3.12	0.00234	0.0199	1	2.09	4.27	5.34e-06	0.000452	1	1.78	3.44	7.98e-05	0.00211	1	8.77151	8.77354	9.56226	9.15132	8.89203	8.67339	10.5525	10.8661	10.4168	12.5274	200628_s_at	7453	WARS	191050	14	200628_s_at	tryptophanyl-tRNA synthetase
200629_at	2.99	7.93	6.57e-10	2.56e-08	1	1.37	2.59	0.00157	0.0154	1	1.44	2.71	7e-05	0.00212	1	1.28	2.44	0.000338	0.00565	1	10.716	10.4782	11.2024	10.9214	10.6269	10.4999	12.0003	12.1567	11.8514	13.4652	200629_at	7453	WARS	191050	14	200629_at	tryptophanyl-tRNA synthetase
200637_s_at	-1.28	-2.42	1.1e-05	7.88e-05	-1	-0.31	-1.24	0.254	0.444	0	-0.65	-1.57	0.00412	0.0311	0	-0.16	-1.12	0.468	0.66	0	6.85806	6.91514	6.67229	6.91729	6.95856	7.06212	6.69733	6.20494	6.60479	5.63748	200637_s_at	5792	PTPRF	179590	1	200637_s_at	protein tyrosine phosphatase, receptor type, F
200644_at	1.49	2.81	1.31e-06	1.32e-05	1	0.09	1.06	0.761	0.867	0	0.52	1.43	0.0276	0.109	0	0	-1	0.987	0.994	0	9.94006	9.91899	9.92781	9.96884	9.71851	10.0367	9.93635	10.4579	10.0051	11.4121	200644_at	65108	MARCKSL1	602940	1	200644_at	MARCKS-like 1
200648_s_at	2.19	4.57	1.79e-08	3.62e-07	1	0.78	1.71	0.0275	0.104	0	1.08	2.11	0.000267	0.00503	1	1.03	2.05	0.000455	0.00685	1	9.41643	9.47559	10.2459	9.88415	9.51593	9.46373	10.4513	10.4964	10.2509	11.6672	200648_s_at	2752	GLUL	138290	1	200648_s_at	glutamate-ammonia ligase			610015
200712_s_at	1.33	2.52	8.17e-07	8.87e-06	1	0.61	1.52	0.0158	0.0708	0	0.86	1.81	6.22e-05	0.00198	0	0.91	1.87	2.58e-05	0.000988	0	7.6639	8.11561	8.31911	8.15493	8.10677	7.93557	8.56895	8.51972	8.72377	9.44758	200712_s_at	22919	MAPRE1	603108	20	200712_s_at	microtubule-associated protein, RP/EB family, member 1
200730_s_at	0.33	1.26	0.481	0.602	0	1.11	2.15	0.0212	0.087	0	0.93	1.91	0.0176	0.0814	0	1.25	2.38	0.00172	0.0169	1	7.19775	7.79813	8.77859	7.77875	8.72469	7.62854	8.44724	8.12986	8.90461	8.13042	200730_s_at	7803	PTP4A1	601585	6	200730_s_at	protein tyrosine phosphatase type IVA, member 1
200734_s_at	1.24	2.36	4.19e-07	5.01e-06	1	0.4	1.32	0.0753	0.202	0	0.34	1.27	0.0623	0.187	0	0.11	1.08	0.53	0.709	0	8.53691	8.52556	8.54557	8.58542	8.3441	8.67807	8.65121	8.87975	8.92573	9.76389	200734_s_at	377	ARF3	103190	12	200734_s_at	ADP-ribosylation factor 3
200736_s_at	1.07	2.1	1.04e-05	7.52e-05	1	0.29	1.22	0.2	0.381	0	0.45	1.37	0.0162	0.0772	0	0.11	1.08	0.538	0.714	0	11.2896	11.0861	11.1375	11.4363	10.8624	11.0974	11.4033	11.7421	11.377	12.1551	200736_s_at	2876	GPX1	138320	3	200736_s_at	glutathione peroxidase 1			614164
200739_s_at	1.05	2.07	1.07e-06	1.11e-05	1	0.34	1.26	0.0919	0.23	0	0.6	1.52	0.000375	0.0063	0	0.21	1.16	0.186	0.373	0	7.18677	7.18336	7.37391	7.42456	7.32924	7.39774	7.4012	7.78709	7.51935	8.23478	200739_s_at	6612	SUMO3	602231	21	200739_s_at	SMT3 suppressor of mif two 3 homolog 3 (S. cerevisiae)
200744_s_at	1.55	2.93	6.23e-10	2.46e-08	1	0.2	1.15	0.359	0.555	0	0.77	1.71	4.09e-05	0.00154	0	0.18	1.13	0.309	0.513	0	8.709	8.84936	8.77166	9.03927	8.71786	8.90817	8.88997	9.48257	9.04904	10.4006	200744_s_at	2782	GNB1	139380	1	200744_s_at	guanine nucleotide binding protein (G protein), beta polypeptide 1
200756_x_at	1.06	2.09	0.000307	0.00135	1	0.41	1.33	0.144	0.31	0	0.9	1.87	0.000183	0.00392	0	0.65	1.57	0.00543	0.0364	0	8.74405	8.88302	9.09585	9.18589	8.96923	8.62733	9.39828	9.64504	9.29549	9.94368	200756_x_at	813	CALU	603420	7	200756_x_at	calumenin
200769_s_at	0.28	1.22	0.567	0.677	0	2.29	4.9	1.46e-05	0.000806	1	0.66	1.58	0.106	0.262	0	1.98	3.95	5.19e-06	0.000356	1	6.13652	6.89182	8.31249	6.50743	7.7049	6.64448	8.11844	6.7944	9.18328	7.1748	200769_s_at	4144	MAT2A	601468	2	200769_s_at	methionine adenosyltransferase II, alpha
200790_at	1.24	2.36	0.0099	0.0263	1	1.85	3.6	0.000181	0.00386	1	0.1	1.07	0.789	0.889	0	0.93	1.9	0.0174	0.0789	0	9.30754	8.88722	10.4243	9.47549	10.1147	9.07155	10.2367	9.40985	10.7342	10.1255	200790_at	4953	ODC1	114500	2	200790_at	ornithine decarboxylase 1			165640
200798_x_at	1.8	3.49	5.61e-08	9.33e-07	1	1.48	2.8	4e-06	0.000381	1	0.94	1.91	0.000245	0.00475	0	1.11	2.17	1.79e-05	0.000787	1	9.66852	9.74211	10.8218	9.92622	10.4412	9.92577	10.783	10.6037	11.2252	11.5448	200798_x_at	4170	MCL1	159552	1	200798_x_at	myeloid cell leukemia sequence 1 (BCL2-related)
200808_s_at	1.66	3.16	3.48e-08	6.28e-07	1	0.85	1.8	0.00232	0.0198	0	0.69	1.61	0.00242	0.0217	0	0.56	1.47	0.0125	0.0633	0	9.27949	8.66093	9.66015	9.62672	8.90021	8.96909	9.84006	9.96797	9.50799	10.3225	200808_s_at	7791	ZYX	602002	7	200808_s_at	zyxin
200825_s_at	1.12	2.17	4.58e-05	0.000264	1	0.24	1.18	0.356	0.552	0	0.46	1.37	0.0324	0.121	0	0.41	1.33	0.0531	0.164	0	8.40433	8.62455	8.66973	8.57057	8.5666	8.43905	8.81744	8.86288	8.86368	9.74317	200825_s_at	10525	HYOU1	601746	11	200825_s_at	hypoxia up-regulated 1
200831_s_at	-1.35	-2.54	0.0331	0.0719	0	-1.02	-2.02	0.105	0.251	0	-1.64	-3.13	0.00175	0.0176	-1	-0.43	-1.35	0.393	0.594	0	11.4837	11.4976	11.1347	10.7508	10.8136	11.0374	11.049	9.83897	10.4806	10.1522	200831_s_at	6319	SCD	604031	10	200831_s_at	stearoyl-CoA desaturase (delta-9-desaturase)
200868_s_at	1.63	3.09	3.58e-12	4.85e-10	1	0.55	1.47	0.00581	0.0362	0	0.77	1.71	6.91e-06	0.000509	0	0.48	1.39	0.00368	0.0283	0	8.36039	8.40302	8.56773	8.52362	8.48267	8.41615	8.83675	9.13113	8.95547	10.0325	200868_s_at	55905	RNF114	612451	20	200868_s_at	ring finger protein 114			612950
200874_s_at	0.45	1.36	0.179	0.282	0	1.45	2.73	4.07e-05	0.00152	1	-0.05	-1.03	0.858	0.927	0	1.05	2.06	0.000234	0.00436	1	9.18882	9.15967	10.0136	9.193	9.97665	9.1168	10.2347	9.14058	10.6059	9.60794	200874_s_at	10528	NOP56	614153	20	200874_s_at	NOP56 ribonucleoprotein | microRNA 1292 | small nucleolar RNA, C/D box 57 | small nucleolar RNA, C/D box 86 | small nucleolar RNA, C/D box 110	100302138 | 26792 | 692201 | 692213	MIR1292 | SNORD57 | SNORD86 | SNORD110	614154 | 614155
200880_at	0.64	1.56	0.00833	0.0228	0	1.15	2.22	6.43e-06	0.00048	1	0.19	1.14	0.339	0.545	0	1.01	2.02	1.52e-06	0.000149	1	11.4537	11.3193	12.1604	11.4547	11.7454	11.3474	12.468	11.6393	12.4726	11.9608	200880_at	3301	DNAJA1	602837	9	200880_at	DnaJ (Hsp40) homolog, subfamily A, member 1
200884_at	-1.2	-2.3	4.56e-08	7.87e-07	-1	-0.12	-1.09	0.529	0.703	0	-0.56	-1.48	0.000732	0.00979	0	-0.1	-1.07	0.52	0.701	0	10.282	10.2176	10.1742	10.177	10.1809	10.2296	10.1786	9.71722	10.0937	9.01643	200884_at	1152	CKB	123280	14	200884_at	creatine kinase, brain
200887_s_at	1.88	3.68	1.49e-11	1.39e-09	1	0.53	1.44	0.027	0.102	0	1.19	2.28	2.82e-08	2.3e-05	1	0.44	1.36	0.0226	0.0939	0	11.5824	11.4603	11.8232	11.9598	11.3271	11.6516	12.0268	12.7744	11.9875	13.3412	200887_s_at	6772	STAT1	209950	2	200887_s_at	signal transducer and activator of transcription 1, 91kDa			600555 | 613796 | 614162
200900_s_at	1.66	3.15	1.06e-06	1.11e-05	1	0.56	1.47	0.0749	0.202	0	0.54	1.46	0.0351	0.128	0	0.33	1.26	0.195	0.384	0	8.06228	8.15273	8.51377	8.15833	8.39212	8.16578	8.39315	8.6057	8.71277	9.80978	200900_s_at	4074	M6PR	154540	12	200900_s_at	mannose-6-phosphate receptor (cation dependent)
200923_at	1.79	3.47	1.91e-05	0.000125	1	-0.35	-1.27	0.373	0.569	0	0.89	1.85	0.00707	0.0443	0	-0.16	-1.11	0.625	0.779	0	9.96335	9.7891	9.58982	10.1712	9.12846	9.7397	9.80672	10.8492	9.4389	11.5836	200923_at	3959	LGALS3BP	600626	17	200923_at	lectin, galactoside-binding, soluble, 3 binding protein
200935_at	1.25	2.37	0.0085	0.0232	1	-0.31	-1.24	0.502	0.682	0	1.9	3.72	3.55e-06	0.000353	1	0.82	1.76	0.0336	0.122	0	5.19947	6.25852	6.36022	6.57493	6.53445	6.20816	6.01475	7.09456	5.9474	7.50599	200935_at	811	CALR	109091	19	200935_at	calreticulin
200951_s_at	2.81	7.03	4.25e-08	7.43e-07	1	0.81	1.75	0.0825	0.215	0	0.74	1.67	0.0527	0.167	0	-0.16	-1.12	0.671	0.812	0	4.8612	4.64962	4.79374	4.74592	5.11389	4.94979	4.70188	5.59707	5.45518	7.46364	200951_s_at	894	CCND2	123833	12	200951_s_at	cyclin D2
200962_at	-1.43	-2.69	0.0148	0.0368	-1	-0.86	-1.82	0.135	0.297	0	-0.57	-1.49	0.223	0.42	0	-0.73	-1.66	0.121	0.282	0	6.93872	7.01297	6.519	6.54933	6.4129	6.6269	6.20752	6.36561	6.14978	5.58703	200962_at	6160	RPL31		2	200962_at	ribosomal protein L31
200982_s_at	1.21	2.31	0.000117	0.00059	1	-0.34	-1.26	0.257	0.447	0	0.34	1.27	0.16	0.341	0	-0.52	-1.43	0.0364	0.129	0	11.5521	11.1907	11.078	11.57	10.5164	11.1151	11.037	11.8949	10.8525	12.3982	200982_s_at	309	ANXA6	114070	5	200982_s_at	annexin A6
201017_at	-0.58	-1.5	0.0156	0.0384	0	0.32	1.25	0.18	0.357	0	0.57	1.48	0.00423	0.0316	0	1.07	2.1	4e-07	5.73e-05	1	9.39881	10.0321	10.4761	10.0468	10.1974	9.78944	10.4696	9.96457	10.3493	9.45122	201017_at	1964	EIF1AX	300186	X	201017_at	eukaryotic translation initiation factor 1A, X-linked
201037_at	1.1	2.14	2.15e-05	0.000138	1	0.81	1.75	0.0013	0.0137	0	0.1	1.07	0.615	0.773	0	0.39	1.31	0.0507	0.159	0	11.358	10.9372	11.5691	11.2803	11.4308	11.2446	11.7485	11.4574	11.7431	12.0334	201037_at	5214	PFKP	171840	10	201037_at	phosphofructokinase, platelet
201040_at	1.19	2.29	4e-06	3.36e-05	1	0.16	1.11	0.514	0.691	0	0.5	1.42	0.0119	0.0624	0	-0.08	-1.06	0.672	0.813	0	10.6227	10.3482	10.4795	10.8071	10.0763	10.3499	10.54	11.1253	10.5046	11.5413	201040_at	2771	GNAI2	139360	3	201040_at	guanine nucleotide binding protein (G protein), alpha inhibiting activity polypeptide 2			192605
201042_at	5.2	36.71	3.41e-09	9.46e-08	1	1.1	2.15	0.156	0.325	0	2.14	4.4	0.00109	0.0128	1	1.78	3.44	0.00586	0.0383	1	2.85371	3.10853	3.88708	3.18287	3.08035	2.89336	4.63701	4.9912	4.21141	8.30661	201042_at	7052	TGM2	190196	20	201042_at	transglutaminase 2 (C polypeptide, protein-glutamine-gamma-glutamyltransferase)
201108_s_at	2.6	6.07	1.08e-05	7.76e-05	1	1.87	3.66	0.00107	0.012	1	0.75	1.68	0.0989	0.251	0	1.46	2.75	0.00174	0.017	1	8.92669	8.18639	10.3173	9.07229	8.83576	8.1761	10.3845	9.67549	10.058	10.7876	201108_s_at	7057	THBS1	188060	15	201108_s_at	thrombospondin 1
201109_s_at	2.66	6.3	0.000183	0.000868	1	3.54	11.64	1.45e-06	0.000211	1	0.93	1.91	0.094	0.243	0	2.86	7.28	1.75e-06	0.000164	1	6.09012	5.52091	9.09323	6.08351	7.3355	5.47279	8.95482	7.02133	9.06181	8.17658	201109_s_at	7057	THBS1	188060	15	201109_s_at	thrombospondin 1
201110_s_at	2.13	4.37	0.000175	0.000836	1	2.61	6.11	6.72e-06	0.000489	1	1.45	2.73	0.00146	0.0156	1	3.02	8.14	1.87e-09	1.34e-06	1	7.13312	7.4035	10.1748	7.92407	8.96654	6.93171	10.1577	8.58435	10.0147	9.52952	201110_s_at	7057	THBS1	188060	15	201110_s_at	thrombospondin 1
201116_s_at	-1.99	-3.98	5.77e-08	9.56e-07	-1	0.09	1.06	0.793	0.886	0	-0.51	-1.43	0.0584	0.179	0	0.03	1.02	0.901	0.951	0	10.6416	9.91897	10.6896	10.8324	10.1976	9.97108	10.6751	10.1267	10.0055	7.92644	201116_s_at	1363	CPE	114855	4	201116_s_at	carboxypeptidase E
201117_s_at	-1.37	-2.58	1.35e-07	1.94e-06	-1	-0.06	-1.04	0.804	0.893	0	-0.35	-1.27	0.0706	0.203	0	-0.01	-1.01	0.968	0.985	0	11.5545	11.1591	11.5723	11.6017	11.3251	11.1746	11.547	11.2057	11.1011	9.79339	201117_s_at	1363	CPE	114855	4	201117_s_at	carboxypeptidase E
201124_at	-2.33	-5.03	1.54e-13	4.25e-11	-1	-0.65	-1.57	0.0127	0.0612	0	-0.76	-1.69	0.000513	0.00772	0	-0.32	-1.25	0.124	0.287	0	11.1371	10.945	10.939	11.2153	10.8377	10.9029	10.813	10.3785	10.293	8.61441	201124_at	3693	ITGB5	147561	3	201124_at	integrin, beta 5
201125_s_at	-1.4	-2.65	3.43e-12	4.71e-10	-1	-0.57	-1.49	0.00102	0.0116	0	-0.58	-1.49	7.26e-05	0.00218	0	-0.36	-1.28	0.0101	0.0552	0	12.8345	12.7224	12.4865	12.7819	12.5057	12.6255	12.4742	12.2592	12.1499	11.319	201125_s_at	3693	ITGB5	147561	3	201125_s_at	integrin, beta 5
201147_s_at	-1.17	-2.25	6.85e-06	5.29e-05	-1	-0.18	-1.13	0.458	0.646	0	-0.59	-1.5	0.00386	0.0297	0	-0.19	-1.14	0.326	0.531	0	11.1976	10.7883	11.1806	11.4421	10.9278	10.5065	11.004	10.6121	10.6091	9.62129	201147_s_at	7078	TIMP3	136900	22	201147_s_at	TIMP metallopeptidase inhibitor 3			188826
201148_s_at	-1.45	-2.74	6.78e-07	7.56e-06	-1	-0.46	-1.38	0.0858	0.22	0	-0.52	-1.44	0.0184	0.0839	0	-0.2	-1.15	0.364	0.567	0	11.1021	10.9575	11.0716	11.3438	10.9366	10.6413	10.9036	10.578	10.4941	9.50434	201148_s_at	7078	TIMP3	136900	22	201148_s_at	TIMP metallopeptidase inhibitor 3			188826
201149_s_at	-2.27	-4.84	1.74e-05	0.000115	-1	-0.16	-1.12	0.742	0.855	0	-1.47	-2.77	0.000503	0.00765	-1	-0.8	-1.74	0.0517	0.161	0	9.83948	8.81004	9.29251	9.52449	9.36485	8.80898	9.04316	8.37125	8.64709	6.53589	201149_s_at	7078	TIMP3	136900	22	201149_s_at	TIMP metallopeptidase inhibitor 3			188826
201150_s_at	-1.54	-2.9	5.75e-13	1.19e-10	-1	-0.2	-1.15	0.245	0.434	0	-0.57	-1.49	0.000147	0.00343	0	-0.28	-1.21	0.0524	0.163	0	13.226	12.8981	13.1001	13.2302	12.9216	12.8125	12.9452	12.6545	12.6939	11.3597	201150_s_at	7078	TIMP3	136900	22	201150_s_at	TIMP metallopeptidase inhibitor 3			188826
201151_s_at	0.62	1.54	0.178	0.281	0	0.13	1.1	0.771	0.873	0	1.14	2.2	0.00335	0.027	1	0.45	1.37	0.23	0.426	0	7.953	8.76188	8.83292	8.70187	8.64343	8.55201	8.40537	9.08805	8.89531	9.38394	201151_s_at	4154	MBNL1	606516	3	201151_s_at	muscleblind-like splicing regulator 1
201157_s_at	1.04	2.05	9.15e-09	2.1e-07	1	0.15	1.11	0.352	0.548	0	0.43	1.35	0.00154	0.0162	0	0.16	1.12	0.23	0.427	0	10.1044	10.1203	10.1778	10.1433	9.98271	10.1964	10.2615	10.5326	10.2694	11.1586	201157_s_at	4836	NMT1	160993	17	201157_s_at	N-myristoyltransferase 1
201167_x_at	1.04	2.06	5.36e-05	0.000301	1	0.78	1.71	0.00204	0.0183	0	0.76	1.69	0.00028	0.00518	0	0.71	1.63	0.000642	0.00875	0	8.52149	8.69689	9.16807	8.93685	9.10632	8.7139	9.22767	9.27743	9.47224	9.73845	201167_x_at	396	ARHGDIA	601925	17	201167_x_at	Rho GDP dissociation inhibitor (GDI) alpha
201185_at	-1.6	-3.03	1.36e-09	4.48e-08	-1	-0.21	-1.15	0.374	0.569	0	-0.76	-1.7	0.000115	0.00293	0	-0.27	-1.2	0.156	0.334	0	12.6829	12.2584	12.3882	12.5923	12.2391	12.0867	12.4149	11.9186	12.0534	10.6583	201185_at	5654	HTRA1	600142	10	201185_at	HtrA serine peptidase 1			602194 | 610149
201195_s_at	-0.15	-1.11	0.745	0.822	0	0.83	1.78	0.0693	0.192	0	0.16	1.11	0.672	0.814	0	1	2	0.00814	0.0476	1	9.28138	10.0609	10.4897	9.22947	10.9409	10.1446	10.2833	9.43781	10.8919	9.91371	201195_s_at	8140	SLC7A5	600182	16	201195_s_at	solute carrier family 7 (amino acid transporter light chain, L system), member 5
201196_s_at	0.6	1.52	0.0146	0.0365	0	1.27	2.41	1.27e-06	0.000199	1	0.29	1.22	0.142	0.316	0	0.94	1.92	8.03e-06	0.000471	0	9.34446	9.49101	10.2741	9.46627	10.2166	9.53643	10.2875	9.63478	10.761	10.0905	201196_s_at	262	AMD1	180980	6	201196_s_at	adenosylmethionine decarboxylase 1
201203_s_at	1.22	2.34	4.61e-05	0.000265	1	0.8	1.74	0.00582	0.0362	0	0.32	1.25	0.163	0.345	0	0.41	1.33	0.0811	0.218	0	3.73637	3.62129	4.16588	3.84333	3.61363	3.63674	4.14309	4.06069	4.42217	4.84496	201203_s_at	6238	RRBP1	601418	20	201203_s_at	ribosome binding protein 1
201208_s_at	0.41	1.32	0.194	0.3	0	1.2	2.3	0.000222	0.00441	1	0.04	1.03	0.866	0.932	0	0.99	1.98	0.000213	0.00411	0	6.34129	6.47171	7.09506	6.4003	7.06111	6.4354	7.32676	6.38392	7.67495	6.87683	201208_s_at	7126	TNFAIP1	191161	17	201208_s_at	tumor necrosis factor, alpha-induced protein 1 (endothelial)
201242_s_at	-1.42	-2.68	3.93e-05	0.000232	-1	-0.02	-1.01	0.958	0.98	0	-0.66	-1.58	0.0149	0.0726	0	-0.23	-1.17	0.396	0.597	0	11.6678	11.3971	11.3624	11.5049	11.4695	11.418	11.442	11.008	11.3801	9.97616	201242_s_at	481	ATP1B1	145500	1	201242_s_at	ATPase, Na+/K+ transporting, beta 1 polypeptide			182330
201262_s_at	-1.05	-2.07	0.000459	0.00191	-1	0.28	1.22	0.323	0.519	0	-0.17	-1.13	0.456	0.652	0	0.26	1.2	0.261	0.461	0	7.87474	7.83995	7.92248	8.40852	7.78438	7.68192	8.13826	7.7006	8.12343	6.79272	201262_s_at	633	BGN	301870	X	201262_s_at	biglycan
201279_s_at	0.64	1.56	0.0244	0.0558	0	0.87	1.83	0.00267	0.0217	0	0.98	1.98	5.23e-05	0.00178	0	1.36	2.57	9.23e-08	2.07e-05	1	8.99365	8.76797	10.2021	9.6268	9.04808	8.67052	10.3539	9.97708	9.63801	9.41078	201279_s_at	1601	DAB2	601236	5	201279_s_at	disabled homolog 2, mitogen-responsive phosphoprotein (Drosophila)
201288_at	1.27	2.41	4.96e-09	1.26e-07	1	0.16	1.12	0.397	0.591	0	0.63	1.55	0.000116	0.00295	0	0.13	1.1	0.392	0.594	0	12.5144	12.4484	12.625	12.8271	12.2813	12.5072	12.648	13.1486	12.6106	13.7181	201288_at	397	ARHGDIB	602843	12	201288_at	Rho GDP dissociation inhibitor (GDI) beta
201289_at	1.68	3.2	0.000304	0.00134	1	0.73	1.66	0.104	0.249	0	0.8	1.74	0.03	0.116	0	1.04	2.05	0.00527	0.0357	1	11.0708	11.0186	12.4618	11.1684	10.6939	10.8592	12.109	11.8691	11.7464	12.6973	201289_at	3491	CYR61	602369	1	201289_at	cysteine-rich, angiogenic inducer, 61
201291_s_at	-0.09	-1.06	0.751	0.827	0	-1.02	-2.02	0.000441	0.00684	-1	0.14	1.1	0.543	0.722	0	-1	-1.99	3.48e-05	0.00121	0	10.9499	10.9611	9.93781	10.9548	10.332	11.1209	9.95474	11.0875	9.94461	10.8734	201291_s_at	7153	TOP2A	126430	17	201291_s_at	topoisomerase (DNA) II alpha 170kDa
201298_s_at	1.38	2.6	4.9e-10	2.08e-08	1	0.38	1.3	0.0478	0.15	0	0.69	1.62	3.12e-05	0.00129	0	0.33	1.25	0.0395	0.135	0	9.38071	9.67196	9.73043	9.56832	9.87944	9.85601	9.70707	10.0735	10.0557	11.0488	201298_s_at	55233	MOB1A	609281	2	201298_s_at	MOB kinase activator 1A
201310_s_at	-0.84	-1.8	2.64e-05	0.000166	0	-1.11	-2.16	1.12e-07	4.87e-05	-1	-0.24	-1.18	0.121	0.286	0	-0.83	-1.78	7.38e-07	8.74e-05	0	10.9914	11.2634	10.1683	11.1014	10.5067	11.0326	10.1577	10.7513	10.1537	10.419	201310_s_at	9315	NREP	607332	5	201310_s_at	neuronal regeneration related protein
201315_x_at	1.06	2.09	4.24e-09	1.11e-07	1	0.48	1.39	0.00342	0.0254	0	0.54	1.46	7.66e-05	0.00225	0	0.5	1.41	0.000251	0.0046	0	12.3463	12.2078	12.7361	12.5447	12.2712	12.2055	12.8438	12.8883	12.6865	13.268	201315_x_at	10581	IFITM2	605578	11	201315_x_at	interferon induced transmembrane protein 2
201329_s_at	0.55	1.47	0.0846	0.155	0	1.07	2.1	0.00115	0.0125	1	0.49	1.4	0.0624	0.187	0	0.79	1.73	0.00299	0.0247	0	8.67623	8.79079	9.40947	8.79571	8.93974	8.87217	9.46825	9.16377	9.86012	9.34234	201329_s_at	2114	ETS2	164740	21	201329_s_at	v-ets erythroblastosis virus E26 oncogene homolog 2 (avian)
201333_s_at	-1.05	-2.08	0.00198	0.00671	-1	-0.08	-1.06	0.8	0.891	0	-0.21	-1.16	0.434	0.633	0	-0.24	-1.18	0.381	0.583	0	7.44049	7.7589	7.1697	7.15176	7.5939	7.44749	7.20459	7.22989	7.67541	6.70509	201333_s_at	23365	ARHGEF12	601626	11	201333_s_at	Rho guanine nucleotide exchange factor (GEF) 12			604763
201335_s_at	-1.46	-2.74	4.52e-11	3.28e-09	-1	-0.48	-1.39	0.013	0.0621	0	-0.39	-1.31	0.0134	0.0675	0	-0.13	-1.1	0.386	0.588	0	8.39917	8.74358	8.19915	8.49856	8.54055	8.55658	8.2661	8.01211	8.26715	7.28727	201335_s_at	23365	ARHGEF12	601626	11	201335_s_at	Rho guanine nucleotide exchange factor (GEF) 12			604763
201350_at	1.15	2.21	1.52e-05	0.000103	1	0.25	1.19	0.313	0.509	0	0.46	1.38	0.0249	0.102	0	0.3	1.23	0.144	0.317	0	9.31925	9.05744	9.4006	9.49068	8.88004	9.18124	9.61587	9.7799	9.30782	10.2026	201350_at	2319	FLOT2	131560	17	201350_at	flotillin 2
201372_s_at	-1.47	-2.76	0.000139	0.000686	-1	0.07	1.05	0.844	0.917	0	-0.56	-1.47	0.0631	0.188	0	0.09	1.07	0.758	0.868	0	5.14748	5.29385	5.39331	5.02193	5.57772	5.04447	5.23937	4.58709	5.36564	3.82833	201372_s_at	8452	CUL3	603136	2	201372_s_at	cullin 3			614496
201397_at	-1.79	-3.46	2.38e-09	7.03e-08	-1	-0.53	-1.44	0.0464	0.147	0	-0.47	-1.39	0.03	0.116	0	-0.26	-1.2	0.221	0.416	0	10.7338	11.1922	10.4849	10.7394	10.9249	11.1141	10.4705	10.2612	10.6623	9.40172	201397_at	26227	PHGDH	601815	1	201397_at	phosphoglycerate dehydrogenase			606879
201399_s_at	1.16	2.24	7.11e-08	1.14e-06	1	0.17	1.12	0.387	0.583	0	0.57	1.48	0.000579	0.00835	0	0.12	1.08	0.463	0.656	0	9.67452	9.64564	9.84163	9.86	9.96985	9.69855	9.79082	10.243	9.81359	10.8094	201399_s_at	23471	TRAM1	605190	8	201399_s_at	translocation associated membrane protein 1
201401_s_at	1.18	2.26	2.19e-08	4.28e-07	1	0.13	1.09	0.493	0.675	0	0.44	1.36	0.00486	0.0345	0	0.05	1.04	0.731	0.853	0	5.89459	5.94806	6.01746	5.94201	5.99743	6.00416	5.94706	6.33744	6.07665	7.12556	201401_s_at	156	ADRBK1	109635	11	201401_s_at	adrenergic, beta, receptor kinase 1
201416_at	-1.15	-2.21	2.22e-07	2.94e-06	-1	-0.19	-1.14	0.348	0.544	0	-0.38	-1.3	0.0215	0.093	0	0.22	1.16	0.185	0.373	0	7.87023	7.86397	7.98248	7.80502	7.76131	7.62799	8.08806	7.48718	7.67531	6.71773	201416_at	6659	SOX4	184430	6	201416_at	SRY (sex determining region Y)-box 4
201418_s_at	-1.09	-2.12	0.000442	0.00185	-1	-0.22	-1.16	0.464	0.652	0	-0.51	-1.43	0.0371	0.133	0	0.28	1.22	0.24	0.439	0	10.0489	10.2133	10.123	9.89114	10.0061	9.81397	10.3337	9.53789	9.99658	9.12682	201418_s_at	6659	SOX4	184430	6	201418_s_at	SRY (sex determining region Y)-box 4
201422_at	2.63	6.18	4.61e-12	5.88e-10	1	1.18	2.26	0.000385	0.00629	1	1.6	3.04	3.09e-08	2.32e-05	1	0.98	1.97	0.000317	0.00539	0	11.0518	11.0861	11.7888	11.7564	11.5013	11.432	12.027	12.6555	12.262	13.7128	201422_at	10437	IFI30	604664	19	201422_at	interferon, gamma-inducible protein 30
201430_s_at	1.37	2.59	0.000101	0.000521	1	0.55	1.46	0.103	0.248	0	0.43	1.35	0.116	0.278	0	0.48	1.4	0.0795	0.215	0	8.5049	8.17508	8.75353	8.89832	8.53643	8.28162	8.9889	8.93774	8.72555	9.54895	201430_s_at	1809	DPYSL3	601168	5	201430_s_at	dihydropyrimidinase-like 3
201445_at	0.3	1.23	0.465	0.587	0	0.23	1.17	0.568	0.732	0	1.05	2.07	0.00211	0.0199	1	1.09	2.13	0.00144	0.0149	1	8.34287	8.84373	9.57547	9.24136	8.96244	8.64385	9.43581	9.39464	9.0752	9.14019	201445_at	1266	CNN3	602374	1	201445_at	calponin 3, acidic
201461_s_at	1.15	2.21	3.01e-05	0.000185	1	0.64	1.56	0.0155	0.0698	0	-0.04	-1.03	0.863	0.93	0	0.34	1.27	0.11	0.265	0	4.86269	4.78582	5.27904	4.68727	5.0369	4.85994	5.20202	4.82649	5.42288	5.93194	201461_s_at	9261	MAPKAPK2	602006	1	201461_s_at	mitogen-activated protein kinase-activated protein kinase 2
201468_s_at	-1.45	-2.73	6.48e-08	1.06e-06	-1	-0.72	-1.64	0.00385	0.0274	0	-0.52	-1.43	0.0104	0.0573	0	-0.4	-1.32	0.0426	0.142	0	9.64033	9.66028	9.12057	9.71266	9.21133	9.32778	9.23613	9.12506	8.94354	8.21006	201468_s_at	1728	NQO1	125860	16	201468_s_at	NAD(P)H dehydrogenase, quinone 1
201473_at	0.74	1.67	0.00013	0.000647	0	1.04	2.06	2.53e-07	8.38e-05	1	0.2	1.15	0.191	0.381	0	0.81	1.75	8.27e-07	9.55e-05	0	11.321	11.3056	11.9973	11.3834	11.7605	11.5161	12.1295	11.5182	12.3505	12.0467	201473_at	3726	JUNB	165161	19	201473_at	jun B proto-oncogene
201478_s_at	-0.04	-1.02	0.86	0.906	0	1.02	2.02	2.57e-06	0.000291	1	0.01	1.01	0.934	0.969	0	0.69	1.61	6.94e-05	0.00191	0	10.213	10.3225	11.044	10.2109	11.0125	10.2396	10.8989	10.2265	11.3395	10.2873	201478_s_at	1736	DKC1	300126	X	201478_s_at	dyskeratosis congenita 1, dyskerin | small nucleolar RNA, H/ACA box 56	677835	SNORA56	300240 | 305000
201487_at	2.19	4.57	1.28e-07	1.86e-06	1	0.33	1.26	0.377	0.572	0	1.52	2.87	4.18e-06	0.000389	1	0.38	1.3	0.218	0.413	0	10.0869	9.962	10.5243	10.8895	10.1807	10.5736	10.465	11.6068	10.2936	12.1539	201487_at	1075	CTSC	170650	11	201487_at	cathepsin C			245000 | 245010 | 602365
201490_s_at	0.42	1.33	0.232	0.345	0	1.47	2.77	6.29e-05	0.002	1	0.1	1.07	0.726	0.849	0	0.67	1.59	0.0204	0.0876	0	9.39773	9.4835	10.0113	9.58231	10.4153	10.0391	10.0665	9.49705	10.9538	9.89951	201490_s_at	10105	PPIF	604486	10	201490_s_at	peptidylprolyl isomerase F
201496_x_at	-2.37	-5.16	2.2e-05	0.000141	-1	-0.14	-1.1	0.792	0.886	0	-1.23	-2.35	0.00501	0.0352	-1	-0.2	-1.15	0.647	0.794	0	11.2799	10.9441	10.7242	10.927	11.0076	10.9329	11.0844	10.0482	10.8062	8.57544	201496_x_at	4629	MYH11	132900	16	201496_x_at	myosin, heavy chain 11, smooth muscle			160745
201497_x_at	-2.08	-4.22	1.49e-06	1.47e-05	-1	-0.26	-1.2	0.512	0.69	0	-0.75	-1.69	0.0221	0.0944	0	-0.01	-1.01	0.969	0.985	0	12.857	12.9075	12.6213	12.7698	12.7684	12.7682	12.8445	12.1028	12.6475	10.8315	201497_x_at	4629	MYH11	132900	16	201497_x_at	myosin, heavy chain 11, smooth muscle			160745
201510_at	0.48	1.4	0.303	0.425	0	1.59	3.02	0.00108	0.012	1	-0.44	-1.35	0.256	0.458	0	0.83	1.78	0.0325	0.119	0	7.50456	6.59073	8.02816	7.55744	7.65089	7.20857	8.3364	7.06772	8.18382	7.07506	201510_at	1999	ELF3	602191	1	201510_at	E74-like factor 3 (ets domain transcription factor, epithelial-specific )
201516_at	0.78	1.72	0.0251	0.0573	0	1.48	2.79	5.1e-05	0.00176	1	0.22	1.16	0.445	0.642	0	1.01	2.02	0.000552	0.00787	1	8.79704	8.78147	9.59295	9.00035	9.38159	8.80929	9.8099	9.01208	10.261	9.56543	201516_at	6723	SRM	182891	1	201516_at	spermidine synthase
201531_at	1.03	2.04	0.000888	0.00338	1	1.65	3.14	4.3e-07	0.00011	1	0.4	1.32	0.1	0.254	0	1.19	2.28	5.65e-06	0.000373	1	10.6009	10.4343	11.7129	10.6654	10.9029	10.6417	11.7899	11.0036	12.0871	11.4631	201531_at	7538	ZFP36	190700	19	201531_at	ZFP36 ring finger protein
201537_s_at	1.36	2.56	3.37e-10	1.55e-08	1	0.68	1.6	0.000506	0.00744	0	0.64	1.56	6.9e-05	0.00211	0	0.5	1.42	0.00141	0.0147	0	9.89218	9.79646	10.2858	10.1061	10.1824	9.78846	10.3951	10.5326	10.4723	11.1522	201537_s_at	1845	DUSP3	600183	17	201537_s_at	dual specificity phosphatase 3
201538_s_at	1.63	3.1	7.76e-08	1.22e-06	1	0.27	1.21	0.318	0.515	0	0.67	1.59	0.00343	0.0275	0	0.29	1.23	0.19	0.378	0	2.80173	2.92707	3.22579	3.08336	2.9398	2.91197	3.09513	3.473	3.19978	4.55706	201538_s_at	1845	DUSP3	600183	17	201538_s_at	dual specificity phosphatase 3
201539_s_at	-1.49	-2.82	0.00121	0.00438	-1	0.28	1.21	0.535	0.708	0	-0.52	-1.43	0.157	0.337	0	0.45	1.37	0.217	0.412	0	8.35425	7.84377	8.9024	8.81737	8.05974	7.49115	8.80422	7.83767	8.11968	6.34933	201539_s_at	2273	FHL1	300163	X	201539_s_at	four and a half LIM domains 1			300695 | 300696 | 300717 | 300718
201543_s_at	1.01	2.01	1e-06	1.05e-05	1	0.75	1.68	0.000162	0.0036	0	0.45	1.36	0.00474	0.034	0	0.48	1.4	0.00252	0.0218	0	10.8167	10.7346	11.1987	10.8853	11.1438	10.8878	11.2978	11.2645	11.4842	11.743	201543_s_at	56681	SAR1A	607691	10	201543_s_at	SAR1 homolog A (S. cerevisiae)
201585_s_at	0.21	1.16	0.591	0.697	0	1.05	2.07	0.00894	0.048	1	0.25	1.19	0.441	0.639	0	0.77	1.7	0.0189	0.0835	0	8.09026	8.28147	9.06833	8.23262	9.2117	8.14078	8.85774	8.33777	9.33373	8.49282	201585_s_at	6421	SFPQ	605199	1	201585_s_at	splicing factor proline/glutamine-rich
201601_x_at	2.02	4.05	2.32e-11	1.96e-09	1	0.58	1.5	0.0247	0.0965	0	0.87	1.83	7.82e-05	0.00226	0	0.36	1.28	0.088	0.229	0	11.7986	11.5734	11.8915	11.862	11.4307	11.6095	12.1574	12.6691	12.1563	13.5931	201601_x_at	8519	IFITM1	604456	11	201601_x_at	interferon induced transmembrane protein 1 | interferon induced transmembrane protein 2	10581	IFITM2	605578
201627_s_at	-0.09	-1.06	0.849	0.898	0	0.14	1.1	0.769	0.871	0	0.54	1.46	0.16	0.341	0	1.07	2.1	0.00653	0.0411	1	8.79992	9.90791	9.614	9.17448	9.76265	9.8111	9.86937	9.34163	10.0458	9.81841	201627_s_at	3638	INSIG1	602055	7	201627_s_at	insulin induced gene 1
201641_at	3.6	12.13	2.55e-08	4.86e-07	1	0.25	1.19	0.659	0.8	0	1.52	2.87	0.0018	0.018	1	-0.39	-1.31	0.41	0.609	0	7.87262	7.60667	7.21912	8.0989	6.614	7.53893	7.48485	9.39235	7.86083	11.2067	201641_at	684	BST2	600534	19	201641_at	bone marrow stromal cell antigen 2
201645_at	1.17	2.24	0.000613	0.00245	1	0.73	1.65	0.0287	0.107	0	0.49	1.41	0.0679	0.198	0	0.73	1.66	0.0075	0.045	0	10.6015	10.49	11.1717	10.5442	10.7572	10.5774	11.3323	11.0935	11.216	11.6564	201645_at	3371	TNC	187380	9	201645_at	tenascin C
201649_at	2.31	4.95	3.34e-14	1.31e-11	1	0.57	1.48	0.0223	0.0899	0	1.38	2.6	1.48e-09	6.5e-06	1	0.65	1.57	0.00155	0.0156	0	11.3068	11.1347	11.5861	11.8647	11.0384	11.3712	11.9596	12.6867	11.7016	13.441	201649_at	9246	UBE2L6	603890	11	201649_at	ubiquitin-conjugating enzyme E2L 6
201666_at	1.56	2.96	4.45e-07	5.28e-06	1	0.69	1.61	0.0164	0.0725	0	0.98	1.98	5.79e-05	0.00188	0	0.77	1.71	0.00123	0.0134	0	12.4033	12.1222	12.9174	12.9561	12.1754	12.2074	13.176	13.3853	12.8129	13.6866	201666_at	7076	TIMP1	305370	X	201666_at	TIMP metallopeptidase inhibitor 1
201691_s_at	-1.04	-2.06	1.41e-05	9.68e-05	-1	-0.29	-1.22	0.197	0.378	0	-0.1	-1.07	0.571	0.742	0	0.04	1.03	0.833	0.916	0	9.65529	10.0345	9.89881	9.86845	10.0246	9.99371	9.69369	9.55193	9.74456	8.99482	201691_s_at	7163	TPD52	604068	8	201691_s_at	tumor protein D52
201693_s_at	-0.22	-1.17	0.663	0.758	0	2.28	4.86	2.86e-05	0.00123	1	-0.4	-1.32	0.336	0.543	0	0.86	1.82	0.0417	0.14	0	3.42137	3.02575	4.82863	2.93491	3.71199	2.68286	4.28399	3.01883	5.30714	2.80306	201693_s_at	1958	EGR1	128990	5	201693_s_at	early growth response 1
201694_s_at	-0.1	-1.07	0.679	0.77	0	1.02	2.03	3.67e-05	0.00144	1	-0.27	-1.21	0.156	0.335	0	0.63	1.54	0.00152	0.0154	0	13.0905	12.8842	13.7881	12.9351	13.4577	12.8686	13.716	12.8186	13.9076	12.7878	201694_s_at	1958	EGR1	128990	5	201694_s_at	early growth response 1
201695_s_at	1.05	2.08	0.00337	0.0106	1	1.78	3.43	2.58e-06	0.000291	1	0.65	1.57	0.0253	0.103	0	1.51	2.85	1.16e-06	0.000124	1	9.44949	9.70994	10.998	9.68653	10.4577	9.62007	10.9591	10.097	11.4872	10.7634	201695_s_at	4860	PNP	164050	14	201695_s_at	purine nucleoside phosphorylase			613179
201697_s_at	1.08	2.12	8.01e-08	1.26e-06	1	0.1	1.07	0.583	0.745	0	0.38	1.3	0.013	0.0661	0	-0.01	-1.01	0.96	0.98	0	8.21758	8.16707	8.08237	8.31667	8.12782	8.36114	8.21014	8.59384	8.26664	9.25125	201697_s_at	1786	DNMT1	126375	19	201697_s_at	DNA (cytosine-5-)-methyltransferase 1			614116
201700_at	1.9	3.74	4.74e-11	3.39e-09	1	0.35	1.27	0.157	0.327	0	0.71	1.63	0.000699	0.0095	0	0.1	1.07	0.625	0.779	0	10.1908	9.95162	10.1027	10.33	9.76397	10.2175	10.2886	10.8985	10.3011	11.8529	201700_at	896	CCND3	123834	6	201700_at	cyclin D3
201720_s_at	2.9	7.48	1.32e-07	1.9e-06	1	1.33	2.51	0.00907	0.0484	1	1.98	3.93	6.09e-06	0.000478	1	1.51	2.85	0.000365	0.00593	1	8.73693	9.21318	10.2291	9.92616	9.12191	9.32541	10.2489	10.7123	10.5395	12.1157	201720_s_at	7805	LAPTM5	601476	1	201720_s_at	lysosomal protein transmembrane 5
201721_s_at	1.99	3.97	7.61e-07	8.35e-06	1	0.66	1.58	0.0757	0.203	0	1.44	2.71	8.17e-06	0.000568	1	0.84	1.79	0.00643	0.0407	0	11.2557	11.4129	12.0069	11.9971	11.2336	11.3907	12.095	12.6951	12.0724	13.4015	201721_s_at	7805	LAPTM5	601476	1	201721_s_at	lysosomal protein transmembrane 5
201743_at	2.2	4.61	1.06e-06	1.1e-05	1	1.94	3.84	1.2e-05	0.000706	1	1.19	2.29	0.000697	0.00949	1	1.46	2.76	4.57e-05	0.00146	1	8.38553	8.00343	9.58352	9.2475	8.8742	7.78537	9.84817	9.57905	9.94601	10.2077	201743_at	929	CD14	158120	5	201743_at	CD14 molecule
201755_at	1.12	2.18	3.45e-06	2.96e-05	1	-0.23	-1.18	0.297	0.492	0	0.41	1.33	0.028	0.11	0	-0.35	-1.27	0.0582	0.175	0	6.12538	6.18405	5.69235	6.22401	5.79624	6.27544	5.77525	6.53332	5.95013	7.30773	201755_at	4174	MCM5	602696	22	201755_at	minichromosome maintenance complex component 5
201761_at	1.31	2.48	2.59e-06	2.33e-05	1	1.3	2.46	3.07e-06	0.000326	1	0.56	1.47	0.0096	0.0542	0	1.01	2.02	7.6e-06	0.000454	1	10.0165	10.0597	10.9362	10.1358	10.7665	10.2467	11.0278	10.5732	11.3594	11.3707	201761_at	10797	MTHFD2	604887	2	201761_at	methylenetetrahydrofolate dehydrogenase (NADP+ dependent) 2, methenyltetrahydrofolate cyclohydrolase
201762_s_at	1.53	2.89	1.5e-10	8.42e-09	1	0.32	1.25	0.116	0.269	0	0.9	1.87	8.39e-07	0.000153	0	0.33	1.26	0.0506	0.159	0	12.68	12.652	12.7355	12.8284	12.4724	12.7682	13.0111	13.5807	12.9764	14.1835	201762_s_at	5721	PSME2	602161	14	201762_s_at	proteasome (prosome, macropain) activator subunit 2 (PA28 beta)
201781_s_at	1.1	2.14	0.000185	0.000875	1	-0.12	-1.08	0.676	0.811	0	0.38	1.3	0.0955	0.246	0	-0.24	-1.18	0.285	0.488	0	6.66467	6.53902	6.36029	6.85473	6.23181	6.66557	6.42016	7.04802	6.42236	7.63656	201781_s_at	9049	AIP	102200	11	201781_s_at	aryl hydrocarbon receptor interacting protein			219090 | 600634 | 605555
201782_s_at	1.07	2.1	3.66e-07	4.48e-06	1	-0.2	-1.15	0.285	0.479	0	0.37	1.29	0.0207	0.0906	0	-0.21	-1.15	0.185	0.372	0	8.17937	8.07417	7.96015	8.34121	7.84881	8.13478	7.97187	8.54636	7.86981	9.14119	201782_s_at	9049	AIP	102200	11	201782_s_at	aryl hydrocarbon receptor interacting protein			219090 | 600634 | 605555
201787_at	-1.76	-3.39	6.03e-09	1.47e-07	-1	-0.17	-1.12	0.529	0.703	0	-0.69	-1.62	0.00206	0.0196	0	-0.49	-1.41	0.0268	0.105	0	10.748	10.572	10.4004	10.6034	10.5243	10.2422	10.2574	10.0535	10.4039	8.81088	201787_at	2192	FBLN1	135820	22	201787_at	fibulin 1			608180
201790_s_at	-1.33	-2.51	0.000342	0.00148	-1	0.3	1.23	0.399	0.593	0	-0.67	-1.59	0.0222	0.0949	0	0.47	1.38	0.108	0.262	0	8.76947	9.20386	8.94329	8.75263	9.60379	9.50088	9.23786	8.09629	9.50332	7.87574	201790_s_at	1717	DHCR7	270400	11	201790_s_at	7-dehydrocholesterol reductase			602858
201791_s_at	-1.41	-2.65	8.5e-05	0.000449	-1	0.13	1.09	0.702	0.83	0	-0.69	-1.61	0.0144	0.071	0	0.22	1.17	0.42	0.618	0	8.79887	9.17015	8.85198	8.66877	9.31833	9.38603	9.02187	8.10848	9.29964	7.76357	201791_s_at	1717	DHCR7	270400	11	201791_s_at	7-dehydrocholesterol reductase			602858
201801_s_at	-1.73	-3.33	1.18e-10	6.95e-09	-1	-0.37	-1.3	0.108	0.256	0	-0.37	-1.3	0.05	0.162	0	0.14	1.1	0.456	0.65	0	7.86084	8.04563	8.18947	8.2762	7.89438	7.59268	8.00108	7.48778	7.67238	6.31201	201801_s_at	2030	SLC29A1	602193	6	201801_s_at	solute carrier family 29 (nucleoside transporters), member 1
201802_at	-1.3	-2.46	6.73e-08	1.09e-06	-1	-0.34	-1.27	0.119	0.273	0	-0.81	-1.75	1.97e-05	0.000959	0	-0.4	-1.32	0.0258	0.102	0	11.3671	11.0016	11.0259	11.3996	10.953	10.8787	10.9665	10.5613	10.6614	9.70024	201802_at	2030	SLC29A1	602193	6	201802_at	solute carrier family 29 (nucleoside transporters), member 1
201804_x_at	1.06	2.08	2.59e-08	4.91e-07	1	0.38	1.3	0.0283	0.106	0	0.31	1.24	0.0264	0.106	0	0.06	1.04	0.647	0.794	0	10.328	10.0425	10.3144	10.385	10.3433	10.2879	10.3913	10.6401	10.42	11.1002	201804_x_at	1155	TBCB	601303	19	201804_x_at	tubulin folding cofactor B
201809_s_at	1.34	2.53	0.00013	0.000647	1	0.25	1.19	0.445	0.635	0	0.36	1.29	0.184	0.373	0	0.22	1.16	0.422	0.619	0	9.31989	9.00598	9.29112	9.45581	8.90851	8.85776	9.53841	9.6825	9.2602	10.3476	201809_s_at	2022	ENG	131195	9	201809_s_at	endoglin			187300
201819_at	-1.19	-2.28	2.12e-07	2.83e-06	-1	-0.39	-1.31	0.0663	0.186	0	-0.61	-1.53	0.000576	0.00833	0	-0.26	-1.2	0.127	0.292	0	5.58229	5.66177	5.26945	5.48212	5.46788	5.52988	5.3219	4.97326	5.27616	4.47146	201819_at	949	SCARB1	601040	12	201819_at	scavenger receptor class B, member 1			610762
201822_at	0.35	1.28	0.289	0.409	0	1.62	3.08	5.07e-06	0.000423	1	-0.05	-1.04	0.851	0.923	0	0.9	1.87	0.00129	0.0138	0	5.17981	5.12805	5.968	5.121	5.88356	5.31826	6.07937	5.12909	6.75202	5.47872	201822_at	10440	TIMM17A	605057	1	201822_at	translocase of inner mitochondrial membrane 17 homolog A (yeast)
201839_s_at	-1.64	-3.11	3.17e-07	3.96e-06	-1	0	-1	0.999	1	0	-0.59	-1.51	0.0147	0.0719	0	0.26	1.2	0.277	0.479	0	10.4143	10.2352	10.5575	10.4848	10.2896	10.1564	10.6736	9.82269	10.235	8.59757	201839_s_at	4072	EPCAM	185535	2	201839_s_at	epithelial cell adhesion molecule			613217 | 613244
201843_s_at	-1.04	-2.05	3.92e-05	0.000232	-1	-0.75	-1.68	0.00219	0.0191	0	0.29	1.22	0.14	0.313	0	0.16	1.12	0.405	0.605	0	10.0858	9.94662	10.3609	10.5072	9.55701	9.73847	10.2474	10.3736	9.19505	8.90893	201843_s_at	2202	EFEMP1	126600	2	201843_s_at	EGF containing fibulin-like extracellular matrix protein 1			601548
201852_x_at	-1.15	-2.21	6.72e-06	5.22e-05	-1	-0.29	-1.23	0.215	0.399	0	-0.29	-1.22	0.139	0.312	0	-0.41	-1.33	0.0344	0.124	0	14.0698	14.1459	13.5967	14.1104	13.8481	13.818	13.6553	13.7826	13.8514	13.0002	201852_x_at	1281	COL3A1	120180	2	201852_x_at	collagen, type III, alpha 1			130020 | 130050
201853_s_at	1.24	2.36	2.69e-07	3.46e-06	1	-0.03	-1.02	0.892	0.945	0	0.35	1.28	0.0513	0.164	0	-0.22	-1.16	0.22	0.415	0	10.2903	10.2651	9.90526	10.2156	9.846	10.2395	10.0707	10.6426	10.2356	11.5047	201853_s_at	994	CDC25B	116949	20	201853_s_at	cell division cycle 25B
201858_s_at	3.42	10.67	2.65e-07	3.42e-06	1	2.13	4.39	0.000673	0.00882	1	2.42	5.35	5e-06	0.000442	1	2.74	6.68	3.98e-07	5.73e-05	1	7.80397	8.46451	10.4863	9.0311	9.16894	8.0644	10.5432	10.2248	10.5973	11.8806	201858_s_at	5552	SRGN	177040	10	201858_s_at	serglycin
201859_at	1.68	3.21	9.77e-06	7.13e-05	1	1.06	2.08	0.00369	0.0267	1	1.41	2.66	5.77e-06	0.000467	1	1.56	2.94	8.7e-07	9.88e-05	1	10.5654	10.8366	12.1235	11.3269	11.0216	10.7245	12.1205	11.9793	11.8962	12.5189	201859_at	5552	SRGN	177040	10	201859_at	serglycin
201860_s_at	-1.13	-2.19	0.00204	0.0069	-1	0.51	1.42	0.154	0.323	0	-0.62	-1.54	0.0352	0.128	0	0.72	1.65	0.0143	0.0693	0	6.957	6.60498	7.52122	7.1012	6.95745	6.35769	7.68142	6.33812	7.11372	5.4739	201860_s_at	5327	PLAT	173370	8	201860_s_at	plasminogen activator, tissue			612348
201904_s_at	-1.48	-2.79	2.74e-08	5.16e-07	-1	-0.55	-1.47	0.0218	0.0885	0	-0.56	-1.47	0.00528	0.0364	0	-0.25	-1.19	0.206	0.398	0	9.35397	9.3557	9.16216	9.29058	9.29955	9.32617	9.10801	8.79894	8.80187	7.87756	201904_s_at	10217	CTDSPL	608592	3	201904_s_at	CTD (carboxy-terminal domain, RNA polymerase II, polypeptide A) small phosphatase-like
201906_s_at	-1.33	-2.51	4.19e-14	1.53e-11	-1	-0.53	-1.44	0.000375	0.00618	0	-0.31	-1.24	0.00832	0.0493	0	-0.28	-1.22	0.0161	0.075	0	12.673	12.779	12.5196	12.711	12.5562	12.7203	12.3899	12.3613	12.2536	11.4509	201906_s_at	10217	CTDSPL	608592	3	201906_s_at	CTD (carboxy-terminal domain, RNA polymerase II, polypeptide A) small phosphatase-like
201909_at	1.46	2.76	0.562	0.673	0	1.43	2.69	0.572	0.736	0	-5.82	-56.5	0.00595	0.0395	-1	-4.83	-28.43	0.0214	0.0904	0	11.203	9.42845	7.89413	6.0364	10.9269	10.9461	6.37369	5.38276	10.8538	10.8923	201909_at	6192	RPS4Y1	470000	Y	201909_at	ribosomal protein S4, Y-linked 1
201920_at	1.62	3.07	5.27e-07	6.08e-06	1	1.25	2.37	6.27e-05	0.002	1	0.54	1.45	0.027	0.108	0	1.03	2.04	5.48e-05	0.00164	1	10.5705	10.5171	11.4625	10.7218	10.9431	10.431	11.5982	11.1107	11.7647	12.1359	201920_at	6574	SLC20A1	137570	2	201920_at	solute carrier family 20 (phosphate transporter), member 1
201953_at	1.42	2.67	4.88e-08	8.32e-07	1	0.57	1.49	0.016	0.0713	0	0.32	1.25	0.0984	0.251	0	0.06	1.04	0.741	0.859	0	9.69755	9.40445	9.66465	9.64182	9.52344	9.59883	9.76036	10.0147	9.97723	10.8239	201953_at	10519	CIB1	602293	15	201953_at	calcium and integrin binding 1 (calmyrin)
201954_at	2.24	4.71	9.78e-09	2.21e-07	1	0.4	1.32	0.244	0.432	0	1.42	2.68	3.15e-06	0.000333	1	0.48	1.4	0.0893	0.231	0	9.79399	9.75298	9.9316	10.4195	9.26505	9.89305	10.2773	11.216	10.157	11.9902	201954_at	10095	ARPC1B	604223	7	201954_at	actin related protein 2/3 complex, subunit 1B, 41kDa
201976_s_at	-1.06	-2.09	7.22e-10	2.77e-08	-1	-0.22	-1.16	0.144	0.31	0	-0.33	-1.26	0.00775	0.0471	0	-0.13	-1.1	0.272	0.473	0	11.1957	11.4952	11.1027	11.1116	11.2846	11.4353	11.0613	10.8632	11.2758	10.4352	201976_s_at	4651	MYO10	601481	5	201976_s_at	myosin X
201981_at	-0.8	-1.74	0.0318	0.0696	0	1.04	2.06	0.00536	0.0342	1	-1.04	-2.06	0.000805	0.0105	-1	0.73	1.66	0.0167	0.077	0	7.05309	6.12069	7.4393	6.64931	6.88603	6.33142	7.78039	6.01331	7.16541	5.32461	201981_at	5069	PAPPA	176385	9	201981_at	pregnancy-associated plasma protein A, pappalysin 1
201983_s_at	-1.11	-2.16	1.1e-10	6.52e-09	-1	-0.15	-1.11	0.299	0.495	0	-0.27	-1.2	0.029	0.113	0	0.04	1.03	0.732	0.853	0	12.1387	12.2855	12.1874	12.1244	12.1042	12.0568	12.1799	11.8713	12.1319	11.1715	201983_s_at	1956	EGFR	131550	7	201983_s_at	epidermal growth factor receptor			211980
201984_s_at	-1.08	-2.11	3.97e-09	1.06e-07	-1	-0.01	-1.01	0.943	0.972	0	-0.3	-1.23	0.025	0.103	0	-0.05	-1.03	0.726	0.849	0	10.8196	10.697	10.9264	10.8552	10.9174	10.7236	10.7737	10.5203	10.6854	9.6197	201984_s_at	1956	EGFR	131550	7	201984_s_at	epidermal growth factor receptor			211980
201999_s_at	1.14	2.2	1.31e-09	4.38e-08	1	0.25	1.19	0.136	0.299	0	0.42	1.34	0.00221	0.0205	0	0.21	1.16	0.117	0.277	0	11.0316	10.9732	11.0461	11.0876	10.9489	10.9837	11.2422	11.4539	11.2184	12.1113	201999_s_at	6993	DYNLT1	601554	6	201999_s_at	dynein, light chain, Tctex-type 1
202009_at	1.72	3.3	1.14e-08	2.49e-07	1	0.1	1.07	0.719	0.841	0	0.81	1.76	0.000372	0.00626	0	-0.04	-1.03	0.864	0.933	0	6.84677	6.65897	6.65798	7.00818	6.61929	6.82764	6.80955	7.65962	6.75518	8.38176	202009_at	11344	TWF2	607433	3	202009_at	twinfilin, actin-binding protein, homolog 2 (Drosophila)
202014_at	0.34	1.27	0.325	0.448	0	1.17	2.24	0.00131	0.0138	1	-0.06	-1.04	0.842	0.918	0	0.73	1.65	0.0129	0.0644	0	7.04962	6.83468	7.52425	7.13825	7.22242	7.14674	7.77572	6.99259	8.00118	7.17955	202014_at	23645	PPP1R15A	611048	19	202014_at	protein phosphatase 1, regulatory subunit 15A
202016_at	-1.68	-3.2	0.000492	0.00203	-1	-0.16	-1.12	0.722	0.843	0	-0.01	-1.01	0.97	0.986	0	0.59	1.5	0.121	0.282	0	9.67337	9.51684	9.84043	9.96127	9.1061	9.1671	10.2614	9.65902	9.35335	7.84086	202016_at	4232	MEST	601029	7	202016_at	mesoderm specific transcript
202017_at	-1.13	-2.18	1.42e-06	1.41e-05	-1	-0.29	-1.22	0.177	0.353	0	-0.51	-1.42	0.00485	0.0345	0	-0.41	-1.32	0.0229	0.0947	0	11.3785	11.0202	11.0142	11.3777	10.8127	10.8568	10.9731	10.8714	10.7288	9.894	202017_at	2052	EPHX1	132810	1	202017_at	epoxide hydrolase 1, microsomal (xenobiotic)			189800
202018_s_at	2.89	7.4	0.0132	0.0335	1	0.32	1.25	0.781	0.879	0	2.52	5.73	0.0083	0.0492	1	1.66	3.15	0.0781	0.212	0	7.22398	7.48236	8.02754	8.81805	6.03647	6.93519	8.88161	9.74306	7.79993	10.3694	202018_s_at	4057	LTF	150210	3	202018_s_at	lactotransferrin
202022_at	-1.11	-2.15	3.82e-05	0.000227	-1	-0.04	-1.03	0.861	0.928	0	-0.76	-1.69	0.000448	0.00705	0	0.07	1.05	0.719	0.845	0	10.0305	9.8175	10.0644	9.90374	10.0279	9.81083	10.1046	9.27381	9.77325	8.71118	202022_at	230	ALDOC	103870	17	202022_at	aldolase C, fructose-bisphosphate
202035_s_at	-1.38	-2.61	0.00523	0.0153	-1	0.15	1.11	0.752	0.861	0	-1.26	-2.4	0.00193	0.0188	-1	-0.2	-1.15	0.616	0.772	0	7.82204	7.00077	7.34656	7.5334	7.53643	7.43006	7.62456	6.55908	7.15303	5.61722	202035_s_at	6422	SFRP1	604156	8	202035_s_at	secreted frizzled-related protein 1
202036_s_at	-1.39	-2.63	0.0265	0.0599	0	-0.17	-1.13	0.779	0.878	0	-1.65	-3.13	0.00163	0.0168	-1	-0.59	-1.5	0.246	0.446	0	10.2552	9.27759	9.45156	9.87249	9.83308	9.79813	9.66841	8.60981	9.10452	7.88463	202036_s_at	6422	SFRP1	604156	8	202036_s_at	secreted frizzled-related protein 1
202064_s_at	1.19	2.28	0.000702	0.00276	1	0.63	1.55	0.0633	0.18	0	0.47	1.39	0.0898	0.237	0	-0.06	-1.04	0.826	0.912	0	6.04352	5.91128	6.4561	6.27125	6.69696	5.98728	5.98334	6.51372	6.5429	7.09855	202064_s_at	6400	SEL1L	602329	14	202064_s_at	sel-1 suppressor of lin-12-like (C. elegans)
202067_s_at	1.25	2.38	0.0149	0.037	1	2.54	5.8	3.22e-06	0.000333	1	0.15	1.11	0.712	0.84	0	1.06	2.09	0.0115	0.0599	0	6.81027	6.37685	8.04929	6.71415	7.72434	6.81712	7.87195	6.96207	8.91344	7.62789	202067_s_at	3949	LDLR	143890	19	202067_s_at	low density lipoprotein receptor			606945
202068_s_at	1.41	2.65	0.0172	0.0416	1	2.65	6.27	1.84e-05	0.000938	1	0.71	1.63	0.137	0.308	0	1.66	3.16	0.00074	0.00949	1	6.05426	6.18318	7.50614	6.22376	7.43836	6.42444	7.71345	6.76206	8.83053	7.58857	202068_s_at	3949	LDLR	143890	19	202068_s_at	low density lipoprotein receptor			606945
202086_at	3.49	11.2	7.46e-09	1.76e-07	1	2.15	4.44	0.000128	0.00311	1	1.85	3.61	5.86e-05	0.0019	1	1.53	2.89	0.000726	0.00938	1	9.32639	8.91105	9.28922	9.82213	8.86951	9.0909	10.8567	11.1783	11.0606	12.3966	202086_at	4599	MX1	147150	21	202086_at	myxovirus (influenza virus) resistance 1, interferon-inducible protein p78 (mouse)
202087_s_at	1.32	2.49	5.16e-05	0.000292	1	1.83	3.56	8.29e-08	4.37e-05	1	0.55	1.46	0.0308	0.117	0	1.71	3.27	2.3e-09	1.4e-06	1	10.6418	10.3099	12.1522	10.959	11.113	10.3369	12.3531	11.1915	12.1399	11.6284	202087_s_at	1514	CTSL1	116880	9	202087_s_at	cathepsin L1
202094_at	-0.22	-1.17	0.768	0.84	0	-2.1	-4.28	0.00643	0.0386	-1	1.6	3.04	0.0104	0.0573	0	-0.39	-1.31	0.529	0.708	0	4.66545	5.77765	4.05218	5.89778	3.67065	5.6721	4.28007	6.27038	3.67989	5.55692	202094_at	332	BIRC5	603352	17	202094_at	baculoviral IAP repeat containing 5
202095_s_at	-0.09	-1.07	0.785	0.853	0	-1.07	-2.1	0.00234	0.0199	-1	0.61	1.53	0.031	0.118	0	-0.8	-1.75	0.00487	0.0339	0	9.51813	9.8942	8.55186	9.925	9.08871	9.8999	8.71385	10.1271	8.82423	9.80166	202095_s_at	332	BIRC5	603352	17	202095_s_at	baculoviral IAP repeat containing 5
202145_at	2.47	5.53	1.17e-08	2.54e-07	1	0.38	1.3	0.324	0.52	0	1.35	2.56	4.61e-05	0.00165	1	0.52	1.43	0.0995	0.249	0	8.83109	9.09775	8.8087	9.17232	8.91882	8.9934	9.3509	10.1846	9.47676	11.5646	202145_at	4061	LY6E	601384	8	202145_at	lymphocyte antigen 6 complex, locus E
202156_s_at	1.46	2.75	5.11e-08	8.64e-07	1	0.07	1.05	0.785	0.882	0	0.58	1.49	0.00409	0.0309	0	-0.03	-1.02	0.89	0.945	0	9.0465	8.79789	9.03141	9.26052	8.617	8.68496	9.01941	9.62512	8.86324	10.2557	202156_s_at	10659	CELF2	602538	10	202156_s_at	CUGBP, Elav-like family member 2
202161_at	1.6	3.03	2.29e-05	0.000146	1	-0.19	-1.14	0.583	0.745	0	0.59	1.5	0.0459	0.153	0	-0.27	-1.2	0.356	0.56	0	7.04061	6.63123	6.62981	7.24036	6.27048	6.60407	6.77296	7.62597	6.43681	8.23283	202161_at	5585	PKN1	601032	19	202161_at	protein kinase N1
202166_s_at	1.03	2.04	5.07e-05	0.000288	1	0.42	1.34	0.0828	0.215	0	0.92	1.89	1.25e-05	0.000723	0	0.59	1.51	0.00343	0.027	0	7.81504	8.27305	8.53514	8.24307	8.27206	8.32655	8.40496	8.73136	8.69271	9.30343	202166_s_at	5504	PPP1R2	601792	3	202166_s_at	protein phosphatase 1, regulatory (inhibitor) subunit 2
202180_s_at	2.17	4.51	1.95e-10	1.02e-08	1	0.77	1.7	0.0103	0.0529	0	0.98	1.97	0.000106	0.00276	0	0.73	1.66	0.00313	0.0255	0	7.18793	6.93794	7.46655	7.44513	6.86763	7.04396	7.91719	8.16761	7.70708	9.11143	202180_s_at	9961	MVP	605088	16	202180_s_at	major vault protein
202182_at	-1.05	-2.07	1.17e-05	8.27e-05	-1	-0.5	-1.42	0.0262	0.1	0	-0.65	-1.57	0.000668	0.00924	0	-0.53	-1.45	0.00455	0.0324	0	7.05555	7.18697	6.54846	6.77473	6.83239	7.15593	6.5236	6.40933	6.68221	6.13763	202182_at	2648	KAT2A	602301	17	202182_at	K(lysine) acetyltransferase 2A
202196_s_at	-1.44	-2.71	1.44e-11	1.36e-09	-1	-0.17	-1.13	0.341	0.538	0	-0.58	-1.5	0.00015	0.00348	0	-0.17	-1.12	0.255	0.455	0	10.9043	10.7524	10.728	10.8088	10.8446	10.6455	10.7372	10.3202	10.5814	9.31387	202196_s_at	27122	DKK3	605416	11	202196_s_at	dickkopf 3 homolog (Xenopus laevis)
202206_at	1.55	2.93	4.54e-06	3.73e-05	1	-0.19	-1.14	0.548	0.718	0	1.07	2.1	7.7e-05	0.00225	1	0.34	1.26	0.187	0.375	0	8.43109	8.84502	8.97204	8.83916	8.75979	8.81337	8.77001	9.5004	8.65701	10.3949	202206_at	10123	ARL4C	604787	2	202206_at	ADP-ribosylation factor-like 4C
202207_at	1.05	2.07	9.53e-07	1.01e-05	1	-0.21	-1.15	0.296	0.491	0	0.53	1.45	0.0013	0.0144	0	0.04	1.03	0.814	0.904	0	11.9547	12.0375	12.1335	12.1108	11.8468	12.1042	11.9923	12.4877	11.8325	13.0846	202207_at	10123	ARL4C	604787	2	202207_at	ADP-ribosylation factor-like 4C
202208_s_at	1.83	3.55	1.78e-07	2.44e-06	1	0.03	1.02	0.935	0.968	0	0.62	1.53	0.0191	0.0861	0	0.19	1.14	0.466	0.659	0	6.24458	6.23883	6.29541	6.2972	5.97926	6.37325	6.43317	6.86154	6.26447	8.06659	202208_s_at	10123	ARL4C	604787	2	202208_s_at	ADP-ribosylation factor-like 4C
202219_at	-2.17	-4.5	5.8e-14	1.9e-11	-1	-0.11	-1.08	0.648	0.793	0	-0.84	-1.8	3e-05	0.00127	0	-0.02	-1.01	0.911	0.956	0	8.776	8.74827	8.71006	8.58017	8.83853	8.60447	8.75468	7.93158	8.64211	6.57777	202219_at	6535	SLC6A8	300036	X	202219_at	solute carrier family 6 (neurotransmitter transporter, creatine), member 8			300352
202234_s_at	-0.27	-1.2	0.285	0.404	0	1.2	2.3	7.43e-06	0.000521	1	-0.1	-1.07	0.624	0.78	0	0.45	1.37	0.0285	0.109	0	8.49043	8.36769	9.13852	8.46551	9.14884	8.44226	8.9433	8.39076	9.56897	8.1004	202234_s_at	6566	SLC16A1	245340	1	202234_s_at	solute carrier family 16, member 1 (monocarboxylic acid transporter 1)			600682 | 610021
202235_at	-0.25	-1.19	0.435	0.558	0	1.32	2.5	7.22e-05	0.00219	1	-0.4	-1.32	0.12	0.284	0	0.46	1.38	0.0737	0.205	0	6.83157	6.50379	7.30975	6.70351	7.31118	6.65727	7.29519	6.42985	7.82361	6.25803	202235_at	6566	SLC16A1	245340	1	202235_at	solute carrier family 16, member 1 (monocarboxylic acid transporter 1)			600682 | 610021
202236_s_at	-0.02	-1.02	0.952	0.969	0	1.12	2.17	0.00384	0.0274	1	0.33	1.26	0.276	0.48	0	0.86	1.82	0.00622	0.0399	0	8.55807	8.75247	9.71673	8.87228	9.68135	8.99264	9.41867	8.89293	9.87002	8.72984	202236_s_at	6566	SLC16A1	245340	1	202236_s_at	solute carrier family 16, member 1 (monocarboxylic acid transporter 1)			600682 | 610021
202237_at	1.76	3.39	3.93e-07	4.76e-06	1	1.67	3.18	1.21e-06	0.000192	1	0.75	1.68	0.00484	0.0344	0	1.44	2.71	3.79e-07	5.56e-05	1	12.8999	12.3188	13.9661	13.2111	12.9235	12.3531	14.3397	13.6468	13.99	14.0795	202237_at	4837	NNMT	600008	11	202237_at	nicotinamide N-methyltransferase
202238_s_at	2.19	4.57	3.3e-07	4.1e-06	1	2.18	4.54	3.65e-07	0.000104	1	1.01	2.01	0.00221	0.0205	1	1.89	3.71	8.98e-08	2.03e-05	1	11.9023	11.1874	13.2961	12.2692	12.0158	11.2454	13.7948	12.9099	13.3697	13.3795	202238_s_at	4837	NNMT	600008	11	202238_s_at	nicotinamide N-methyltransferase
202241_at	0.57	1.48	0.00944	0.0253	0	1.17	2.26	5.17e-07	0.000116	1	-0.01	-1.01	0.948	0.976	0	0.72	1.65	8.45e-05	0.0022	0	10.1182	9.83951	10.7029	10.1297	10.4357	9.99357	10.8418	10.1069	11.0136	10.406	202241_at	10221	TRIB1	609461	8	202241_at	tribbles homolog 1 (Drosophila)
202269_x_at	4.4	21.17	8.02e-10	3e-08	1	2.07	4.2	0.00133	0.0139	1	2.55	5.85	3.51e-06	0.000353	1	1.95	3.87	0.00025	0.00458	1	9.8902	9.81207	10.6854	10.4189	9.64664	9.78406	11.8423	12.439	11.8835	14.2158	202269_x_at	2633	GBP1	600411	1	202269_x_at	guanylate binding protein 1, interferon-inducible
202270_at	3.67	12.73	3.35e-08	6.09e-07	1	1.81	3.5	0.00316	0.0241	1	2.98	7.91	3.74e-08	2.56e-05	1	2.18	4.54	2.45e-05	0.000958	1	8.88842	9.53564	10.0986	10.0162	9.00659	9.1741	11.0697	11.8724	11.3422	13.2063	202270_at	2633	GBP1	600411	1	202270_at	guanylate binding protein 1, interferon-inducible
202274_at	-1.62	-3.07	0.00207	0.00697	-1	-0.15	-1.11	0.765	0.869	0	-0.99	-1.99	0.0189	0.0852	0	0.13	1.1	0.75	0.864	0	12.0821	11.9889	11.7632	11.9198	12.1336	11.7777	12.2142	11.0895	11.837	10.3707	202274_at	72	ACTG2	102545	2	202274_at	actin, gamma 2, smooth muscle, enteric
202284_s_at	0.86	1.82	0.00146	0.00517	0	1.41	2.65	8.63e-07	0.000159	1	0.35	1.27	0.104	0.26	0	1.2	2.3	3.2e-07	5.04e-05	1	11.8924	11.8705	12.9559	11.9648	12.6688	12.1014	13.0958	12.2426	13.279	12.7344	202284_s_at	1026	CDKN1A	116899	6	202284_s_at	cyclin-dependent kinase inhibitor 1A (p21, Cip1)
202289_s_at	-1.22	-2.32	1.19e-10	6.95e-09	-1	-0.4	-1.32	0.0152	0.069	0	-0.4	-1.32	0.00324	0.0265	0	-0.19	-1.14	0.155	0.332	0	12.5994	12.5837	12.4605	12.5427	12.4521	12.5713	12.4107	12.1991	12.1835	11.3672	202289_s_at	10579	TACC2	605302	10	202289_s_at	transforming, acidic coiled-coil containing protein 2
202291_s_at	-1.99	-3.97	1.27e-11	1.27e-09	-1	-0.1	-1.07	0.69	0.821	0	-0.8	-1.74	0.000173	0.00379	0	-0.15	-1.11	0.446	0.642	0	13.3924	12.8804	13.1669	13.2761	12.9931	12.7196	13.2389	12.5966	12.782	10.8921	202291_s_at	4256	MGP	154870	12	202291_s_at	matrix Gla protein			245150
202307_s_at	2.44	5.44	1.01e-10	6.12e-09	1	0.86	1.81	0.00937	0.0495	0	1.45	2.73	5.3e-07	0.000115	1	0.88	1.84	0.00132	0.0141	0	10.4366	10.6077	10.8892	10.8946	10.5267	10.8035	11.3151	11.8875	11.467	13.0525	202307_s_at	6890	TAP1	170260	6	202307_s_at	transporter 1, ATP-binding cassette, sub-family B (MDR/TAP)			604571	6_apd_hap1 | 6_cox_hap2 | 6_dbb_hap3 | 6_mann_hap4 | 6_mcf_hap5 | 6_qbl_hap6 | 6_ssto_hap7
202311_s_at	-2.19	-4.58	1.56e-06	1.53e-05	-1	-0.59	-1.5	0.163	0.335	0	-0.24	-1.18	0.491	0.681	0	-0.37	-1.29	0.284	0.487	0	11.5359	11.9914	11.14	11.839	11.2938	11.3003	11.1679	11.2998	11.4017	9.79669	202311_s_at	1277	COL1A1	114000	17	202311_s_at	collagen, type I, alpha 1			120150 | 130000 | 130060 | 166200 | 166210 | 166220 | 166710 | 259420
202341_s_at	-1.44	-2.72	4.99e-06	4.04e-05	-1	-0.49	-1.4	0.0969	0.238	0	-0.81	-1.75	0.00117	0.0135	0	-0.51	-1.43	0.0349	0.125	0	11.5457	11.292	11.1418	11.2546	11.4559	11.3413	11.0338	10.7404	10.8018	9.84982	202341_s_at	23321	TRIM2	614141	4	202341_s_at	tripartite motif containing 2
202342_s_at	-1.38	-2.6	1.18e-07	1.74e-06	-1	-0.63	-1.54	0.00914	0.0487	0	-0.36	-1.29	0.0608	0.184	0	-0.37	-1.29	0.0572	0.173	0	10.2175	10.4919	10.2083	10.3677	10.3003	10.372	9.84926	9.85469	9.86661	9.11563	202342_s_at	23321	TRIM2	614141	4	202342_s_at	tripartite motif containing 2
202350_s_at	-1.33	-2.51	2.08e-13	5.2e-11	-1	-0.34	-1.26	0.0252	0.0975	0	-0.51	-1.42	6.89e-05	0.00211	0	-0.09	-1.06	0.475	0.666	0	12.0387	11.8951	11.9033	12.0273	11.7575	11.9026	11.9528	11.5323	11.56	10.5665	202350_s_at	4147	MATN2	602108	8	202350_s_at	matrilin 2 | uncharacterized LOC100506558	100506558	LOC100506558
202357_s_at	3.64	12.45	1.71e-11	1.55e-09	1	1.25	2.38	0.00728	0.042	1	2.11	4.31	2.69e-07	8.71e-05	1	1.08	2.12	0.00471	0.0332	1	10.378	9.79776	10.5638	11.1944	9.34778	10.193	11.4589	12.4874	11.0514	13.4359	202357_s_at	629	CFB	138470	6	202357_s_at	complement factor B			603075 | 612924	6_cox_hap2 | 6_dbb_hap3 | 6_mann_hap4 | 6_mcf_hap5 | 6_qbl_hap6 | 6_ssto_hap7
202376_at	1.05	2.08	0.213	0.322	0	2.05	4.13	0.0171	0.0747	0	2.48	5.59	0.000538	0.00795	1	3.95	15.41	2.03e-07	3.67e-05	1	7.60619	9.15621	10.0631	9.12207	9.25617	9.578	11.5516	10.0888	11.202	10.2098	202376_at	12	SERPINA3	107280	14	202376_at	serpin peptidase inhibitor, clade A (alpha-1 antiproteinase, antitrypsin), member 3
202404_s_at	-1.01	-2.02	1.01e-05	7.36e-05	-1	-0.25	-1.19	0.252	0.442	0	-0.12	-1.08	0.505	0.692	0	-0.25	-1.19	0.157	0.336	0	13.8458	14.0424	13.6188	13.9418	13.8073	13.6962	13.598	13.7296	13.7969	13.0309	202404_s_at	1278	COL1A2	120160	7	202404_s_at	collagen, type I, alpha 2			130060 | 166210 | 166220 | 166710 | 225320 | 259420
202409_at	-3.69	-12.89	5.33e-09	1.34e-07	-1	-0.41	-1.33	0.458	0.647	0	-1.09	-2.12	0.019	0.0855	0	-0.09	-1.07	0.839	0.919	0	9.12916	9.15909	8.95626	9.17195	8.82691	8.33162	9.03707	8.04285	8.74602	5.47072	202409_at	3481	IGF2	147470	11	202409_at	insulin-like growth factor 2 (somatomedin A) | INS-IGF2 readthrough	723961	INS-IGF2
202410_x_at	-1.09	-2.12	0.0742	0.139	0	-0.1	-1.07	0.863	0.929	0	-1.65	-3.14	0.00122	0.0138	-1	-1.35	-2.55	0.00732	0.0443	-1	4.42523	3.54101	3.55098	3.38281	3.53614	3.22125	3.0721	2.77354	3.43723	2.45391	202410_x_at	3481	IGF2	147470	11	202410_x_at	insulin-like growth factor 2 (somatomedin A) | INS-IGF2 readthrough	723961	INS-IGF2
202411_at	2.7	6.48	1.68e-06	1.62e-05	1	-0.45	-1.36	0.388	0.583	0	1.76	3.38	8.39e-05	0.00237	1	-0.16	-1.12	0.701	0.833	0	10.4971	10.2931	10.3844	11.1122	9.45935	10.4148	10.3346	12.2553	9.84538	12.9899	202411_at	3429	IFI27	600009	14	202411_at	interferon, alpha-inducible protein 27
202430_s_at	1.84	3.59	9.74e-08	1.48e-06	1	1.13	2.18	0.00052	0.00759	1	1.12	2.18	3.36e-05	0.00136	1	1.19	2.28	1.28e-05	0.000622	1	9.35536	9.47436	10.0912	9.52843	9.45433	9.37371	10.5434	10.4766	10.6014	11.3168	202430_s_at	5359	PLSCR1	604170	3	202430_s_at	phospholipid scramblase 1
202431_s_at	0.56	1.47	0.244	0.359	0	1.36	2.57	0.00535	0.0342	1	0.24	1.18	0.536	0.716	0	1.12	2.17	0.00507	0.0348	1	8.32946	8.7272	9.76454	8.19405	9.68752	8.69477	9.44961	8.56993	10.0899	9.2843	202431_s_at	4609	MYC	113970	8	202431_s_at	v-myc myelocytomatosis viral oncogene homolog (avian)			190080
202435_s_at	-0.08	-1.06	0.852	0.9	0	1.07	2.11	0.0115	0.0569	0	0.3	1.23	0.373	0.577	0	1.86	3.64	5.61e-07	7.1e-05	1	9.04658	9.49296	9.42133	8.83054	9.34087	9.02368	10.909	9.3497	10.5676	9.41555	202435_s_at	1545	CYP1B1	137750	2	202435_s_at	cytochrome P450, family 1, subfamily B, polypeptide 1			137760 | 231300 | 601771 | 604229
202436_s_at	-0.05	-1.04	0.9	0.934	0	0.99	1.98	0.0191	0.0809	0	0.58	1.5	0.0878	0.234	0	2.04	4.11	5.91e-08	1.61e-05	1	8.83142	9.44995	9.51026	8.98306	9.30137	8.97889	10.8691	9.4122	10.4356	9.39812	202436_s_at	1545	CYP1B1	137750	2	202436_s_at	cytochrome P450, family 1, subfamily B, polypeptide 1			137760 | 231300 | 601771 | 604229
202437_s_at	-0.01	-1.01	0.976	0.984	0	0.93	1.9	0.0106	0.054	0	0.5	1.41	0.0876	0.233	0	1.73	3.31	7.96e-08	1.88e-05	1	9.89259	10.365	10.4305	9.97189	10.3306	10.0689	11.6209	10.3916	11.291	10.3542	202437_s_at	1545	CYP1B1	137750	2	202437_s_at	cytochrome P450, family 1, subfamily B, polypeptide 1			137760 | 231300 | 601771 | 604229
202446_s_at	2.53	5.77	2.8e-09	8.04e-08	1	1.78	3.44	8.47e-06	0.000566	1	1.23	2.35	0.000123	0.00307	1	1.74	3.34	2.18e-07	3.9e-05	1	10.4126	10.3032	11.5934	10.44	10.8298	10.2696	12.1544	11.645	12.0873	12.8308	202446_s_at	5359	PLSCR1	604170	3	202446_s_at	phospholipid scramblase 1
202454_s_at	-1.07	-2.09	4.1e-08	7.21e-07	-1	-0.23	-1.17	0.183	0.361	0	-0.5	-1.42	0.000705	0.00956	0	-0.23	-1.17	0.11	0.266	0	11.4826	11.4931	11.2877	11.375	11.4796	11.6255	11.254	10.9816	11.2605	10.4266	202454_s_at	2065	ERBB3	190151	12	202454_s_at	v-erb-b2 erythroblastic leukemia viral oncogene homolog 3 (avian)			607598
202458_at	1.39	2.62	6.47e-06	5.05e-05	1	0.59	1.51	0.0414	0.136	0	0.69	1.61	0.00405	0.0307	0	0.48	1.39	0.0423	0.142	0	9.93392	9.60372	10.2588	10.241	9.76905	9.70245	10.4141	10.6241	10.1945	10.9914	202458_at	11098	PRSS23		11	202458_at	protease, serine, 23
202459_s_at	2.07	4.19	8.6e-10	3.15e-08	1	0.13	1.09	0.665	0.804	0	0.61	1.52	0.013	0.0663	0	0.18	1.14	0.442	0.638	0	7.84637	7.74141	7.81136	8.09808	7.60461	7.75283	8.03034	8.45266	7.86828	9.80919	202459_s_at	9663	LPIN2	605519	18	202459_s_at	lipin 2			609628
202460_s_at	1.56	2.95	2.63e-06	2.35e-05	1	-0.1	-1.07	0.752	0.861	0	0.88	1.84	0.00073	0.00976	0	0.32	1.25	0.198	0.388	0	7.98687	8.19194	8.0452	8.37946	7.76866	7.96935	8.31039	8.86711	8.09521	9.75254	202460_s_at	9663	LPIN2	605519	18	202460_s_at	lipin 2			609628
202468_s_at	-1.22	-2.33	5.1e-10	2.13e-08	-1	-0.15	-1.11	0.381	0.576	0	-0.04	-1.03	0.755	0.868	0	0.38	1.3	0.00736	0.0445	0	9.99758	10.2194	10.3475	10.17	9.93093	10.0392	10.3787	9.9543	10.0703	8.99874	202468_s_at	8727	CTNNAL1	604785	9	202468_s_at	catenin (cadherin-associated protein), alpha-like 1
202479_s_at	1	2	0.00126	0.00456	1	0.29	1.22	0.331	0.528	0	-0.04	-1.03	0.86	0.928	0	-0.12	-1.09	0.625	0.779	0	6.22073	6.05935	6.44412	6.09444	6.34522	6.0434	6.10134	6.17756	6.35104	7.06177	202479_s_at	28951	TRIB2	609462	2	202479_s_at	tribbles homolog 2 (Drosophila)
202497_x_at	2.22	4.66	3.6e-05	0.000216	1	1.84	3.58	0.000494	0.00731	1	1.23	2.34	0.00388	0.0298	1	1.76	3.39	5.64e-05	0.00167	1	7.45775	7.48312	9.33949	7.79265	8.00455	7.39648	9.21981	8.68463	9.32171	9.7044	202497_x_at	6515	SLC2A3	138170	12	202497_x_at	solute carrier family 2 (facilitated glucose transporter), member 3
202498_s_at	2.82	7.09	4.69e-06	3.84e-05	1	2.15	4.43	0.000336	0.00574	1	1.4	2.63	0.00365	0.0286	1	2.1	4.29	2.45e-05	0.000958	1	6.55039	6.82112	8.7053	7.10585	7.51645	6.71181	8.6506	7.94776	8.96712	9.64593	202498_s_at	6515	SLC2A3	138170	12	202498_s_at	solute carrier family 2 (facilitated glucose transporter), member 3
202499_s_at	2.32	5.01	9.92e-06	7.23e-05	1	1.58	2.99	0.00185	0.0172	1	1.07	2.1	0.00883	0.0512	0	1.69	3.23	6.54e-05	0.00185	1	9.12441	9.13524	10.7454	9.47411	9.56751	8.94456	10.8156	10.1967	10.7137	11.459	202499_s_at	6515	SLC2A3	138170	12	202499_s_at	solute carrier family 2 (facilitated glucose transporter), member 3
202503_s_at	0.38	1.3	0.275	0.393	0	-1.15	-2.22	0.0014	0.0143	-1	0.99	1.99	0.000786	0.0103	0	-0.8	-1.75	0.00569	0.0376	0	9.30425	10.004	8.55716	9.88707	9.01318	10.0584	8.49952	10.2946	8.85418	10.3837	202503_s_at	9768	KIAA0101	610696	15	202503_s_at	KIAA0101
202510_s_at	1	2	2.93e-06	2.58e-05	1	1.24	2.36	2.43e-08	1.92e-05	1	0.41	1.33	0.0126	0.0647	0	1.02	2.03	1.77e-08	6.55e-06	1	12.3196	11.9667	12.9043	12.5071	12.1437	11.9476	13.3426	12.731	13.2043	12.9678	202510_s_at	7127	TNFAIP2	603300	14	202510_s_at	tumor necrosis factor, alpha-induced protein 2
202524_s_at	4.77	27.3	5.39e-09	1.35e-07	1	0.66	1.59	0.357	0.553	0	2.69	6.45	1.87e-05	0.00093	1	0.87	1.83	0.14	0.311	0	5.4403	5.75276	6.01172	6.29334	5.45922	5.98508	6.31294	8.12996	6.41764	10.5234	202524_s_at	9806	SPOCK2	607988	10	202524_s_at	sparc/osteonectin, cwcv and kazal-like domains proteoglycan (testican) 2
202525_at	-1.04	-2.05	0.00112	0.00411	-1	0.08	1.05	0.804	0.893	0	-0.32	-1.25	0.202	0.394	0	-0.01	-1.01	0.954	0.977	0	8.60249	8.7841	8.54789	8.84404	9.22215	9.29197	8.58809	8.28173	8.86012	7.74737	202525_at	5652	PRSS8	600823	16	202525_at	protease, serine, 8
202531_at	4.19	18.21	5.05e-11	3.53e-09	1	2.79	6.92	2.09e-06	0.000262	1	2.77	6.8	2.5e-08	2.2e-05	1	2.54	5.82	1.96e-07	3.61e-05	1	8.77153	8.71589	10.5022	9.78567	9.01166	8.75402	11.3136	11.5368	11.5058	12.9027	202531_at	3659	IRF1	137215	5	202531_at	interferon regulatory factor 1			147575 | 153550 | 211980
202533_s_at	1.56	2.95	2.17e-06	2.01e-05	1	-0.7	-1.63	0.0231	0.0921	0	0.69	1.61	0.00688	0.0434	0	-0.78	-1.71	0.00237	0.021	0	6.50131	6.5215	5.77702	6.47302	6.19129	6.53739	5.72362	7.18804	5.8202	8.08174	202533_s_at	1719	DHFR	126060	5	202533_s_at	dihydrofolate reductase			613839
202543_s_at	1.26	2.4	0.000369	0.00158	1	0.83	1.78	0.0156	0.0702	0	1.11	2.15	0.000141	0.00334	1	1.08	2.11	0.000198	0.00391	1	5.82644	6.2109	6.86791	6.34297	6.30411	6.22806	6.90703	6.93392	7.04559	7.47176	202543_s_at	2764	GMFB	601713	14	202543_s_at	glia maturation factor, beta
202545_at	1.27	2.41	1.98e-07	2.67e-06	1	0.51	1.42	0.0238	0.0939	0	0.36	1.29	0.0465	0.154	0	0.23	1.17	0.205	0.397	0	8.66277	8.48338	8.76768	8.80256	8.54436	8.67785	8.89174	9.02584	8.99064	9.75056	202545_at	5580	PRKCD	176977	3	202545_at	protein kinase C, delta
202549_at	-1.28	-2.43	2.54e-06	2.29e-05	-1	-0.32	-1.25	0.208	0.391	0	-0.79	-1.72	0.000256	0.00487	0	-0.44	-1.36	0.0349	0.125	0	9.01581	8.89368	8.73017	8.83323	9.04754	8.74217	8.57674	8.22926	8.57631	7.61239	202549_at	9217	VAPB	182980	20	202549_at	VAMP (vesicle-associated membrane protein)-associated protein B and C			605704 | 608627
202554_s_at	-1.42	-2.68	1.16e-08	2.53e-07	-1	-0.42	-1.34	0.06	0.174	0	0.13	1.09	0.469	0.663	0	0.24	1.18	0.189	0.377	0	11.3297	11.752	11.6292	11.7694	11.6152	11.6422	11.5676	11.4603	11.3322	10.3315	202554_s_at	2947	GSTM3	138390	1	202554_s_at	glutathione S-transferase mu 3 (brain)
202555_s_at	-1.42	-2.68	0.000105	0.000539	-1	-0.17	-1.13	0.622	0.773	0	-0.73	-1.65	0.0123	0.0638	0	0.06	1.04	0.835	0.917	0	13.1899	13.2113	12.9264	12.9771	13.1907	13.0865	13.249	12.4638	13.0397	11.7877	202555_s_at	4638	MYLK	600922	3	202555_s_at	myosin light chain kinase			613780
202580_x_at	-0.36	-1.28	0.263	0.38	0	-1.43	-2.7	2.86e-05	0.00123	-1	0.15	1.11	0.576	0.745	0	-0.65	-1.57	0.0147	0.0706	0	8.1018	8.28346	7.1642	8.40231	7.36968	8.28517	7.44749	8.24885	6.84871	7.92198	202580_x_at	2305	FOXM1	602341	12	202580_x_at	forkhead box M1
202590_s_at	-1.07	-2.11	7.99e-05	0.000425	-1	-1.23	-2.34	9.49e-06	0.00061	-1	-0.31	-1.24	0.139	0.311	0	-0.79	-1.73	0.000333	0.00558	0	6.29575	6.5344	5.75563	6.32296	5.91236	6.31954	5.50551	5.98217	5.30931	5.45965	202590_s_at	5164	PDK2	602525	17	202590_s_at	pyruvate dehydrogenase kinase, isozyme 2
202595_s_at	1.26	2.39	3.23e-10	1.5e-08	1	0.16	1.12	0.356	0.553	0	0.65	1.57	1.46e-05	0.0008	0	0.07	1.05	0.603	0.763	0	9.73153	9.83217	9.84399	10.0043	9.93078	10.0186	9.80486	10.3861	9.99181	11.092	202595_s_at	23484	LEPROTL1	607338	8	202595_s_at	leptin receptor overlapping transcript-like 1
202604_x_at	1.25	2.37	6.86e-05	0.000373	1	0.09	1.06	0.764	0.869	0	0.78	1.72	0.00185	0.0184	0	0.15	1.11	0.543	0.719	0	5.81141	6.06208	5.92905	6.09195	5.79033	6.09918	5.95849	6.59004	6.15098	7.30971	202604_x_at	102	ADAM10	602192	15	202604_x_at	ADAM metallopeptidase domain 10
202613_at	0.36	1.29	0.2	0.307	0	1.3	2.46	1.65e-05	0.000875	1	-0.09	-1.07	0.682	0.821	0	0.79	1.73	0.000912	0.0109	0	9.66791	9.58228	10.2945	9.50548	10.2268	9.56092	10.4626	9.57367	10.8828	9.94549	202613_at	1503	CTPS1	123860	1	202613_at	CTP synthase 1
202618_s_at	1.05	2.08	1.01e-07	1.52e-06	1	0.21	1.15	0.249	0.438	0	0.4	1.32	0.00722	0.0449	0	0.26	1.2	0.0771	0.211	0	6.53893	6.46192	6.63004	6.57729	6.4924	6.58356	6.7986	6.93952	6.66814	7.51506	202618_s_at	4204	MECP2	105830	X	202618_s_at	methyl CpG binding protein 2 (Rett syndrome)			300005 | 300055 | 300260 | 300496 | 300673 | 312750
202619_s_at	-1.26	-2.4	0.00626	0.0179	-1	-0.38	-1.31	0.394	0.588	0	0.19	1.14	0.601	0.764	0	0.24	1.18	0.506	0.691	0	5.51324	5.87397	5.85035	5.10297	5.24655	5.11789	5.75731	5.70496	5.48977	4.6121	202619_s_at	5352	PLOD2	601865	3	202619_s_at	procollagen-lysine, 2-oxoglutarate 5-dioxygenase 2			609220
202620_s_at	-1.09	-2.13	8.56e-05	0.000452	-1	-0.27	-1.21	0.304	0.499	0	-0.24	-1.18	0.265	0.468	0	-0.1	-1.07	0.648	0.795	0	9.80011	9.81567	9.78042	9.60713	9.46187	9.43384	9.70219	9.5599	9.54452	8.72409	202620_s_at	5352	PLOD2	601865	3	202620_s_at	procollagen-lysine, 2-oxoglutarate 5-dioxygenase 2			609220
202625_at	2.61	6.12	4.94e-12	6.07e-10	1	1.14	2.2	0.000565	0.00797	1	1.55	2.93	6.9e-08	3.74e-05	1	1.17	2.24	2.24e-05	0.000901	1	10.1103	10.0827	11.2169	10.7853	10.4292	10.1568	11.277	11.6591	11.2187	12.6972	202625_at	4067	LYN	165120	8	202625_at	v-yes-1 Yamaguchi sarcoma viral related oncogene homolog
202626_s_at	3.74	13.39	6.5e-11	4.3e-09	1	1.82	3.53	0.000364	0.00606	1	1.82	3.53	1.92e-05	0.000946	1	1.57	2.97	0.000179	0.00365	1	7.5027	7.1082	8.89984	8.03814	7.66159	7.22646	9.07258	9.32175	8.92818	10.8515	202626_s_at	4067	LYN	165120	8	202626_s_at	v-yes-1 Yamaguchi sarcoma viral related oncogene homolog
202627_s_at	1.7	3.26	0.00362	0.0112	1	2.23	4.69	0.00019	0.00397	1	0.77	1.71	0.1	0.253	0	1.97	3.91	6.32e-05	0.00181	1	5.19296	4.69888	7.58947	6.01173	5.46681	5.0066	7.15978	5.96275	6.92823	6.40222	202627_s_at	5054	SERPINE1	173360	7	202627_s_at	serpin peptidase inhibitor, clade E (nexin, plasminogen activator inhibitor type 1), member 1			613329
202628_s_at	2.64	6.23	0.000575	0.00232	1	2.56	5.88	0.00083	0.0101	1	1.33	2.52	0.029	0.113	0	1.92	3.77	0.00201	0.0188	1	6.41703	5.95389	8.86447	7.1768	6.19447	6.08246	8.33345	7.74871	8.50949	8.59331	202628_s_at	5054	SERPINE1	173360	7	202628_s_at	serpin peptidase inhibitor, clade E (nexin, plasminogen activator inhibitor type 1), member 1			613329
202637_s_at	4	16	2.66e-09	7.74e-08	1	4.07	16.75	1.66e-09	3e-06	1	2.18	4.53	2.2e-05	0.00103	1	3.68	12.81	7.08e-11	1.09e-07	1	7.69938	7.06616	10.4429	8.49689	8.25954	7.53884	11.3783	9.87749	11.1326	11.0659	202637_s_at	3383	ICAM1	147840	19	202637_s_at	intercellular adhesion molecule 1			248310 | 611162
202638_s_at	3.25	9.54	1.42e-08	2.98e-07	1	3.57	11.85	1.09e-09	2.56e-06	1	1.36	2.56	0.00165	0.0169	1	2.88	7.37	1.5e-09	1.13e-06	1	8.77754	8.14625	10.9951	9.20065	9.07288	8.4826	11.6588	10.1327	11.7134	11.4008	202638_s_at	3383	ICAM1	147840	19	202638_s_at	intercellular adhesion molecule 1			248310 | 611162
202643_s_at	2.25	4.76	1.98e-07	2.67e-06	1	1.58	2.99	0.000128	0.00311	1	1.25	2.37	0.000206	0.00423	1	1.1	2.14	0.00095	0.0112	1	7.69922	7.89908	8.6246	8.19412	7.90633	8.07263	8.7981	8.94642	9.48056	10.1506	202643_s_at	7128	TNFAIP3	191163	6	202643_s_at	tumor necrosis factor, alpha-induced protein 3
202644_s_at	2	4	7.65e-08	1.21e-06	1	1.29	2.45	0.000234	0.00456	1	1.04	2.06	0.000271	0.00507	1	0.85	1.8	0.00257	0.0222	0	9.85432	9.94793	10.519	10.1721	9.98514	10.0763	10.7045	10.8972	11.2399	11.9488	202644_s_at	7128	TNFAIP3	191163	6	202644_s_at	tumor necrosis factor, alpha-induced protein 3
202647_s_at	1.45	2.74	9.14e-07	9.75e-06	1	0.99	1.99	0.000467	0.00704	0	0.85	1.8	0.00025	0.00481	0	0.65	1.57	0.00413	0.0305	0	5.76968	5.90687	6.27143	6.16252	6.19668	5.8579	6.42249	6.61939	6.89689	7.35938	202647_s_at	4893	NRAS	114500	1	202647_s_at	neuroblastoma RAS viral (v-ras) oncogene homolog			162900 | 164790 | 188470 | 613224 | 614470
202659_at	3.59	12.06	6.65e-11	4.39e-09	1	0.57	1.48	0.229	0.416	0	2.04	4.12	1.02e-06	0.000172	1	0.77	1.7	0.0472	0.152	0	8.28331	8.1275	8.5017	8.91954	7.75148	8.31907	9.05254	10.3247	8.69325	11.7201	202659_at	5699	PSMB10	176847	16	202659_at	proteasome (prosome, macropain) subunit, beta type, 10
202663_at	3.76	13.58	4.56e-15	2.86e-12	1	0.93	1.91	0.0156	0.0702	0	1.24	2.36	0.000144	0.00338	1	0.32	1.25	0.299	0.503	0	6.36319	5.90668	6.88566	6.81452	6.39734	6.29992	6.68517	7.60133	6.84104	9.6706	202663_at	7456	WIPF1	602357	2	202663_at	WAS/WASL interacting protein family, member 1			614493
202664_at	1.41	2.65	1.93e-09	5.91e-08	1	-0.04	-1.03	0.827	0.907	0	0.44	1.35	0.0105	0.0576	0	-0.24	-1.18	0.163	0.343	0	11.1845	11.0294	11.0995	11.3527	10.8316	10.9679	10.9495	11.6226	10.9846	12.4377	202664_at	7456	WIPF1	602357	2	202664_at	WAS/WASL interacting protein family, member 1			614493
202665_s_at	3.65	12.57	1.62e-11	1.48e-09	1	0.64	1.56	0.163	0.336	0	1.5	2.82	0.000139	0.0033	1	0.47	1.39	0.207	0.399	0	7.11066	6.9741	7.5415	7.57535	6.73665	7.10764	7.5836	8.60736	7.61443	10.6265	202665_s_at	7456	WIPF1	602357	2	202665_s_at	WAS/WASL interacting protein family, member 1			614493
202668_at	-1.37	-2.58	4.88e-11	3.44e-09	-1	-0.28	-1.22	0.112	0.263	0	-0.47	-1.39	0.00165	0.0169	0	0	-1	0.973	0.987	0	11.1496	11.4081	11.1553	10.9525	11.3467	11.3195	11.1448	10.6788	11.1247	10.0389	202668_at	1948	EFNB2	600527	13	202668_at	ephrin-B2
202669_s_at	-1.52	-2.88	1.42e-07	2.01e-06	-1	-0.3	-1.23	0.26	0.451	0	-0.71	-1.63	0.00143	0.0154	0	0.1	1.07	0.64	0.789	0	9.092	9.36389	9.11655	8.80841	9.20407	9.16005	9.19185	8.38635	9.06856	7.83928	202669_s_at	1948	EFNB2	600527	13	202669_s_at	ephrin-B2
202671_s_at	1.51	2.85	0.00079	0.00305	1	0.67	1.6	0.122	0.277	0	0.52	1.43	0.144	0.318	0	0.47	1.38	0.186	0.374	0	7.35811	7.28606	7.41803	7.49471	7.5495	7.37943	7.82718	7.87792	7.96055	8.79685	202671_s_at	8566	PDXK	179020	21	202671_s_at	pyridoxal (pyridoxine, vitamin B6) kinase
202672_s_at	1.34	2.53	0.0118	0.0305	1	1.85	3.61	0.000632	0.00855	1	0.54	1.45	0.207	0.4	0	1.6	3.04	0.000308	0.00528	1	8.32169	8.08947	9.48959	8.3463	8.28001	8.25356	9.9259	8.85993	9.94085	9.4268	202672_s_at	467	ATF3	603148	1	202672_s_at	activating transcription factor 3
202684_s_at	1.12	2.17	0.000773	0.003	1	1.16	2.24	0.000501	0.00738	1	0.72	1.64	0.00741	0.0456	0	1.05	2.06	0.000141	0.00313	1	5.66141	5.97445	6.71456	5.91306	6.60186	6.0169	6.70678	6.37719	7.13487	7.09217	202684_s_at	8731	RNMT	603514	18	202684_s_at	RNA (guanine-7-) methyltransferase
202687_s_at	1.09	2.13	1.73e-06	1.67e-05	1	0.46	1.38	0.0307	0.111	0	0.56	1.47	0.00172	0.0174	0	0.32	1.25	0.0648	0.188	0	13.031	12.9957	13.082	12.9555	12.863	12.9923	13.3507	13.5866	13.4558	14.0858	202687_s_at	8743	TNFSF10	603598	3	202687_s_at	tumor necrosis factor (ligand) superfamily, member 10
202688_at	1.3	2.47	2.49e-06	2.25e-05	1	0.6	1.51	0.0216	0.0877	0	0.89	1.85	6.08e-05	0.00195	0	0.69	1.61	0.00145	0.015	0	12.3311	12.4706	12.5883	12.3869	12.2235	12.4323	13.0195	13.2173	13.0683	13.7751	202688_at	8743	TNFSF10	603598	3	202688_at	tumor necrosis factor (ligand) superfamily, member 10
202693_s_at	1.77	3.41	9.65e-08	1.47e-06	1	0.82	1.76	0.00753	0.0429	0	0.49	1.41	0.0455	0.152	0	0.88	1.85	0.000507	0.00741	0	8.87319	9.02391	9.60566	9.02097	9.24005	9.08441	9.75768	9.36691	9.84137	10.7918	202693_s_at	9263	STK17A	604726	7	202693_s_at	serine/threonine kinase 17a
202694_at	1.81	3.51	0.000307	0.00135	1	1.6	3.03	0.00127	0.0135	1	-0.28	-1.21	0.477	0.67	0	1.29	2.45	0.00144	0.0149	1	6.89884	6.58345	7.98865	7.04952	7.40534	6.71809	8.19078	6.62071	8.18497	8.39468	202694_at	9263	STK17A	604726	7	202694_at	serine/threonine kinase 17a
202695_s_at	2.17	4.49	9.89e-05	0.000511	1	1.61	3.05	0.00308	0.0238	1	0.51	1.42	0.239	0.439	0	1.4	2.64	0.00167	0.0165	1	7.72421	7.60524	9.06404	8.03108	8.75486	7.61878	9.12545	8.2333	9.21452	9.77324	202695_s_at	9263	STK17A	604726	7	202695_s_at	serine/threonine kinase 17a
202699_s_at	1.2	2.3	3.28e-05	0.0002	1	-0.37	-1.3	0.171	0.345	0	-0.04	-1.03	0.844	0.919	0	-0.65	-1.57	0.0042	0.0308	0	5.77508	5.60636	4.87753	5.55275	5.23974	5.67502	5.12226	5.73138	5.23285	6.80599	202699_s_at	9725	TMEM63A		1	202699_s_at	transmembrane protein 63A
202705_at	-0.35	-1.27	0.356	0.481	0	-1.37	-2.58	0.0005	0.00737	-1	0.74	1.68	0.0174	0.0809	0	-0.83	-1.78	0.00814	0.0476	0	8.173	8.84376	7.28292	8.59266	7.55912	8.92128	7.34047	8.91742	7.47676	8.4962	202705_at	9133	CCNB2	602755	15	202705_at	cyclin B2
202712_s_at	-1.05	-2.08	6.16e-10	2.44e-08	-1	-0.01	-1.01	0.93	0.965	0	-0.44	-1.36	0.000426	0.00686	0	-0.06	-1.04	0.612	0.769	0	12.5067	12.7978	12.4036	12.2816	12.7348	12.7475	12.4457	12.0628	12.7848	11.7438	202712_s_at	1159	CKMT1B	123290	15	202712_s_at	creatine kinase, mitochondrial 1B | creatine kinase, mitochondrial 1A	548596	CKMT1A	613415
202716_at	1.07	2.1	2.25e-11	1.92e-09	1	0.43	1.35	0.00192	0.0177	0	0.25	1.19	0.0257	0.104	0	0.25	1.19	0.0249	0.0998	0	8.99789	8.95126	9.24318	9.04247	9.16181	9.04542	9.24979	9.24838	9.38527	10.0224	202716_at	5770	PTPN1	125853	20	202716_at	protein tyrosine phosphatase, non-receptor type 1			176885
202718_at	-1.32	-2.49	0.0013	0.00468	-1	-0.04	-1.03	0.92	0.96	0	-1.65	-3.14	2.26e-06	0.00028	-1	-0.61	-1.52	0.0617	0.182	0	6.83029	6.04442	6.21057	6.42197	6.35174	6.03872	6.22156	5.17737	6.00485	4.72845	202718_at	3485	IGFBP2	146731	2	202718_at	insulin-like growth factor binding protein 2, 36kDa
202719_s_at	1	2	2.29e-05	0.000146	1	0.39	1.31	0.078	0.207	0	0.27	1.21	0.132	0.302	0	0.12	1.09	0.499	0.686	0	10.266	10.2499	10.3678	10.1276	10.4144	10.0514	10.3885	10.5404	10.6446	11.2518	202719_s_at	26136	TES	606085	7	202719_s_at	testis derived transcript (3 LIM domains)
202742_s_at	1.19	2.29	0.00489	0.0145	1	-0.48	-1.4	0.243	0.431	0	1.14	2.2	0.00115	0.0133	1	-0.11	-1.08	0.752	0.865	0	7.84511	8.32896	7.82349	8.31573	7.67284	7.92695	7.73892	8.98128	7.8452	9.52233	202742_s_at	5567	PRKACB	176892	1	202742_s_at	protein kinase, cAMP-dependent, catalytic, beta
202748_at	1.75	3.35	1.51e-10	8.44e-09	1	0.19	1.14	0.41	0.603	0	1.04	2.06	6.13e-07	0.000128	1	0.37	1.29	0.0575	0.173	0	12.2828	12.2474	12.4253	12.5309	11.8929	12.3593	12.6493	13.3248	12.4399	13.9929	202748_at	2634	GBP2	600412	1	202748_at	guanylate binding protein 2, interferon-inducible
202752_x_at	-1.37	-2.58	6.42e-06	5.02e-05	-1	-0.23	-1.18	0.404	0.597	0	-0.37	-1.29	0.11	0.27	0	-0.43	-1.35	0.0623	0.183	0	8.48901	8.36186	8.21453	8.6903	8.42461	8.51178	8.05617	8.1196	8.12688	6.99565	202752_x_at	23428	SLC7A8	604235	14	202752_x_at	solute carrier family 7 (amino acid transporter light chain, L system), member 8
202756_s_at	-1.34	-2.53	2.14e-08	4.19e-07	-1	-0.14	-1.1	0.523	0.699	0	-0.57	-1.49	0.00147	0.0157	0	-0.06	-1.04	0.748	0.862	0	8.96926	8.98669	8.805	8.90945	8.96183	9.09943	8.9135	8.39725	8.85096	7.64977	202756_s_at	2817	GPC1	600395	2	202756_s_at	glypican 1
202759_s_at	0.87	1.83	0.000129	0.000641	0	0.72	1.65	0.00127	0.0135	0	0.47	1.38	0.00939	0.0533	0	1.08	2.11	4.32e-08	1.29e-05	1	11.3035	11.2086	12.0739	11.4821	11.1981	10.9424	12.3817	11.7719	11.93	12.0794	202759_s_at	11217	AKAP2	604582	9	202759_s_at	A kinase (PRKA) anchor protein 2 | PALM2-AKAP2 readthrough	445815	PALM2-AKAP2
202760_s_at	1.17	2.26	3.65e-06	3.1e-05	1	0.99	1.99	6.33e-05	0.002	0	0.58	1.5	0.00318	0.0261	0	1.26	2.39	6.66e-09	3.31e-06	1	10.0344	9.95984	10.9639	10.2589	10.221	9.66366	11.2928	10.6166	10.9535	11.134	202760_s_at	445815	PALM2-AKAP2	604582	9	202760_s_at	PALM2-AKAP2 readthrough | A kinase (PRKA) anchor protein 2	11217	AKAP2
202765_s_at	1.06	2.08	0.00174	0.00603	1	0.55	1.46	0.0965	0.238	0	0.3	1.23	0.269	0.473	0	-0.03	-1.02	0.916	0.959	0	11.4775	10.1916	11.2163	11.6414	10.7012	10.4743	11.4494	11.7737	10.7397	11.2509	202765_s_at	2200	FBN1	102370	15	202765_s_at	fibrillin 1			129600 | 134797 | 154700 | 182212 | 184900 | 604308 | 608328 | 614185
202767_at	1.84	3.58	4.27e-09	1.12e-07	1	-0.08	-1.06	0.764	0.869	0	0.48	1.39	0.0357	0.129	0	-0.06	-1.04	0.796	0.894	0	8.07465	7.93743	8.00779	8.21486	7.92773	7.92726	8.01655	8.55403	7.85497	9.77736	202767_at	53	ACP2	171650	11	202767_at	acid phosphatase 2, lysosomal
202779_s_at	1.21	2.31	8.65e-05	0.000455	1	1.02	2.03	0.000786	0.00975	1	0.13	1.09	0.592	0.757	0	0.32	1.25	0.176	0.36	0	3.37755	3.29862	3.59415	3.25886	3.524	3.50402	3.70143	3.50503	4.31734	4.50822	202779_s_at	27338	UBE2S	610309	19	202779_s_at	ubiquitin-conjugating enzyme E2S
202790_at	-1.64	-3.12	0.0016	0.0056	-1	0.56	1.48	0.264	0.455	0	-1.23	-2.35	0.00352	0.028	-1	-0.52	-1.43	0.207	0.399	0	6.18738	5.14887	5.73679	5.75028	5.97447	5.63901	5.66722	4.95382	5.71247	3.50627	202790_at	1366	CLDN7	609131	17	202790_at	claudin 7
202793_at	0.29	1.22	0.253	0.368	0	0.58	1.5	0.0233	0.0926	0	0.45	1.37	0.0308	0.117	0	1.13	2.19	5.31e-07	6.93e-05	1	8.57655	8.96043	9.37616	8.83622	9.12374	8.96977	9.70699	9.02757	9.54142	9.24942	202793_at	10162	LPCAT3	611950	12	202793_at	lysophosphatidylcholine acyltransferase 3
202800_at	1.17	2.25	8.58e-05	0.000452	1	1.24	2.36	3.46e-05	0.00138	1	0.28	1.21	0.226	0.424	0	1.54	2.92	3.64e-09	2e-06	1	10.0742	10.0785	10.8517	10.094	10.4344	9.84265	11.6179	10.3533	11.3184	11.2471	202800_at	6507	SLC1A3	600111	5	202800_at	solute carrier family 1 (glial high affinity glutamate transporter), member 3			612656
202803_s_at	3.44	10.83	1.25e-08	2.69e-07	1	0.78	1.72	0.145	0.311	0	2.22	4.67	2.72e-06	0.000315	1	0.77	1.7	0.0814	0.218	0	9.06451	9.20224	9.55171	9.98184	8.65935	9.54383	9.83373	11.2867	9.98711	12.6396	202803_s_at	3689	ITGB2	116920	21	202803_s_at	integrin, beta 2 (complement component 3 receptor 3 and 4 subunit)			600065
202806_at	-1.02	-2.03	6.51e-05	0.000356	-1	-0.49	-1.41	0.044	0.142	0	-0.51	-1.42	0.0113	0.0602	0	-0.58	-1.49	0.00426	0.0311	0	9.95055	9.38241	9.60491	10.0319	9.3248	9.34671	9.37152	9.44051	8.89022	8.36254	202806_at	1627	DBN1	126660	5	202806_at	drebrin 1
202809_s_at	-0.3	-1.23	0.165	0.264	0	-1.04	-2.05	6.52e-06	0.000483	-1	-0.32	-1.25	0.067	0.196	0	-0.86	-1.82	4.32e-06	0.000317	0	9.14284	9.19028	8.50161	9.04685	8.49073	9.17953	8.27863	8.82046	8.1549	8.89245	202809_s_at	65123	INTS3	611347	1	202809_s_at	integrator complex subunit 3
202825_at	-1.15	-2.22	3.48e-09	9.61e-08	-1	-0.29	-1.22	0.0967	0.238	0	-0.51	-1.42	0.000471	0.0073	0	-0.33	-1.25	0.0221	0.0922	0	10.4613	10.388	10.1272	10.2915	10.4557	10.3964	10.1362	9.95163	10.1017	9.23807	202825_at	291	SLC25A4	103220	4	202825_at	solute carrier family 25 (mitochondrial carrier; adenine nucleotide translocator), member 4			157640 | 192600 | 609283
202831_at	0.58	1.49	0.181	0.284	0	1.03	2.04	0.0191	0.0808	0	0.25	1.19	0.472	0.665	0	1.1	2.14	0.00247	0.0216	1	8.43278	9.07334	8.83759	8.20013	9.08699	9.17252	9.52928	8.68525	10.0993	9.65091	202831_at	2877	GPX2	138319	14	202831_at	glutathione peroxidase 2 (gastrointestinal)
202833_s_at	4.64	24.98	7.54e-06	5.72e-05	1	2.63	6.18	0.00783	0.0441	1	4.89	29.69	2.92e-08	2.31e-05	1	4.97	31.25	1.98e-08	7.06e-06	1	5.56053	7.52495	10.0696	8.17399	7.67645	7.31517	10.5263	10.4523	10.1515	12.1676	202833_s_at	5265	SERPINA1	107400	14	202833_s_at	serpin peptidase inhibitor, clade A (alpha-1 antiproteinase, antitrypsin), member 1			606963 | 613490
202834_at	-3.09	-8.51	0.00367	0.0114	-1	-1.45	-2.73	0.163	0.336	0	-0.55	-1.47	0.511	0.698	0	0.87	1.83	0.301	0.505	0	5.96605	6.6321	6.59081	6.80724	4.991	4.36171	6.83923	5.41246	5.18507	3.54296	202834_at	183	AGT	106150	1	202834_at	angiotensinogen (serpin peptidase inhibitor, clade A, member 8)			145500 | 267430
202837_at	1.41	2.66	1.74e-09	5.45e-08	1	0.17	1.12	0.413	0.605	0	0.69	1.62	8.67e-05	0.00243	0	0.32	1.25	0.055	0.168	0	8.14515	8.22038	8.36304	8.26488	7.96347	8.2957	8.46926	8.83759	8.38797	9.62949	202837_at	10906	TRAFD1	613197	12	202837_at	TRAF-type zinc finger domain containing 1
202856_s_at	3.79	13.79	3.61e-09	9.89e-08	1	1.53	2.88	0.00818	0.0454	1	2.02	4.06	3.62e-05	0.00142	1	1.64	3.12	0.000619	0.00851	1	3.86716	4.19128	5.21516	4.50551	4.55858	4.23985	5.50863	5.88783	5.71745	7.97643	202856_s_at	9123	SLC16A3	603877	17	202856_s_at	solute carrier family 16, member 3 (monocarboxylic acid transporter 4)
202859_x_at	-0.62	-1.54	0.604	0.708	0	3.91	15.03	0.00172	0.0164	1	1.05	2.07	0.287	0.492	0	3.43	10.76	0.000809	0.01	1	4.37992	4.54268	8.52327	6.34347	6.57392	4.34985	7.80782	5.4304	8.45213	3.91794	202859_x_at	3576	IL8	146930	4	202859_x_at	interleukin 8
202861_at	-0.62	-1.54	0.17	0.271	0	-3.26	-9.61	4.16e-10	2.14e-06	-1	-0.44	-1.36	0.232	0.43	0	-2.66	-6.3	4.63e-10	4.92e-07	-1	10.5791	10.2122	8.2459	10.4142	7.6622	10.3867	7.92318	10.1365	6.94797	9.58922	202861_at	5187	PER1	602260	17	202861_at	period circadian clock 1
202863_at	1.31	2.47	4.23e-09	1.11e-07	1	0.34	1.27	0.0811	0.212	0	0.68	1.6	5.78e-05	0.00188	0	0.24	1.18	0.13	0.296	0	10.061	9.98171	10.1328	10.1939	9.71635	9.98913	10.3043	10.7419	10.3263	11.2889	202863_at	6672	SP100	604585	2	202863_at	SP100 nuclear antigen
202864_s_at	1.65	3.13	7.61e-14	2.32e-11	1	0.43	1.35	0.0181	0.0776	0	0.64	1.56	3.18e-05	0.0013	0	0.24	1.18	0.096	0.243	0	11.3594	11.1931	11.3289	11.4004	11.1131	11.3072	11.6033	12.0026	11.6217	12.8409	202864_s_at	6672	SP100	604585	2	202864_s_at	SP100 nuclear antigen
202869_at	2.6	6.05	4.51e-05	0.000261	1	1.16	2.23	0.0566	0.167	0	1.98	3.93	0.000128	0.00316	1	1.11	2.15	0.0261	0.103	0	7.80135	8.13391	7.486	8.56948	7.17951	8.11951	8.90822	9.77657	9.28984	10.7297	202869_at	4938	OAS1	164350	12	202869_at	2'-5'-oligoadenylate synthetase 1, 40/46kDa			222100
202877_s_at	0.75	1.68	0.0302	0.0667	0	1.04	2.06	0.00286	0.0227	1	0.3	1.23	0.28	0.485	0	0.91	1.88	0.00155	0.0156	0	6.70974	6.7273	7.376	6.84496	6.9237	6.46239	7.61775	7.00959	7.77068	7.47377	202877_s_at	22918	CD93	120577	20	202877_s_at	CD93 molecule
202880_s_at	1.35	2.56	2.24e-10	1.14e-08	1	0.19	1.14	0.303	0.499	0	0.51	1.42	0.00105	0.0125	0	0.13	1.09	0.404	0.604	0	10.2166	10.234	10.3606	10.4087	10.1976	10.4486	10.3418	10.7269	10.4236	11.5889	202880_s_at	9267	CYTH1	182115	17	202880_s_at	cytohesin 1
202889_x_at	-1.38	-2.6	0.00534	0.0156	-1	0.38	1.3	0.434	0.625	0	-0.55	-1.46	0.167	0.351	0	0.07	1.05	0.861	0.931	0	6.13619	6.4106	6.38304	6.16476	6.99491	6.82509	6.20483	5.58958	6.78814	5.03081	202889_x_at	9053	MAP7	604108	6	202889_x_at	microtubule-associated protein 7
202893_at	-1.33	-2.52	3.56e-10	1.61e-08	-1	-0.34	-1.26	0.0697	0.192	0	-0.75	-1.68	3.83e-06	0.000367	0	-0.32	-1.25	0.0342	0.123	0	10.0691	10.0442	9.74885	9.85498	10.0963	10.0094	9.74758	9.32213	9.7085	8.7127	202893_at	10497	UNC13B	605836	9	202893_at	unc-13 homolog B (C. elegans)
202894_at	-1.05	-2.06	5.18e-10	2.15e-08	-1	-0.15	-1.11	0.305	0.501	0	-0.43	-1.35	0.000465	0.00724	0	-0.18	-1.13	0.14	0.31	0	10.7755	10.8854	10.6473	10.6248	10.8647	10.7154	10.5989	10.3408	10.7357	9.83968	202894_at	2050	EPHB4	600011	7	202894_at	EPH receptor B4
202896_s_at	1.03	2.05	5.22e-05	0.000295	1	0.67	1.6	0.00637	0.0384	0	0.79	1.73	0.000133	0.00324	0	0.84	1.79	5.93e-05	0.00173	0	8.97093	9.0644	9.51002	9.26961	9.0808	9.02144	9.8079	9.76268	9.73869	10.0981	202896_s_at	140885	SIRPA	602461	20	202896_s_at	signal-regulatory protein alpha
202898_at	1.09	2.13	9.92e-07	1.04e-05	1	0.14	1.1	0.492	0.675	0	0.35	1.28	0.0381	0.135	0	0.18	1.13	0.296	0.499	0	8.98379	8.78637	8.99519	9.18098	8.84321	8.74032	9.159	9.33534	8.92696	9.8795	202898_at	9672	SDC3	186357	1	202898_at	syndecan 3			601665
202901_x_at	2.73	6.62	3.07e-09	8.65e-08	1	1	2	0.0149	0.0681	0	1.93	3.81	1.26e-07	5.65e-05	1	1	2	0.00315	0.0255	1	6.97179	6.9174	7.73155	7.66306	6.80709	7.20414	7.97474	8.90149	7.91933	9.64412	202901_x_at	1520	CTSS	116845	1	202901_x_at	cathepsin S
202902_s_at	3.26	9.59	1.07e-09	3.7e-08	1	1.37	2.58	0.00432	0.0295	1	2.35	5.12	3.15e-08	2.32e-05	1	1.35	2.54	0.000673	0.009	1	9.49117	9.43299	10.6375	10.5941	9.63873	9.8422	10.8373	11.8461	10.7992	12.6944	202902_s_at	1520	CTSS	116845	1	202902_s_at	cathepsin S
202910_s_at	3.26	9.58	3.52e-10	1.59e-08	1	1.11	2.15	0.0155	0.07	0	1.71	3.28	1.23e-05	0.00072	1	1.01	2.02	0.00703	0.0433	1	3.42444	3.39162	4.19327	4.03391	3.26793	3.38821	4.43584	5.1389	4.49809	6.6509	202910_s_at	976	CD97	601211	19	202910_s_at	CD97 molecule
202917_s_at	1.83	3.55	0.00785	0.0216	1	2.05	4.15	0.00303	0.0235	1	1.32	2.5	0.0181	0.0828	0	1.34	2.54	0.0161	0.0752	0	11.3549	11.6739	12.8657	12.1387	12.6866	11.8705	12.6998	12.6755	13.7264	13.5029	202917_s_at	6279	S100A8	123885	1	202917_s_at	S100 calcium binding protein A8
202921_s_at	0.56	1.48	0.303	0.424	0	1.27	2.41	0.0225	0.0904	0	0.41	1.33	0.363	0.568	0	1.26	2.4	0.00587	0.0384	1	4.77346	3.72493	5.85479	5.06363	4.42597	4.06329	6.03466	5.17964	4.99279	4.28891	202921_s_at	287	ANK2	106410	4	202921_s_at	ankyrin 2, neuronal			600919
202935_s_at	-0.92	-1.89	0.0351	0.0754	0	0.41	1.33	0.344	0.541	0	-1.24	-2.36	0.000741	0.00984	-1	-0.41	-1.33	0.242	0.44	0	10.6634	10.3973	10.2917	10.1875	10.8442	10.3708	10.2501	9.42726	10.8055	9.47542	202935_s_at	6662	SOX9	114290	17	202935_s_at	SRY (sex determining region Y)-box 9			608160
202936_s_at	-1	-2	0.0169	0.0411	0	0.03	1.02	0.932	0.966	0	-1.04	-2.06	0.00262	0.0229	-1	-0.37	-1.3	0.266	0.467	0	11.4705	11.314	11.2499	11.252	11.832	11.4895	11.0964	10.4296	11.3489	10.3144	202936_s_at	6662	SOX9	114290	17	202936_s_at	SRY (sex determining region Y)-box 9			608160
202938_x_at	-1.96	-3.9	0.00729	0.0204	-1	0.84	1.8	0.238	0.426	0	-1.96	-3.89	0.00118	0.0135	-1	-0.47	-1.38	0.422	0.62	0	8.71884	7.98665	8.4407	7.99288	9.29523	8.6736	8.25073	6.75913	8.83095	6.02471	202938_x_at	27341	RRP7A		22	202938_x_at	ribosomal RNA processing 7 homolog A (S. cerevisiae) | ribosomal RNA processing 7 homolog B (S. cerevisiae)	91695	RRP7B
202943_s_at	1.84	3.59	4.51e-08	7.79e-07	1	0.16	1.12	0.593	0.753	0	1.3	2.46	1.27e-06	0.000197	1	0.16	1.12	0.518	0.7	0	7.54473	7.4444	7.38923	8.08359	7.0408	7.54165	7.70374	8.84454	7.60537	9.28675	202943_s_at	4668	NAGA	104170	22	202943_s_at	N-acetylgalactosaminidase, alpha-			609241 | 609242
202944_at	1.54	2.9	1.45e-07	2.05e-06	1	0.17	1.12	0.521	0.697	0	0.91	1.88	6.18e-05	0.00197	0	0.1	1.07	0.652	0.799	0	8.55758	8.59852	8.61396	8.89705	8.32201	8.79699	8.65456	9.47174	8.76783	10.1348	202944_at	4668	NAGA	104170	22	202944_at	N-acetylgalactosaminidase, alpha-			609241 | 609242
202945_at	1.11	2.16	1.04e-05	7.54e-05	1	0.42	1.34	0.0779	0.207	0	0.28	1.21	0.148	0.324	0	0.48	1.39	0.0148	0.071	0	6.83368	6.73995	7.02159	6.91054	6.81209	6.69751	7.30994	7.11261	7.15757	7.84934	202945_at	2356	FPGS	136510	9	202945_at	folylpolyglutamate synthase
202947_s_at	1.25	2.38	9.6e-06	7.02e-05	1	0.31	1.24	0.236	0.423	0	0.3	1.23	0.161	0.342	0	0.02	1.01	0.925	0.963	0	9.46577	8.94866	9.27479	9.68232	8.92004	8.89488	9.48585	9.76831	9.2615	10.1974	202947_s_at	2995	GYPC	110750	2	202947_s_at	glycophorin C (Gerbich blood group)			611162
202952_s_at	1.36	2.57	0.00114	0.00417	1	-0.17	-1.13	0.669	0.807	0	0.48	1.39	0.147	0.323	0	0.04	1.03	0.904	0.952	0	2.40409	2.89747	2.40868	3.02705	2.2853	2.35861	2.44377	2.88346	2.72541	4.25716	202952_s_at	8038	ADAM12	602714	10	202952_s_at	ADAM metallopeptidase domain 12
202953_at	5.05	33.04	1.42e-11	1.35e-09	1	0.92	1.89	0.145	0.311	0	2.29	4.88	2.87e-05	0.00123	1	0.29	1.22	0.576	0.743	0	6.32386	4.97512	6.2952	7.18752	5.21876	6.03441	6.61058	8.6106	5.89698	10.0212	202953_at	713	C1QB	120570	1	202953_at	complement component 1, q subcomponent, B chain			613652
202957_at	2.93	7.62	4.82e-09	1.23e-07	1	0.68	1.6	0.124	0.281	0	1.56	2.96	4.29e-05	0.00158	1	0.62	1.53	0.0901	0.233	0	9.63589	9.61503	10.2808	10.2961	9.39906	9.7641	10.2514	11.1996	10.2976	12.5456	202957_at	3059	HCLS1	601306	3	202957_at	hematopoietic cell-specific Lyn substrate 1
202964_s_at	2.41	5.3	1.04e-08	2.33e-07	1	-0.24	-1.18	0.519	0.695	0	1.49	2.81	5.55e-06	0.000462	1	0.43	1.35	0.158	0.336	0	5.24931	5.89609	5.33273	6.08993	4.72595	5.83537	5.68091	6.73758	5.65583	8.30214	202964_s_at	5993	RFX5	209920	1	202964_s_at	regulatory factor X, 5 (influences HLA class II expression)			601863
202968_s_at	1.07	2.1	1.28e-05	8.92e-05	1	-0.51	-1.43	0.0272	0.103	0	0.33	1.25	0.0846	0.228	0	-0.3	-1.23	0.115	0.273	0	7.95251	7.83508	7.69526	8.04324	7.70249	7.94157	7.65557	8.27784	7.32121	8.90528	202968_s_at	8445	DYRK2	603496	12	202968_s_at	dual-specificity tyrosine-(Y)-phosphorylation regulated kinase 2
202969_at	1.02	2.03	3.61e-09	9.9e-08	1	0	-1	0.98	0.99	0	0.44	1.36	0.000688	0.00941	0	0.04	1.03	0.75	0.863	0	9.4664	9.43795	9.59933	9.67644	9.54195	9.47926	9.50608	9.90682	9.43417	10.4629	202969_at	8445	DYRK2	603496	12	202969_at	dual-specificity tyrosine-(Y)-phosphorylation regulated kinase 2
202972_s_at	-0.65	-1.57	0.0155	0.0382	0	-1.28	-2.42	6.45e-06	0.00048	-1	-0.24	-1.18	0.255	0.458	0	-0.96	-1.95	2.49e-05	0.00097	0	8.89842	8.94497	8.05569	8.83214	8.13628	8.82645	7.9346	8.65375	7.66944	8.29639	202972_s_at	10144	FAM13A	613299	4	202972_s_at	family with sequence similarity 13, member A
202973_x_at	-0.53	-1.44	0.0101	0.0268	0	-1.01	-2.02	2.77e-06	0.000302	-1	-0.23	-1.17	0.165	0.347	0	-0.88	-1.84	8.5e-07	9.69e-05	0	9.90578	9.87827	9.30351	10.0026	9.26805	9.93498	9.02843	9.67807	8.86406	9.35289	202973_x_at	10144	FAM13A	613299	4	202973_x_at	family with sequence similarity 13, member A
202975_s_at	-1.11	-2.16	0.00204	0.0069	-1	-0.58	-1.49	0.0999	0.243	0	-0.91	-1.88	0.00198	0.0191	0	-0.54	-1.45	0.0595	0.177	0	9.54692	9.09145	9.45798	9.07669	9.34566	9.10323	9.0061	8.63925	8.51505	7.98367	202975_s_at	22836	RHOBTB3	607353	5	202975_s_at	Rho-related BTB domain containing 3
202976_s_at	-1.37	-2.59	6.73e-08	1.09e-06	-1	-0.47	-1.39	0.0411	0.135	0	-0.52	-1.43	0.00688	0.0434	0	-0.3	-1.23	0.112	0.268	0	10.1506	10.1368	10.0801	9.92405	9.97611	9.91643	9.85161	9.63383	9.66389	8.76396	202976_s_at	22836	RHOBTB3	607353	5	202976_s_at	Rho-related BTB domain containing 3
202988_s_at	5.15	35.56	1.76e-06	1.68e-05	1	2.13	4.38	0.0343	0.12	0	3.61	12.21	2.85e-05	0.00123	1	1.22	2.33	0.133	0.301	0	5.41844	5.93516	6.69599	6.59343	4.9129	6.9566	6.6418	9.02814	8.06598	11.0873	202988_s_at	5996	RGS1	600323	1	202988_s_at	regulator of G-protein signaling 1
202992_at	-4.57	-23.73	1.91e-15	1.43e-12	-1	-0.48	-1.39	0.293	0.488	0	-1.08	-2.11	0.00429	0.0318	-1	-0.39	-1.31	0.293	0.496	0	11.07	10.7316	10.7699	11.1383	10.6228	10.6771	10.6823	9.98963	10.2565	6.16301	202992_at	730	C7	217070	5	202992_at	complement component 7			610102
202994_s_at	-1.17	-2.26	3.06e-11	2.45e-09	-1	-0.16	-1.12	0.279	0.473	0	-0.38	-1.3	0.00265	0.023	0	-0.15	-1.11	0.231	0.428	0	13.7668	13.673	13.6411	13.7319	13.6776	13.5217	13.62	13.3877	13.5106	12.4983	202994_s_at	2192	FBLN1	135820	22	202994_s_at	fibulin 1			608180
202995_s_at	-2.24	-4.72	1.17e-09	3.97e-08	-1	-0.17	-1.13	0.588	0.749	0	-0.66	-1.58	0.013	0.0661	0	-0.18	-1.14	0.482	0.672	0	11.0381	10.8259	10.9164	11.1308	10.9109	10.5589	10.854	10.3739	10.6524	8.58598	202995_s_at	2192	FBLN1	135820	22	202995_s_at	fibulin 1			608180
203000_at	-2.72	-6.6	7.51e-06	5.71e-05	-1	-0.92	-1.89	0.108	0.257	0	-1.14	-2.2	0.0156	0.0752	0	-0.59	-1.51	0.203	0.394	0	8.67809	7.94453	8.30404	8.73012	7.07382	7.68995	8.08775	7.54008	7.02913	5.22198	203000_at	11075	STMN2	600621	8	203000_at	stathmin-like 2
203001_s_at	-3.33	-10.05	9.25e-07	9.84e-06	-1	-0.76	-1.69	0.223	0.408	0	-1.28	-2.43	0.0133	0.0671	0	-0.63	-1.55	0.217	0.412	0	8.73676	7.8231	8.14579	8.47191	7.21675	7.64711	8.10859	7.4545	7.0633	4.49435	203001_s_at	11075	STMN2	600621	8	203001_s_at	stathmin-like 2
203005_at	0.28	1.21	0.211	0.321	0	1.07	2.11	6.23e-06	0.000473	1	-0.01	-1.01	0.954	0.979	0	0.5	1.41	0.00685	0.0424	0	8.90462	8.54316	9.28044	9.00514	8.99566	8.87934	9.40427	8.89434	9.617	8.82013	203005_at	4055	LTBR	600979	12	203005_at	lymphotoxin beta receptor (TNFR superfamily, member 3)
203010_at	1.66	3.15	1.22e-08	2.63e-07	1	0.82	1.77	0.00202	0.0182	0	0.54	1.46	0.0114	0.0606	0	0.73	1.66	0.000854	0.0104	0	8.67622	8.41957	9.02776	8.85489	8.49928	8.43445	9.40582	9.22045	9.24203	10.0754	203010_at	6776	STAT5A	601511	17	203010_at	signal transducer and activator of transcription 5A
203018_s_at	-1.31	-2.48	3.43e-08	6.2e-07	-1	-0.56	-1.48	0.00979	0.0509	0	-0.24	-1.18	0.16	0.341	0	-0.36	-1.28	0.04	0.137	0	7.98469	8.34861	7.88158	7.85141	8.12348	8.16304	7.62371	7.74004	7.78762	7.03763	203018_s_at	117178	SSX2IP	608690	1	203018_s_at	synovial sarcoma, X breakpoint 2 interacting protein
203019_x_at	-1.35	-2.55	2.9e-07	3.69e-06	-1	-0.61	-1.52	0.0129	0.0619	0	-0.32	-1.25	0.107	0.265	0	-0.29	-1.22	0.142	0.313	0	7.22689	7.37318	7.07178	7.05842	7.41776	7.36784	6.9387	6.91045	6.76738	6.0251	203019_x_at	117178	SSX2IP	608690	1	203019_x_at	synovial sarcoma, X breakpoint 2 interacting protein
203021_at	-1.55	-2.93	1.28e-08	2.74e-07	-1	-0.09	-1.07	0.695	0.825	0	-0.16	-1.12	0.425	0.626	0	0.22	1.16	0.277	0.479	0	12.2405	12.7179	12.4926	12.4875	12.8229	12.5159	12.4561	12.0828	12.6232	11.1651	203021_at	6590	SLPI	107285	20	203021_at	secretory leukocyte peptidase inhibitor
203023_at	0.03	1.02	0.922	0.949	0	1.46	2.76	5.12e-06	0.000423	1	-0.01	-1.01	0.972	0.988	0	1.2	2.3	4.35e-06	0.000317	1	10.0575	10.2959	11.1556	9.91892	10.9662	10.3135	11.2618	10.049	11.7583	10.325	203023_at	51491	NOP16	612861	5	203023_at	NOP16 nucleolar protein
203028_s_at	4.21	18.53	5.62e-13	1.17e-10	1	0.7	1.62	0.147	0.313	0	1.85	3.61	1.01e-05	0.000635	1	0.41	1.33	0.293	0.496	0	2.6838	2.61438	2.8684	3.15288	2.50912	2.76297	3.09611	4.53732	3.31449	6.82644	203028_s_at	1535	CYBA	233690	16	203028_s_at	cytochrome b-245, alpha polypeptide			608508
203047_at	1.72	3.29	2.45e-09	7.21e-08	1	0.84	1.79	0.00136	0.0141	0	0.26	1.2	0.207	0.4	0	0.41	1.33	0.0497	0.157	0	7.82246	7.57214	8.05766	7.91154	7.96415	8.08745	8.23173	8.08369	8.4095	9.29003	203047_at	6793	STK10	603919	5	203047_at	serine/threonine kinase 10
203052_at	3.51	11.37	5.99e-08	9.84e-07	1	-0.17	-1.13	0.769	0.872	0	1.72	3.29	0.000523	0.00781	1	0.42	1.34	0.378	0.58	0	6.57212	5.57692	6.54699	7.69046	5.06153	5.41597	6.99081	8.28819	5.40665	9.0838	203052_at	717	C2	217000	6	203052_at	complement component 2			603075 | 613927	6_cox_hap2 | 6_dbb_hap3 | 6_mann_hap4 | 6_mcf_hap5 | 6_qbl_hap6 | 6_ssto_hap7
203055_s_at	1.98	3.93	1.04e-10	6.25e-09	1	0.24	1.18	0.358	0.554	0	0.72	1.65	0.00107	0.0127	0	0.28	1.22	0.184	0.371	0	5.80794	5.94753	5.91194	6.04507	5.82214	6.01089	6.09288	6.5325	6.18812	7.92282	203055_s_at	9138	ARHGEF1	601855	19	203055_s_at	Rho guanine nucleotide exchange factor (GEF) 1
203071_at	-1.48	-2.79	7.21e-06	5.52e-05	-1	-0.39	-1.31	0.202	0.383	0	-0.79	-1.72	0.00243	0.0217	0	-0.29	-1.23	0.244	0.443	0	5.28953	5.30815	4.96902	5.18699	5.2028	4.8675	4.99662	4.50435	4.91423	3.82564	203071_at	7869	SEMA3B	601281	3	203071_at	sema domain, immunoglobulin domain (Ig), short basic domain, secreted, (semaphorin) 3B
203081_at	-1.36	-2.57	1.5e-07	2.11e-06	-1	0.11	1.08	0.632	0.781	0	-0.11	-1.08	0.569	0.741	0	0.27	1.21	0.155	0.332	0	10.2091	10.395	10.5393	10.5404	10.7279	10.5581	10.4829	10.1002	10.507	9.03284	203081_at	56998	CTNNBIP1	607758	1	203081_at	catenin, beta interacting protein 1
203085_s_at	2.44	5.41	7.68e-11	4.92e-09	1	0.73	1.66	0.0242	0.0952	0	1.02	2.02	0.000203	0.00418	1	0.52	1.43	0.0493	0.156	0	6.0792	5.98383	6.3713	6.34817	6.02646	6.19516	6.59806	7.09623	6.71534	8.41944	203085_s_at	7040	TGFB1	131300	19	203085_s_at	transforming growth factor, beta 1			190180 | 219700
203086_at	1.76	3.39	9.64e-07	1.02e-05	1	0.5	1.41	0.134	0.295	0	0.83	1.78	0.0026	0.0228	0	1.05	2.07	0.000203	0.00398	1	6.75409	7.25995	7.43564	7.15621	7.16268	7.22253	7.80243	7.58899	7.75645	9.01964	203086_at	3796	KIF2A	602591	5	203086_at	kinesin heavy chain member 2A
203087_s_at	1.74	3.34	4.26e-09	1.12e-07	1	0.59	1.5	0.0262	0.1	0	0.57	1.49	0.00857	0.0501	0	0.57	1.48	0.00949	0.0528	0	8.5468	8.73716	8.95085	8.63793	8.80827	8.76269	9.11196	9.11997	9.32636	10.4787	203087_s_at	3796	KIF2A	602591	5	203087_s_at	kinesin heavy chain member 2A
203104_at	1.79	3.45	1.37e-09	4.53e-08	1	0.3	1.23	0.243	0.432	0	0.82	1.77	0.000199	0.00414	0	-0.01	-1.01	0.959	0.98	0	9.46454	9.09688	9.35483	9.84227	9.01906	9.41491	9.45382	10.2842	9.39775	10.8819	203104_at	1436	CSF1R	164770	5	203104_at	colony stimulating factor 1 receptor			221820
203108_at	-1.36	-2.57	0.0158	0.0388	-1	1.42	2.68	0.0118	0.0583	0	-1.48	-2.78	0.0016	0.0166	-1	0.8	1.74	0.0789	0.214	0	7.79174	7.39022	8.5055	7.16126	8.18501	7.25005	8.59279	6.3161	8.81253	6.02852	203108_at	9052	GPRC5A	604138	12	203108_at	G protein-coupled receptor, family C, group 5, member A
203110_at	1.2	2.3	7.66e-07	8.4e-06	1	-0.06	-1.04	0.79	0.885	0	0.58	1.5	0.00193	0.0189	0	0.12	1.09	0.513	0.696	0	7.44177	7.64474	7.62171	7.78056	7.63673	7.85033	7.56033	8.0231	7.58576	8.84525	203110_at	2185	PTK2B	601212	8	203110_at	PTK2B protein tyrosine kinase 2 beta
203118_at	1.39	2.63	3.78e-08	6.73e-07	1	0.54	1.46	0.0186	0.0794	0	0.16	1.12	0.378	0.582	0	0.06	1.04	0.735	0.855	0	7.99492	7.77997	7.99933	7.92665	8.02233	7.99973	8.05736	8.15838	8.32313	9.17384	203118_at	9159	PCSK7	604872	11	203118_at	proprotein convertase subtilisin/kexin type 7
203119_at	-0.03	-1.02	0.92	0.948	0	1.17	2.24	2.88e-05	0.00124	1	0.15	1.11	0.476	0.669	0	1.09	2.13	2.6e-06	0.000222	1	8.62022	8.72726	9.51466	8.77024	9.26613	8.59185	9.70857	8.77261	9.89288	8.70087	203119_at	79080	CCDC86	611293	11	203119_at	coiled-coil domain containing 86
203127_s_at	1.79	3.47	4.5e-07	5.33e-06	1	0.41	1.33	0.203	0.384	0	0.95	1.93	0.000587	0.00842	0	0.42	1.34	0.114	0.272	0	7.85706	8.01244	8.01899	7.97089	7.82275	7.86684	8.27774	8.80462	8.42662	9.80617	203127_s_at	9517	SPTLC2	605713	14	203127_s_at	serine palmitoyltransferase, long chain base subunit 2			613640
203130_s_at	1.52	2.86	0.000927	0.0035	1	0.53	1.45	0.23	0.416	0	0.67	1.6	0.0642	0.19	0	0.38	1.3	0.293	0.497	0	6.23794	6.15547	6.31907	6.25322	6.03734	6.09479	6.61721	6.91174	6.68717	7.67393	203130_s_at	3800	KIF5C	604593	2	203130_s_at	kinesin family member 5C
203143_s_at	1.4	2.64	1.58e-05	0.000106	1	1.06	2.08	0.000769	0.00964	1	0.34	1.27	0.169	0.353	0	0.94	1.92	0.000273	0.00487	0	9.18624	9.10766	9.82866	9.14793	9.4234	9.00053	10.1291	9.52766	10.1671	10.5055	203143_s_at	9674	KIAA0040		1	203143_s_at	KIAA0040
203144_s_at	1.4	2.63	0.00277	0.00894	1	1.15	2.22	0.0128	0.0615	0	0.2	1.15	0.586	0.753	0	1.1	2.15	0.00375	0.0287	1	6.45832	6.58087	7.18829	6.21966	6.82622	6.42748	7.55958	6.65896	7.73019	7.97612	203144_s_at	9674	KIAA0040		1	203144_s_at	KIAA0040
203147_s_at	1.96	3.9	2.71e-09	7.84e-08	1	0.55	1.47	0.0593	0.172	0	0.88	1.84	0.000369	0.00622	0	0.22	1.16	0.361	0.565	0	8.6574	8.46508	8.71412	8.97663	8.54382	8.73141	8.87344	9.538	9.01729	10.4298	203147_s_at	9830	TRIM14	606556	9	203147_s_at	tripartite motif containing 14
203148_s_at	2.17	4.49	1.29e-11	1.28e-09	1	0.49	1.4	0.073	0.198	0	1.22	2.34	3.98e-07	0.000105	1	0.41	1.32	0.0676	0.193	0	9.30091	9.30935	9.48353	9.76778	9.22709	9.65172	9.70689	10.5253	9.79689	11.4761	203148_s_at	9830	TRIM14	606556	9	203148_s_at	tripartite motif containing 14
203153_at	2.4	5.3	0.000151	0.000735	1	2.03	4.08	0.00118	0.0127	1	1.44	2.72	0.00442	0.0324	1	1.09	2.13	0.0292	0.111	0	9.32726	9.11245	8.67796	9.6968	8.76814	9.00274	10.4174	10.7683	11.1421	11.5171	203153_at	3434	IFIT1	147690	10	203153_at	interferon-induced protein with tetratricopeptide repeats 1
203157_s_at	1.28	2.43	2.87e-09	8.19e-08	1	0.25	1.19	0.191	0.371	0	0.27	1.21	0.0798	0.22	0	0.11	1.08	0.472	0.664	0	9.84464	9.83742	9.84992	9.89763	9.74902	9.73585	9.95587	10.1183	10.0865	11.1209	203157_s_at	2744	GLS	138280	2	203157_s_at	glutaminase
203158_s_at	3.26	9.59	2.52e-13	5.97e-11	1	1.21	2.32	0.00127	0.0135	1	1.32	2.5	2.88e-05	0.00123	1	0.72	1.65	0.0173	0.0786	0	7.1867	6.8883	7.26588	7.29272	6.69474	7.10808	7.90649	8.5081	8.10269	10.1495	203158_s_at	2744	GLS	138280	2	203158_s_at	glutaminase
203175_at	1.9	3.74	9.2e-08	1.41e-06	1	0.91	1.88	0.00576	0.036	0	1.03	2.05	0.000173	0.00378	1	0.88	1.84	0.00114	0.0128	0	7.0416	7.24263	7.9381	7.75937	7.14849	7.3449	7.92485	8.07479	8.15088	9.1441	203175_at	391	RHOG	179505	11	203175_at	ras homolog family member G
203184_at	3.38	10.42	1.3e-07	1.88e-06	1	2.04	4.13	0.000684	0.00891	1	0.74	1.68	0.117	0.281	0	-0.28	-1.21	0.552	0.725	0	5.32679	4.39768	4.90983	4.90981	5.20999	5.20705	5.04625	6.07114	6.44242	7.77858	203184_at	2201	FBN2	121050	5	203184_at	fibrillin 2			612570
203185_at	1.98	3.93	8.38e-10	3.1e-08	1	0.46	1.37	0.103	0.249	0	0.79	1.72	0.000933	0.0116	0	0.26	1.2	0.257	0.457	0	10.8647	10.6181	11.1906	11.2256	10.5576	10.7501	11.1243	11.6502	11.0775	12.5938	203185_at	9770	RASSF2	609492	20	203185_at	Ras association (RalGDS/AF-6) domain family member 2
203187_at	-1.08	-2.12	1.5e-07	2.11e-06	-1	-0.48	-1.39	0.0123	0.0599	0	-0.26	-1.19	0.0943	0.244	0	-0.23	-1.17	0.136	0.305	0	9.03953	9.22791	8.96693	9.09444	9.09029	9.11952	8.81161	8.78304	8.75182	8.14568	203187_at	1793	DOCK1	601403	10	203187_at	dedicator of cytokinesis 1
203188_at	-0.95	-1.93	0.00286	0.00918	0	-1.43	-2.69	1.6e-05	0.000859	-1	-0.38	-1.31	0.13	0.298	0	-0.74	-1.67	0.00454	0.0324	0	9.38231	9.31842	8.83642	9.31081	8.82563	9.11107	8.64577	8.99733	7.89184	8.36742	203188_at	11041	B3GNT1	605517	11	203188_at	UDP-GlcNAc:betaGal beta-1,3-N-acetylglucosaminyltransferase 1
203192_at	-1.1	-2.15	0.000557	0.00226	-1	-0.66	-1.58	0.0342	0.12	0	-0.69	-1.61	0.00725	0.045	0	-0.44	-1.36	0.0796	0.215	0	6.87569	7.10809	6.15326	6.65858	6.60907	6.79944	6.43319	6.18756	6.44983	6.00564	203192_at	10058	ABCB6	111600	2	203192_at	ATP-binding cassette, sub-family B (MDR/TAP), member 6			605452 | 614497
203215_s_at	-1.05	-2.07	6.3e-10	2.47e-08	-1	-0.12	-1.08	0.426	0.618	0	-0.58	-1.49	8.13e-06	0.000568	0	-0.34	-1.26	0.00623	0.0399	0	12.156	11.9917	11.8971	11.9339	12.1897	12.0159	11.8188	11.5799	11.8745	10.9422	203215_s_at	4646	MYO6	600970	6	203215_s_at	myosin VI			606346 | 607821
203217_s_at	1.54	2.9	9.23e-09	2.11e-07	1	-0.44	-1.36	0.0645	0.182	0	0.52	1.44	0.00807	0.0484	0	-0.49	-1.4	0.0131	0.0655	0	10.8988	10.8268	10.5442	11.0513	10.6272	10.8086	10.4091	11.4236	10.3841	12.3648	203217_s_at	8869	ST3GAL5	604402	2	203217_s_at	ST3 beta-galactoside alpha-2,3-sialyltransferase 5			609056
203221_at	-1.18	-2.27	2.35e-10	1.18e-08	-1	-0.54	-1.45	0.00117	0.0127	0	-0.48	-1.39	0.000463	0.00723	0	-0.23	-1.17	0.0784	0.213	0	10.6895	10.7569	10.3829	10.5719	10.322	10.6785	10.4569	10.2109	10.217	9.57591	203221_at	7088	TLE1	600189	9	203221_at	transducin-like enhancer of split 1 (E(sp1) homolog, Drosophila)
203222_s_at	-1.24	-2.37	1.38e-09	4.54e-08	-1	-0.43	-1.35	0.0182	0.0781	0	-0.42	-1.34	0.00547	0.0373	0	0.01	1.01	0.932	0.966	0	7.62646	7.76682	7.43671	7.60412	7.30829	7.68401	7.63885	7.2093	7.336	6.5227	203222_s_at	7088	TLE1	600189	9	203222_s_at	transducin-like enhancer of split 1 (E(sp1) homolog, Drosophila)
203233_at	2.02	4.05	4.53e-05	0.000262	1	1.77	3.41	0.000295	0.00526	1	1.06	2.08	0.00682	0.0432	1	1.79	3.45	1.21e-05	0.000602	1	9.24035	8.9901	10.7882	9.86765	9.47127	9.03808	11.0257	10.2968	10.7584	11.0093	203233_at	3566	IL4R	147050	16	203233_at	interleukin 4 receptor			147781 | 609423
203234_at	2.14	4.42	7.03e-06	5.4e-05	1	1.2	2.3	0.00823	0.0456	1	0.96	1.95	0.0092	0.0526	0	1.24	2.36	0.001	0.0117	1	8.11316	8.11181	8.90643	8.40481	8.09964	7.77917	9.34972	9.07774	9.31132	10.2543	203234_at	7378	UPP1	191730	7	203234_at	uridine phosphorylase 1
203236_s_at	3.38	10.43	1.08e-10	6.46e-09	1	0.74	1.67	0.101	0.245	0	1.89	3.69	2.07e-06	0.000268	1	0.58	1.5	0.114	0.271	0	7.61797	7.68857	7.75024	8.32748	7.24032	7.71088	8.20132	9.50311	8.42936	11.0715	203236_s_at	3965	LGALS9	601879	17	203236_s_at	lectin, galactoside-binding, soluble, 9
203252_at	1.6	3.03	1.5e-07	2.11e-06	1	0.04	1.03	0.886	0.941	0	0.69	1.61	0.00305	0.0253	0	0.15	1.11	0.501	0.687	0	7.71992	7.95056	7.7179	8.02477	7.637	7.9334	7.87078	8.40525	7.98988	9.54835	203252_at	10263	CDK2AP2		11	203252_at	cyclin-dependent kinase 2 associated protein 2
203260_at	-1.55	-2.93	0.00013	0.000647	-1	0.1	1.07	0.804	0.893	0	-0.54	-1.45	0.0884	0.235	0	0.28	1.21	0.377	0.58	0	6.93232	7.4388	7.01754	6.78211	7.74198	7.54646	7.20973	6.39289	7.53394	5.88931	203260_at	51020	HDDC2		6	203260_at	HD domain containing 2
203275_at	1.25	2.38	8.51e-07	9.16e-06	1	0.13	1.1	0.563	0.729	0	0.68	1.6	0.000631	0.00889	0	0.16	1.12	0.405	0.605	0	9.57355	9.83764	9.70491	9.86008	9.67861	9.83346	9.73176	10.2495	9.97207	11.088	203275_at	3660	IRF2	147576	4	203275_at	interferon regulatory factor 2
203276_at	1.13	2.18	3.09e-05	0.000189	1	0.32	1.25	0.203	0.384	0	1.02	2.02	5.42e-06	0.000455	1	0.54	1.45	0.0111	0.0584	0	9.33452	9.93077	9.8278	9.68904	9.63652	9.75368	9.87282	10.351	10.2554	11.0571	203276_at	4001	LMNB1	150340	5	203276_at	lamin B1			169500
203281_s_at	1.79	3.45	3.61e-06	3.08e-05	1	-0.75	-1.68	0.0381	0.129	0	0.82	1.76	0.00624	0.0407	0	-0.59	-1.5	0.0459	0.149	0	8.84605	8.56272	8.10939	9.03583	7.38597	8.56761	8.25719	9.66305	7.81274	10.3486	203281_s_at	7318	UBA7	191325	3	203281_s_at	ubiquitin-like modifier activating enzyme 7
203295_s_at	-2.47	-5.54	4.74e-05	0.000271	-1	-1.03	-2.05	0.0741	0.2	0	-1.6	-3.03	0.000987	0.012	-1	-1.07	-2.1	0.0244	0.0987	0	5.9184	5.57125	5.2785	5.39498	5.17938	4.848	4.84916	4.31952	4.53893	3.10085	203295_s_at	477	ATP1A2	104290	1	203295_s_at	ATPase, Na+/K+ transporting, alpha 2 polypeptide			182340 | 602481
203296_s_at	-5.19	-36.48	1.43e-15	1.15e-12	-1	-1.69	-3.24	0.0013	0.0137	-1	-1.51	-2.85	0.000478	0.00738	-1	-0.85	-1.8	0.0443	0.146	0	8.49948	8.71237	7.74942	8.39539	8.00746	8.03975	7.65394	6.98653	7.01745	3.52324	203296_s_at	477	ATP1A2	104290	1	203296_s_at	ATPase, Na+/K+ transporting, alpha 2 polypeptide			182340 | 602481
203300_x_at	1.02	2.02	0.0259	0.0587	0	0.38	1.31	0.391	0.586	0	1.65	3.14	2.4e-05	0.00109	1	0.56	1.47	0.129	0.294	0	6.99734	7.68596	7.48905	7.67198	6.90973	7.06397	7.5568	8.64671	8.07092	8.70149	203300_x_at	8905	AP1S2	300629	X	203300_x_at	adaptor-related protein complex 1, sigma 2 subunit			300630
203304_at	-1.94	-3.83	3.5e-05	0.000211	-1	0.27	1.21	0.535	0.708	0	-1.26	-2.4	0.000745	0.00989	-1	-0.33	-1.25	0.365	0.569	0	8.48127	7.74544	8.34533	8.377	8.37386	8.0282	8.15514	7.21871	8.01847	5.80671	203304_at	25805	BAMBI	604444	10	203304_at	BMP and activin membrane-bound inhibitor homolog (Xenopus laevis)
203317_at	1.11	2.16	0.000762	0.00296	1	0.14	1.1	0.67	0.807	0	0.32	1.25	0.214	0.409	0	0.11	1.08	0.678	0.817	0	6.84268	7.08869	6.7454	6.9651	7.00403	7.25891	6.94994	7.16572	7.22394	8.20001	203317_at	23550	PSD4	614442	2	203317_at	pleckstrin and Sec7 domain containing 4
203320_at	2.02	4.06	9.72e-10	3.43e-08	1	0.74	1.67	0.012	0.0591	0	1.31	2.49	3.6e-07	0.000101	1	0.82	1.77	0.000764	0.00965	0	8.83845	8.83851	9.52493	9.44329	8.85223	8.80157	9.66058	10.1519	9.57594	10.8594	203320_at	10019	SH2B3	133100	12	203320_at	SH2B adaptor protein 3			187950 | 222100 | 254450 | 605093 | 612011
203331_s_at	2.23	4.7	3.18e-15	2.18e-12	1	0.14	1.1	0.533	0.707	0	0.29	1.23	0.11	0.269	0	-0.04	-1.03	0.844	0.921	0	2.90099	2.76479	2.83763	3.01908	2.70617	2.84581	2.86513	3.19411	2.90362	4.9984	203331_s_at	3635	INPP5D	601582	2	203331_s_at	inositol polyphosphate-5-phosphatase, 145kDa
203332_s_at	3.28	9.74	8.3e-08	1.29e-06	1	-0.27	-1.2	0.628	0.778	0	1.21	2.32	0.00846	0.0498	1	-0.34	-1.26	0.451	0.646	0	7.19281	7.03449	6.74976	7.77542	5.82585	7.40254	6.85385	8.4058	6.7675	10.3178	203332_s_at	3635	INPP5D	601582	2	203332_s_at	inositol polyphosphate-5-phosphatase, 145kDa
203335_at	-1.2	-2.3	4.61e-11	3.32e-09	-1	-0.44	-1.36	0.00539	0.0344	0	-0.52	-1.44	9.02e-05	0.00249	0	-0.36	-1.28	0.00533	0.036	0	10.5503	10.4128	10.2374	10.3832	10.1483	10.3698	10.1886	10.0275	9.97036	9.213	203335_at	5264	PHYH	266500	10	203335_at	phytanoyl-CoA 2-hydroxylase			602026
203354_s_at	-2.05	-4.13	9.26e-06	6.81e-05	-1	-0.25	-1.19	0.562	0.728	0	-0.62	-1.53	0.082	0.224	0	-0.04	-1.03	0.912	0.957	0	9.4139	9.03015	9.51261	9.43694	9.2078	8.9926	9.37525	8.79777	8.78128	6.98404	203354_s_at	23362	PSD3	614440	8	203354_s_at	pleckstrin and Sec7 domain containing 3
203355_s_at	-1.66	-3.16	1.36e-11	1.34e-09	-1	-0.53	-1.45	0.0114	0.0568	0	-0.22	-1.16	0.195	0.386	0	0.13	1.1	0.433	0.629	0	10.5704	10.5662	10.7119	10.8554	10.2733	10.4036	10.7027	10.3509	10.0323	8.90621	203355_s_at	23362	PSD3	614440	8	203355_s_at	pleckstrin and Sec7 domain containing 3
203367_at	-1.07	-2.11	9.4e-06	6.9e-05	-1	0.26	1.2	0.255	0.445	0	-0.49	-1.4	0.00994	0.0555	0	-0.13	-1.09	0.49	0.678	0	10.7523	10.5652	10.8009	10.6803	11.0447	10.787	10.6247	10.2657	10.8234	9.49023	203367_at	11072	DUSP14	606618	17	203367_at	dual specificity phosphatase 14
203379_at	1.29	2.45	2.03e-08	4.01e-07	1	0.36	1.28	0.0804	0.211	0	0.52	1.43	0.00257	0.0226	0	0.35	1.27	0.0398	0.136	0	9.11554	9.29351	9.39634	9.34729	9.31701	9.39941	9.46426	9.63612	9.65524	10.5851	203379_at	6195	RPS6KA1	601684	1	203379_at	ribosomal protein S6 kinase, 90kDa, polypeptide 1
203381_s_at	-1.08	-2.12	2.03e-05	0.000132	-1	0.03	1.02	0.901	0.95	0	-0.3	-1.23	0.12	0.285	0	0.21	1.15	0.292	0.495	0	7.7316	7.91048	7.82541	7.75519	7.98887	7.89496	7.93674	7.42744	7.94019	6.82708	203381_s_at	348	APOE	104310	19	203381_s_at	apolipoprotein E			107741 | 269600 | 603075 | 611771
203382_s_at	-1.09	-2.12	2.24e-05	0.000144	-1	0.12	1.09	0.616	0.769	0	-0.24	-1.18	0.231	0.429	0	0.19	1.14	0.344	0.549	0	7.90317	8.03926	7.87287	8.01697	8.1988	7.97948	8.08896	7.6674	8.15972	6.95302	203382_s_at	348	APOE	104310	19	203382_s_at	apolipoprotein E			107741 | 269600 | 603075 | 611771
203388_at	2.67	6.39	1.64e-07	2.28e-06	1	1	2	0.0329	0.116	0	1.65	3.13	4e-05	0.00151	1	0.91	1.89	0.0173	0.0788	0	7.03372	7.0806	7.89898	7.95331	6.94478	7.17422	7.94861	8.67969	8.08093	9.75559	203388_at	409	ARRB2	107941	17	203388_at	arrestin, beta 2
203394_s_at	-1.04	-2.06	6.21e-08	1.02e-06	-1	-0.23	-1.18	0.177	0.353	0	-0.61	-1.53	4.4e-05	0.0016	0	-0.19	-1.14	0.186	0.374	0	11.421	11.2925	11.2623	11.2204	11.3074	11.3282	11.2335	10.8085	11.0578	10.2498	203394_s_at	3280	HES1	139605	3	203394_s_at	hairy and enhancer of split 1, (Drosophila)
203400_s_at	-4.27	-19.24	0.000934	0.00352	-1	-0.97	-1.96	0.435	0.626	0	-1.88	-3.68	0.0661	0.194	0	0.01	1.01	0.989	0.995	0	9.07238	9.93063	8.52801	8.44467	9.37114	9.60154	9.08634	7.19125	8.96231	5.66449	203400_s_at	7018	TF	190000	3	203400_s_at	transferrin			209300
203402_at	1.96	3.9	3.98e-10	1.76e-08	1	0.28	1.21	0.31	0.506	0	0.98	1.97	3.12e-05	0.00129	0	0.15	1.11	0.509	0.693	0	5.94627	6.19623	5.98982	6.31378	5.97323	6.26653	6.09255	6.92778	6.47202	8.15995	203402_at	8514	KCNAB2	601142	1	203402_at	potassium voltage-gated channel, shaker-related subfamily, beta member 2
203404_at	-1.21	-2.32	0.000124	0.000619	-1	-1.2	-2.3	0.000138	0.00325	-1	-0.41	-1.33	0.096	0.246	0	-0.56	-1.47	0.0245	0.0989	0	6.86553	7.01244	6.23353	6.98864	6.11039	6.70263	6.30572	6.45467	5.80901	5.79964	203404_at	9823	ARMCX2	300363	X	203404_at	armadillo repeat containing, X-linked 2
203408_s_at	1.34	2.53	9.88e-09	2.23e-07	1	-0.4	-1.32	0.0555	0.165	0	-0.07	-1.05	0.661	0.807	0	-0.74	-1.67	3.6e-05	0.00124	0	8.93443	8.87679	8.48142	8.59747	8.49677	8.9158	8.19148	8.8603	8.4755	10.218	203408_s_at	6304	SATB1	602075	3	203408_s_at	SATB homeobox 1
203413_at	1.12	2.17	0.000751	0.00293	1	0.27	1.2	0.398	0.592	0	0.84	1.79	0.00181	0.0181	0	0.64	1.56	0.0153	0.0725	0	9.65386	10.0993	10.106	10.2624	10.2517	10.5324	10.296	10.4917	10.3682	11.2148	203413_at	4753	NELL2	602320	12	203413_at	NEL-like 2 (chicken)
203416_at	2.59	6.04	2.32e-07	3.05e-06	1	1.16	2.24	0.0124	0.0604	0	1.95	3.87	1.36e-06	0.000207	1	1.42	2.68	0.000259	0.00469	1	10.5234	10.8328	11.806	11.4835	10.726	10.9821	11.9457	12.4766	11.9937	13.4276	203416_at	963	CD53	151525	1	203416_at	CD53 molecule
203417_at	-1.18	-2.26	0.00135	0.00483	-1	-0.41	-1.33	0.253	0.443	0	0.12	1.09	0.667	0.811	0	-0.19	-1.14	0.501	0.687	0	8.04876	7.99945	7.75928	8.4796	7.57129	7.5966	7.85379	8.17309	7.59243	6.82068	203417_at	4237	MFAP2	156790	1	203417_at	microfibrillar-associated protein 2
203423_at	-2.06	-4.17	3.67e-07	4.49e-06	-1	-0.4	-1.32	0.276	0.47	0	-0.77	-1.71	0.0121	0.0631	0	0.01	1.01	0.978	0.989	0	9.25127	9.637	9.07314	9.15131	9.45689	9.47868	9.25963	8.48083	9.2351	7.57811	203423_at	5947	RBP1	180260	3	203423_at	retinol binding protein 1, cellular
203431_s_at	-1.31	-2.48	5.71e-11	3.89e-09	-1	-0.04	-1.03	0.808	0.895	0	-0.39	-1.31	0.00609	0.0401	0	0.01	1.01	0.937	0.968	0	11.2937	11.3244	11.2975	11.274	11.3862	11.3868	11.3047	10.9024	11.2831	10.0134	203431_s_at	9743	ARHGAP32	608541	11	203431_s_at	Rho GTPase activating protein 32
203434_s_at	1.8	3.49	0.00883	0.0239	1	-0.47	-1.39	0.483	0.667	0	1.17	2.25	0.0361	0.13	0	0.63	1.54	0.257	0.457	0	6.21302	6.72522	6.79519	6.47363	5.60452	6.38584	6.83838	7.38177	6.25289	8.52974	203434_s_at	4311	MME	120520	3	203434_s_at	membrane metallo-endopeptidase
203438_at	0.03	1.02	0.968	0.979	0	2.49	5.63	0.00192	0.0177	1	-1.13	-2.19	0.0769	0.215	0	0.66	1.58	0.302	0.505	0	6.61789	5.38048	6.63675	6.01952	6.5174	5.34673	7.27509	5.48423	7.87385	5.41204	203438_at	8614	STC2	603665	5	203438_at	stanniocalcin 2
203463_s_at	-1.01	-2.01	2.7e-05	0.000169	-1	-0.37	-1.29	0.101	0.245	0	-0.49	-1.4	0.00973	0.0547	0	-0.33	-1.25	0.0794	0.215	0	5.29845	5.38388	5.11202	5.06585	5.51028	5.38233	4.97319	4.81275	5.01228	4.37805	203463_s_at	22905	EPN2	607263	17	203463_s_at	epsin 2
203464_s_at	-1.46	-2.75	2.92e-08	5.43e-07	-1	-0.48	-1.4	0.0434	0.14	0	-0.45	-1.36	0.0226	0.0962	0	-0.21	-1.16	0.271	0.473	0	9.15458	9.37418	9.10744	9.20184	9.39668	9.4401	8.94258	8.70935	8.89288	7.91308	203464_s_at	22905	EPN2	607263	17	203464_s_at	epsin 2
203470_s_at	4.86	29.11	4.58e-07	5.41e-06	1	1.81	3.51	0.0419	0.137	0	2.85	7.23	0.000156	0.00356	1	1.66	3.15	0.0232	0.0955	0	4.38104	4.35717	5.62635	5.26094	3.97746	3.94446	6.03802	7.23538	6.16872	9.22064	203470_s_at	5341	PLEK	173570	2	203470_s_at	pleckstrin
203471_s_at	4.14	17.69	5.85e-11	3.94e-09	1	2.19	4.56	0.000117	0.00293	1	2.35	5.09	1.01e-06	0.000171	1	1.52	2.88	0.000857	0.0105	1	7.86178	7.67932	9.17011	8.88824	8.02979	8.29473	9.38654	10.2085	9.86755	11.824	203471_s_at	5341	PLEK	173570	2	203471_s_at	pleckstrin
203473_at	1.54	2.9	2.56e-05	0.000161	1	0.05	1.04	0.883	0.94	0	0.81	1.76	0.00474	0.034	0	0.51	1.42	0.0718	0.201	0	7.27299	7.28182	7.59946	7.85529	7.04383	7.28256	7.78155	8.08475	7.33198	8.81841	203473_at	11309	SLCO2B1	604988	11	203473_at	solute carrier organic anion transporter family, member 2B1
203474_at	1.5	2.82	1.12e-05	7.98e-05	1	0.13	1.09	0.689	0.82	0	0.35	1.27	0.184	0.373	0	-0.37	-1.29	0.157	0.335	0	9.12112	8.70236	8.6564	9.31813	8.57525	8.75497	8.7513	9.46775	8.8295	10.2006	203474_at	10788	IQGAP2	605401	5	203474_at	IQ motif containing GTPase activating protein 2
203485_at	2.06	4.18	1.04e-05	7.52e-05	1	-0.23	-1.17	0.6	0.758	0	1.1	2.14	0.00276	0.0238	1	-0.32	-1.24	0.376	0.579	0	9.66054	9.38232	9.13874	10.0336	8.71358	9.62401	9.34517	10.7596	9.15387	11.4442	203485_at	6252	RTN1	600865	14	203485_at	reticulon 1
203490_at	1.8	3.47	9.19e-09	2.1e-07	1	0.55	1.46	0.0497	0.154	0	0.35	1.28	0.12	0.284	0	0.41	1.33	0.0719	0.201	0	7.32446	7.12484	7.57919	7.38423	7.4261	7.27868	7.73506	7.67835	7.67437	8.92094	203490_at	2000	ELF4	300775	X	203490_at	E74-like factor 4 (ets domain transcription factor)
203498_at	-1.88	-3.68	1.54e-11	1.41e-09	-1	-0.31	-1.24	0.187	0.366	0	-0.77	-1.7	0.00014	0.00331	0	-0.28	-1.21	0.149	0.323	0	12.0176	11.6765	11.8054	11.907	11.7402	11.5342	11.7391	11.2492	11.3655	9.79697	203498_at	10231	RCAN2	604876	6	203498_at	regulator of calcineurin 2
203499_at	-0.31	-1.24	0.335	0.459	0	1.57	2.96	5.31e-06	0.000428	1	-0.45	-1.37	0.085	0.229	0	0.56	1.48	0.0328	0.12	0	8.78752	8.56655	9.60077	8.7805	9.88467	8.88625	9.35234	8.33449	10.1332	8.25849	203499_at	1969	EPHA2	116600	1	203499_at	EPH receptor A2			176946 | 613020
203507_at	3.06	8.34	6.4e-08	1.04e-06	1	0.9	1.87	0.0782	0.207	0	1.31	2.48	0.00225	0.0207	1	0.31	1.24	0.458	0.651	0	4.33632	3.77677	4.26721	4.90869	3.80599	4.18203	4.64446	5.64546	4.68003	6.83597	203507_at	968	CD68	153634	17	203507_at	CD68 molecule
203508_at	2.54	5.83	3.3e-08	6.02e-07	1	1.31	2.48	0.00209	0.0186	1	1.18	2.27	0.000705	0.00956	1	1.24	2.36	0.000419	0.00648	1	10.0113	9.81663	10.8995	10.4662	9.91643	9.8565	11.2498	11.1962	11.1251	12.3609	203508_at	7133	TNFRSF1B	191191	1	203508_at	tumor necrosis factor receptor superfamily, member 1B
203509_at	1.53	2.89	2.72e-05	0.00017	1	0.29	1.22	0.394	0.589	0	0.25	1.19	0.373	0.578	0	0.12	1.09	0.662	0.806	0	9.34835	8.99567	9.55291	9.21087	8.93006	9.23971	9.47029	9.59724	9.2873	10.5251	203509_at	6653	SORL1	104300	11	203509_at	sortilin-related receptor, L(DLR class) A repeats containing			602005
203528_at	1.08	2.11	4.6e-07	5.44e-06	1	-0.07	-1.05	0.708	0.834	0	0.43	1.35	0.00861	0.0503	0	-0.13	-1.09	0.419	0.617	0	11.7141	11.8785	11.6803	11.8562	11.8459	12.0583	11.5853	12.1427	11.8054	12.9585	203528_at	10507	SEMA4D	601866	9	203528_at	sema domain, immunoglobulin domain (Ig), transmembrane domain (TM) and short cytoplasmic domain, (semaphorin) 4D
203535_at	4.52	22.99	0.000316	0.00139	1	5.08	33.83	6.34e-05	0.002	1	2.76	6.76	0.00609	0.0401	1	3.12	8.69	0.00206	0.0191	1	6.1376	6.10961	9.6282	7.78818	8.99446	6.96575	9.25732	8.89368	11.1897	10.6322	203535_at	6280	S100A9	123886	1	203535_at	S100 calcium binding protein A9
203547_at	2.7	6.48	9.53e-10	3.39e-08	1	0.22	1.16	0.569	0.733	0	1.37	2.59	3.65e-05	0.00142	1	0.08	1.06	0.802	0.897	0	9.12372	9.08451	9.04803	9.8516	8.62167	9.32103	9.20196	10.4968	9.3028	11.7797	203547_at	920	CD4	186940	12	203547_at	CD4 molecule			613949
203548_s_at	-3.86	-14.52	1.24e-05	8.7e-05	-1	-1	-1.99	0.229	0.415	0	-1.59	-3.01	0.0205	0.09	0	-0.4	-1.32	0.555	0.727	0	9.69916	9.48952	9.21514	9.35148	8.07398	8.35916	9.30194	8.11116	8.49359	5.6293	203548_s_at	4023	LPL	144250	8	203548_s_at	lipoprotein lipase			238600 | 609708
203549_s_at	-3.62	-12.28	2.49e-07	3.25e-06	-1	-0.95	-1.93	0.137	0.3	0	-1.37	-2.58	0.00998	0.0557	0	-0.34	-1.26	0.514	0.697	0	10.5972	10.3957	10.2157	10.3478	9.1619	9.55715	10.2585	9.22844	9.44433	6.77783	203549_s_at	4023	LPL	144250	8	203549_s_at	lipoprotein lipase			238600 | 609708
203555_at	1.19	2.28	1.09e-05	7.83e-05	1	-0.36	-1.28	0.154	0.323	0	0.68	1.61	0.00135	0.0148	0	-0.42	-1.34	0.0446	0.146	0	8.99665	9.0469	8.74381	9.33982	8.49949	9.00865	8.57787	9.68033	8.68542	10.2356	203555_at	26469	PTPN18	606587	2	203555_at	protein tyrosine phosphatase, non-receptor type 18 (brain-derived)
203559_s_at	-0.2	-1.15	0.743	0.821	0	0.4	1.32	0.508	0.687	0	-1.35	-2.55	0.00772	0.0469	-1	-0.95	-1.93	0.0586	0.176	0	4.31119	3.15138	3.28993	3.58435	3.36403	3.61955	3.36438	2.96015	3.55245	2.953	203559_s_at	26	ABP1	104610	7	203559_s_at	amiloride binding protein 1 (amine oxidase (copper-containing))
203561_at	1.59	3.02	1.13e-07	1.67e-06	1	0.99	1.99	0.000472	0.00709	0	1.12	2.18	2.75e-06	0.000317	1	1.09	2.13	5.15e-06	0.000356	1	11.1754	11.092	12.2709	11.9362	11.4747	11.069	12.2635	12.2998	12.0818	12.6868	203561_at	2212	FCGR2A	146790	1	203561_at	Fc fragment of IgG, low affinity IIa, receptor (CD32)
203562_at	-1.87	-3.66	3.85e-10	1.72e-08	-1	-0.39	-1.31	0.132	0.293	0	-0.39	-1.31	0.067	0.196	0	-0.38	-1.3	0.0747	0.207	0	8.91963	8.4052	8.51901	9.15738	8.31668	8.44001	8.53991	8.52916	8.01366	6.5323	203562_at	9638	FEZ1	604825	11	203562_at	fasciculation and elongation protein zeta 1 (zygin I)
203567_s_at	1.38	2.61	1.56e-09	4.97e-08	1	0.4	1.32	0.0493	0.153	0	0.37	1.29	0.0256	0.104	0	0.13	1.09	0.435	0.631	0	10.0613	9.69468	9.87691	10.0283	9.73677	9.87833	10.189	10.4323	10.0931	11.0796	203567_s_at	10475	TRIM38		6	203567_s_at	tripartite motif containing 38
203568_s_at	1.2	2.3	2.51e-06	2.27e-05	1	0.22	1.16	0.35	0.546	0	0.33	1.26	0.088	0.234	0	-0.06	-1.04	0.753	0.865	0	9.54543	9.21053	9.22682	9.4595	9.28101	9.43127	9.485	9.87599	9.43083	10.4106	203568_s_at	10475	TRIM38		6	203568_s_at	tripartite motif containing 38
203570_at	1.94	3.83	0.000349	0.00151	1	0.01	1.01	0.979	0.99	0	0.43	1.35	0.309	0.514	0	-0.26	-1.2	0.535	0.712	0	6.72501	5.79991	6.03945	6.8342	5.86069	5.94806	6.46276	7.15602	5.81383	7.73696	203570_at	4016	LOXL1	153456	15	203570_at	lysyl oxidase-like 1			177650
203571_s_at	-1.27	-2.41	6.86e-07	7.64e-06	-1	-0.4	-1.32	0.089	0.225	0	-0.42	-1.34	0.0306	0.117	0	-0.45	-1.37	0.0202	0.0871	0	13.7162	13.4485	13.2026	13.5241	13.2966	13.2165	13.2656	13.2979	13.0481	12.1807	203571_s_at	10974	ADIRF		10	203571_s_at	adipogenesis regulatory factor
203574_at	0.31	1.24	0.309	0.43	0	1.48	2.8	6.22e-06	0.000473	1	0.28	1.22	0.257	0.46	0	1.7	3.25	2.29e-09	1.4e-06	1	9.73812	9.67304	11.2546	9.56351	10.4428	9.8495	11.4372	10.021	11.1565	9.98414	203574_at	4783	NFIL3	605327	9	203574_at	nuclear factor, interleukin 3 regulated
203579_s_at	1.13	2.2	1.47e-08	3.06e-07	1	0.39	1.31	0.0295	0.109	0	0.07	1.05	0.607	0.767	0	0.23	1.18	0.111	0.266	0	9.03916	8.83671	9.13598	8.90346	8.98483	8.77229	9.27266	9.11382	9.22991	9.97144	203579_s_at	9057	SLC7A6	605641	16	203579_s_at	solute carrier family 7 (amino acid transporter light chain, y+L system), member 6
203586_s_at	-0.27	-1.21	0.433	0.556	0	1.74	3.34	3.93e-06	0.000378	1	0.13	1.1	0.644	0.795	0	1.16	2.23	0.00012	0.00281	1	8.23296	8.23313	9.42273	8.58498	9.40839	8.63111	9.3886	8.36457	9.97355	7.95907	203586_s_at	379	ARL4D	600732	17	203586_s_at	ADP-ribosylation factor-like 4D
203595_s_at	1.69	3.24	4.08e-07	4.91e-06	1	1.08	2.11	0.000669	0.00879	1	1.22	2.32	5.75e-06	0.000467	1	1.09	2.13	3.79e-05	0.00128	1	9.48462	9.49428	9.87359	9.8112	9.42664	9.16437	10.5737	10.7	10.5736	11.1892	203595_s_at	24138	IFIT5		10	203595_s_at	interferon-induced protein with tetratricopeptide repeats 5
203596_s_at	1.85	3.61	7.15e-11	4.64e-09	1	1.11	2.16	1.76e-05	0.000917	1	0.97	1.96	5.2e-06	0.000446	0	0.87	1.83	3.5e-05	0.00122	0	10.2564	10.1179	10.4946	10.5402	10.123	10.1456	11.1264	11.2275	11.2288	11.9692	203596_s_at	24138	IFIT5		10	203596_s_at	interferon-induced protein with tetratricopeptide repeats 5
203610_s_at	2.01	4.03	6.23e-09	1.51e-07	1	0.95	1.93	0.00252	0.0209	0	0.68	1.61	0.00747	0.0459	0	0.46	1.38	0.0659	0.19	0	7.10309	6.83994	7.14392	7.23837	6.57702	7.01067	7.56607	7.78597	7.79126	8.84954	203610_s_at	10475	TRIM38		6	203610_s_at	tripartite motif containing 38
203612_at	0.32	1.24	0.521	0.638	0	2.37	5.18	7.43e-06	0.000521	1	0.17	1.12	0.675	0.816	0	2.07	4.2	2.1e-06	0.000189	1	5.6817	5.86452	7.38046	5.84064	6.87699	5.70161	7.75185	5.85031	8.23784	6.18037	203612_at	705	BYSL	603871	6	203612_at	bystin-like
203622_s_at	0.46	1.38	0.0805	0.149	0	1.24	2.36	1.11e-05	0.000664	1	0.28	1.22	0.186	0.375	0	1.08	2.11	3.27e-06	0.00026	1	8.2924	8.47501	9.37043	8.34774	8.95586	8.22013	9.37167	8.57716	9.71248	8.93832	203622_s_at	56902	PNO1		2	203622_s_at	partner of NOB1 homolog (S. cerevisiae)
203628_at	-1.34	-2.53	0.0038	0.0117	-1	-0.17	-1.12	0.706	0.833	0	-0.49	-1.41	0.183	0.372	0	0.4	1.32	0.271	0.473	0	9.16344	9.45094	9.39813	8.96522	9.35201	9.21784	9.56839	8.67245	9.28164	8.11091	203628_at	3480	IGF1R	147370	15	203628_at	insulin-like growth factor 1 receptor			270450
203639_s_at	-1.37	-2.59	6.1e-05	0.000337	-1	-0.65	-1.57	0.0475	0.149	0	-0.03	-1.02	0.916	0.958	0	-0.19	-1.14	0.476	0.667	0	8.22677	8.59024	8.22432	8.34545	8.36668	8.57296	8.03882	8.199	7.94232	7.21951	203639_s_at	2263	FGFR2	101200	10	203639_s_at	fibroblast growth factor receptor 2			101400 | 101600 | 123150 | 123500 | 123790 | 137215 | 149730 | 176943 | 207410 | 609579 | 614592
203645_s_at	3.06	8.37	1.02e-13	2.96e-11	1	0.99	1.99	0.00376	0.027	0	1.55	2.92	2.6e-07	8.51e-05	1	0.49	1.4	0.0773	0.211	0	11.0874	10.336	11.4553	11.9199	10.718	10.9598	11.5729	12.6327	11.3306	13.4004	203645_s_at	9332	CD163	605545	12	203645_s_at	CD163 molecule
203649_s_at	2.46	5.52	1.94e-05	0.000127	1	1.33	2.52	0.0157	0.0704	0	1.45	2.73	0.00154	0.0162	1	1.48	2.8	0.00118	0.013	1	12.1814	11.0949	13.0163	12.906	11.8511	11.5374	13.666	13.628	12.426	13.5592	203649_s_at	5320	PLA2G2A	114500	1	203649_s_at	phospholipase A2, group IIA (platelets, synovial fluid)			172411
203657_s_at	-2.14	-4.41	4.41e-12	5.71e-10	-1	-0.44	-1.35	0.0929	0.232	0	-0.96	-1.95	1.95e-05	0.000951	0	-0.49	-1.41	0.021	0.0892	0	8.26175	8.06561	7.96095	8.04801	8.03697	8.03026	7.76676	7.3009	7.62839	5.92374	203657_s_at	8722	CTSF	603539	11	203657_s_at	cathepsin F
203664_s_at	0.54	1.45	0.00583	0.0169	0	1.01	2.01	1.25e-06	0.000197	1	0.34	1.27	0.03	0.115	0	0.89	1.85	2.3e-07	4.05e-05	0	8.91171	9.02611	9.62438	9.09362	9.64308	8.92304	9.80158	9.25542	10.0346	9.56649	203664_s_at	5433	POLR2D	606017	2	203664_s_at	polymerase (RNA) II (DNA directed) polypeptide D
203673_at	-2.21	-4.64	0.000106	0.000541	-1	0.19	1.14	0.724	0.844	0	-1.73	-3.31	0.000197	0.0041	-1	-0.98	-1.98	0.0286	0.109	0	6.12413	5.60831	5.08993	5.18425	6.22711	5.87446	5.14136	4.39648	5.79887	3.39486	203673_at	7038	TG	188450	8	203673_at	thyroglobulin			274700 | 608175
203676_at	1.14	2.2	0.000488	0.00201	1	-0.05	-1.04	0.871	0.933	0	0.53	1.45	0.0389	0.137	0	-0.13	-1.09	0.621	0.776	0	4.61669	4.35047	4.40091	4.63354	4.36982	4.37587	4.49083	5.15015	4.29989	5.48638	203676_at	2799	GNS	252940	12	203676_at	glucosamine (N-acetyl)-6-sulfatase			607664
203684_s_at	1.34	2.53	3.46e-05	0.000209	1	0.06	1.04	0.855	0.924	0	0.85	1.8	0.001	0.0122	0	0.06	1.04	0.809	0.902	0	2.47524	2.44816	2.41772	2.61002	2.38875	2.4843	2.53507	3.32443	2.50366	3.78864	203684_s_at	596	BCL2	151430	18	203684_s_at	B-cell CLL/lymphoma 2
203687_at	2.04	4.11	3.03e-05	0.000186	1	1.78	3.43	0.000228	0.0045	1	0.6	1.52	0.11	0.269	0	0.79	1.73	0.038	0.132	0	5.73743	5.08363	5.88708	5.71911	5.32762	5.50145	6.52696	6.34214	6.86084	7.12429	203687_at	6376	CX3CL1	601880	16	203687_at	chemokine (C-X3-C motif) ligand 1
203691_at	2.37	5.15	0.00189	0.00647	1	3.58	11.98	6.23e-06	0.000473	1	0.82	1.76	0.177	0.364	0	-0.11	-1.08	0.849	0.924	0	9.45363	7.95301	10.0912	9.71933	10.7378	9.95702	9.339	10.2689	11.5361	10.3188	203691_at	5266	PI3	182257	20	203691_at	peptidase inhibitor 3, skin-derived
203692_s_at	1.63	3.09	8.98e-08	1.38e-06	1	1.1	2.15	0.000132	0.00317	1	0.6	1.52	0.00859	0.0502	0	0.94	1.91	7.61e-05	0.00205	0	8.7204	8.6462	9.43518	9.012	8.98645	8.52615	9.65655	9.32234	9.74971	10.2738	203692_s_at	1871	E2F3	600427	6	203692_s_at	E2F transcription factor 3
203693_s_at	1.26	2.39	3.93e-09	1.06e-07	1	0.79	1.72	7.46e-05	0.00224	0	0.49	1.4	0.00209	0.0198	0	0.73	1.66	9.41e-06	0.000514	0	10.5447	10.5022	11.1708	10.7468	10.7464	10.5096	11.273	11.0317	11.2879	11.758	203693_s_at	1871	E2F3	600427	6	203693_s_at	E2F transcription factor 3
203697_at	-2.84	-7.16	1.24e-11	1.25e-09	-1	-0.3	-1.23	0.391	0.586	0	-1.44	-2.72	3.56e-06	0.000353	-1	-0.54	-1.45	0.0649	0.188	0	11.1176	10.8406	10.8325	10.8467	10.7675	10.8292	10.5808	9.67555	10.5381	8.00029	203697_at	2487	FRZB	165720	2	203697_at	frizzled-related protein			605083
203698_s_at	-3.44	-10.88	2.9e-11	2.34e-09	-1	-0.46	-1.38	0.295	0.489	0	-1.55	-2.93	4.46e-05	0.00161	-1	-0.35	-1.28	0.324	0.529	0	8.97219	8.96796	8.86764	8.97088	8.75089	8.87249	8.61881	7.42156	8.50758	5.52389	203698_s_at	2487	FRZB	165720	2	203698_s_at	frizzled-related protein			605083
203699_s_at	-1.25	-2.38	0.0122	0.0313	-1	0.43	1.35	0.382	0.577	0	-1.56	-2.95	0.000194	0.00408	-1	-0.09	-1.07	0.814	0.905	0	8.08304	7.85557	8.11236	7.19401	8.09709	7.65014	7.98955	6.52101	8.2834	6.60403	203699_s_at	1734	DIO2	601413	14	203699_s_at	deiodinase, iodothyronine, type II
203705_s_at	-1.61	-3.06	6.94e-07	7.7e-06	-1	-0.06	-1.04	0.84	0.915	0	-0.9	-1.86	0.000405	0.00662	0	-0.17	-1.13	0.479	0.669	0	9.55714	9.29523	9.39199	9.47005	9.78819	9.32327	9.38535	8.66075	9.23531	7.68237	203705_s_at	8324	FZD7	603410	2	203705_s_at	frizzled family receptor 7
203706_s_at	-1.1	-2.15	2.69e-05	0.000168	-1	-0.12	-1.09	0.63	0.78	0	-0.74	-1.67	0.000445	0.00703	0	-0.24	-1.18	0.242	0.44	0	11.4553	11.2085	11.2577	11.4106	11.4217	11.2501	11.219	10.7175	11.0901	10.1067	203706_s_at	8324	FZD7	603410	2	203706_s_at	frizzled family receptor 7
203708_at	1.85	3.59	2.15e-06	1.99e-05	1	1.39	2.62	0.000227	0.00448	1	0.37	1.29	0.205	0.398	0	1	2	0.00103	0.0119	0	9.67401	9.30316	10.3907	9.69039	9.66674	9.45185	10.6724	10.0468	10.6914	11.1484	203708_at	5142	PDE4B	600127	1	203708_at	phosphodiesterase 4B, cAMP-specific
203712_at	0.4	1.32	0.138	0.23	0	1.23	2.34	1.89e-05	0.00095	1	-0.03	-1.02	0.893	0.946	0	0.8	1.74	0.000497	0.00731	0	9.27695	9.1913	9.96996	9.13183	9.87977	9.12742	10.0748	9.24753	10.4198	9.59233	203712_at	9933	KIAA0020	609960	9	203712_at	KIAA0020
203716_s_at	1.2	2.3	0.00228	0.00754	1	-0.04	-1.03	0.906	0.952	0	0.84	1.79	0.00836	0.0494	0	0.36	1.29	0.244	0.442	0	8.34147	7.71754	8.7585	9.17633	7.74626	7.86727	8.70498	9.18048	7.6728	8.91711	203716_s_at	1803	DPP4	102720	2	203716_s_at	dipeptidyl-peptidase 4
203718_at	1.08	2.12	0.00358	0.0111	1	-0.18	-1.14	0.608	0.764	0	0.32	1.25	0.28	0.484	0	-0.16	-1.11	0.595	0.757	0	6.85996	6.91354	6.2828	6.99122	6.29025	6.97939	6.70372	7.17874	6.72898	7.9945	203718_at	10908	PNPLA6	603197	19	203718_at	patatin-like phospholipase domain containing 6			612020
203726_s_at	-1.12	-2.17	2.07e-08	4.1e-07	-1	-0.46	-1.38	0.0108	0.0547	0	-0.34	-1.26	0.0226	0.0961	0	-0.34	-1.27	0.0212	0.0898	0	9.8835	10.0013	9.73315	9.95375	9.75035	9.93218	9.5443	9.54813	9.53996	8.8862	203726_s_at	3909	LAMA3	226650	18	203726_s_at	laminin, alpha 3			226700 | 245660 | 600805
203728_at	1.26	2.4	3.25e-08	5.95e-07	1	1.2	2.29	1.17e-07	4.94e-05	1	0.31	1.24	0.0617	0.185	0	0.45	1.36	0.0086	0.0493	0	8.53098	8.41801	8.91193	8.4821	9.23311	8.7377	8.97901	8.84566	9.61634	9.68033	203728_at	578	BAK1	600516	6	203728_at	BCL2-antagonist/killer 1
203729_at	1.28	2.43	4.73e-08	8.11e-07	1	0.74	1.67	0.000698	0.00904	0	0.56	1.47	0.00168	0.0171	0	0.38	1.3	0.0291	0.111	0	11.1284	10.8132	11.322	11.3768	11.1072	10.9951	11.5083	11.6857	11.5543	12.093	203729_at	2014	EMP3	602335	19	203729_at	epithelial membrane protein 3
203737_s_at	0.5	1.42	0.113	0.195	0	1.42	2.68	2.22e-05	0.00106	1	-0.02	-1.01	0.935	0.969	0	1.09	2.13	5.6e-05	0.00166	1	9.72167	9.63597	10.5859	9.65699	10.281	9.60625	10.8156	9.70091	11.0558	10.1372	203737_s_at	23082	PPRC1		10	203737_s_at	peroxisome proliferator-activated receptor gamma, coactivator-related 1
203755_at	-0.18	-1.14	0.662	0.757	0	-1.33	-2.51	0.00224	0.0193	-1	0.55	1.46	0.112	0.272	0	-0.92	-1.89	0.00918	0.0516	0	7.30438	7.66396	6.47179	7.41567	6.90075	7.86026	6.38731	7.8551	6.33361	7.47993	203755_at	701	BUB1B	114500	15	203755_at	BUB1 mitotic checkpoint serine/threonine kinase B			176430 | 257300 | 602860
203757_s_at	-0.81	-1.76	0.0919	0.165	0	0.37	1.29	0.441	0.631	0	-1.53	-2.88	0.000202	0.00418	-1	-0.72	-1.65	0.069	0.196	0	10.2243	9.33312	9.46804	9.59967	10.0002	9.83664	9.50526	8.69687	9.7029	8.51819	203757_s_at	4680	CEACAM6	163980	19	203757_s_at	carcinoembryonic antigen-related cell adhesion molecule 6 (non-specific cross reacting antigen)
203760_s_at	3.28	9.73	1.63e-08	3.34e-07	1	0.77	1.71	0.136	0.299	0	1.73	3.31	0.000104	0.00274	1	0.62	1.54	0.142	0.313	0	6.90343	6.83164	7.43267	7.62179	6.79226	7.24944	7.52706	8.63089	7.6061	10.1147	203760_s_at	6503	SLA	601099	8	203760_s_at	Src-like-adaptor
203761_at	3.06	8.36	2.94e-09	8.34e-08	1	0.85	1.81	0.0623	0.178	0	1.78	3.43	7.86e-06	0.000556	1	0.77	1.7	0.0406	0.138	0	8.06307	7.94458	8.71926	8.88452	7.74173	8.49567	8.8305	9.83956	8.79827	11.0089	203761_at	6503	SLA	601099	8	203761_at	Src-like-adaptor
203764_at	0.24	1.18	0.619	0.721	0	-1.62	-3.08	0.0012	0.0129	-1	0.64	1.56	0.107	0.265	0	-1.27	-2.41	0.00183	0.0176	-1	7.07715	7.80492	6.33025	7.5825	6.81945	7.81187	5.80714	7.71679	6.18377	8.0445	203764_at	9787	DLGAP5		14	203764_at	discs, large (Drosophila) homolog-associated protein 5
203765_at	1.51	2.85	2.25e-05	0.000144	1	0.86	1.82	0.0114	0.0568	0	1.13	2.19	9.1e-05	0.0025	1	1.06	2.08	0.000229	0.0043	1	6.93516	7.28192	8.15166	7.32333	7.61003	7.29375	7.991	8.0637	8.14619	8.79396	203765_at	25801	GCA	607030	2	203765_at	grancalcin, EF-hand calcium binding protein
203766_s_at	-2.54	-5.82	1.2e-05	8.45e-05	-1	-0.93	-1.9	0.0895	0.226	0	-0.95	-1.94	0.0337	0.125	0	-0.52	-1.43	0.241	0.44	0	9.10564	8.93267	8.40553	9.03308	8.64326	8.72227	8.58586	8.15312	8.00538	6.39257	203766_s_at	25802	LMOD1	602715	1	203766_s_at	leiomodin 1 (smooth muscle)
203767_s_at	-1.18	-2.26	0.000414	0.00175	-1	-0.19	-1.14	0.553	0.722	0	-0.16	-1.12	0.545	0.723	0	-0.01	-1.01	0.96	0.98	0	9.84216	9.62915	9.77444	9.97372	9.70402	9.69789	9.82903	9.68466	9.44033	8.45329	203767_s_at	412	STS	300747	X	203767_s_at	steroid sulfatase (microsomal), isozyme S			308100
203769_s_at	-1.23	-2.35	0.000143	0.000703	-1	-0.18	-1.13	0.555	0.723	0	-0.22	-1.17	0.38	0.584	0	0.08	1.06	0.737	0.856	0	8.39087	8.04239	8.47535	8.57843	8.11233	7.94923	8.47539	8.16973	7.86074	6.80902	203769_s_at	412	STS	300747	X	203769_s_at	steroid sulfatase (microsomal), isozyme S			308100
203771_s_at	1.28	2.43	7.14e-09	1.69e-07	1	0.43	1.34	0.0316	0.113	0	0.77	1.7	7.58e-06	0.000543	0	0.45	1.36	0.00647	0.0409	0	9.94726	9.75378	10.2382	10.3642	9.96655	9.95888	10.3935	10.7164	10.1807	11.0364	203771_s_at	644	BLVRA	109750	7	203771_s_at	biliverdin reductase A			614156
203772_at	1.34	2.53	5.47e-10	2.24e-08	1	0.41	1.33	0.031	0.112	0	0.71	1.63	1.4e-05	0.000779	0	0.44	1.36	0.00489	0.034	0	10.4015	10.1698	10.6049	10.7757	10.3783	10.4025	10.8423	11.1102	10.5786	11.5072	203772_at	644	BLVRA	109750	7	203772_at	biliverdin reductase A			614156
203779_s_at	0.12	1.09	0.784	0.851	0	1.39	2.63	0.00184	0.0172	1	0.65	1.57	0.0698	0.201	0	0.57	1.49	0.107	0.261	0	5.99726	6.42647	7.09647	6.45595	7.25269	6.42683	6.57082	6.64482	7.82131	6.54513	203779_s_at	10205	MPZL2	604873	11	203779_s_at	myelin protein zero-like 2
203780_at	0.02	1.01	0.936	0.958	0	1.01	2.01	0.00023	0.00451	1	0.29	1.22	0.173	0.359	0	0.61	1.53	0.00514	0.0352	0	10.3387	10.6122	11.2076	10.5478	11.3056	10.6463	10.951	10.6302	11.6208	10.6331	203780_at	10205	MPZL2	604873	11	203780_at	myelin protein zero-like 2
203785_s_at	0.7	1.62	0.0321	0.0701	0	1.11	2.16	0.00087	0.0104	1	0.11	1.08	0.67	0.813	0	1.04	2.05	0.000173	0.00357	1	6.17043	6.25116	6.82878	6.32983	6.74893	6.34326	7.20641	6.28222	7.36333	6.95019	203785_s_at	55794	DDX28	607618	16	203785_s_at	DEAD (Asp-Glu-Ala-Asp) box polypeptide 28
203786_s_at	-1.45	-2.74	2.68e-12	3.91e-10	-1	-0.03	-1.02	0.879	0.937	0	-0.65	-1.57	1.63e-05	0.000848	0	-0.07	-1.05	0.602	0.762	0	12.6046	12.567	12.4833	12.4683	12.7607	12.6588	12.5312	11.9557	12.5408	11.1151	203786_s_at	7164	TPD52L1	604069	6	203786_s_at	tumor protein D52-like 1
203803_at	-1.42	-2.68	5.27e-06	4.24e-05	-1	-0.66	-1.58	0.0241	0.0949	0	-0.8	-1.74	0.00115	0.0133	0	-0.76	-1.69	0.00192	0.0181	0	10.7899	10.6873	10.2581	10.3259	10.6423	10.591	10.0312	9.9921	10.0232	9.26573	203803_at	51449	PCYOX1	610995	2	203803_at	prenylcysteine oxidase 1
203812_at	-2.75	-6.71	1.1e-11	1.15e-09	-1	0.21	1.16	0.533	0.707	0	-0.89	-1.85	0.00191	0.0187	0	-0.13	-1.1	0.633	0.784	0	12.412	11.5957	12.3003	12.4713	12.0415	11.7036	12.2798	11.5217	11.8071	8.84877	203812_at	6586	SLIT3	603745	5	203812_at	slit homolog 3 (Drosophila)
203813_s_at	-1.03	-2.04	0.00364	0.0113	-1	0.24	1.18	0.482	0.666	0	-0.6	-1.52	0.0347	0.127	0	-0.26	-1.2	0.355	0.56	0	9.41216	8.29962	9.0948	9.44789	8.80372	8.49437	9.15235	8.81099	8.54116	7.27077	203813_s_at	6586	SLIT3	603745	5	203813_s_at	slit homolog 3 (Drosophila)
203821_at	-0.3	-1.23	0.632	0.733	0	2.95	7.74	1.31e-05	0.000748	1	-0.4	-1.32	0.444	0.641	0	1.85	3.62	0.000574	0.00807	1	7.49764	7.67766	9.72879	7.34522	9.37976	7.72267	9.35171	7.10208	10.6291	7.37543	203821_at	1839	HBEGF	126150	5	203821_at	heparin-binding EGF-like growth factor
203824_at	-2.19	-4.56	2.22e-09	6.64e-08	-1	-0.46	-1.38	0.154	0.323	0	-0.51	-1.42	0.0539	0.17	0	-0.08	-1.06	0.755	0.867	0	11.9306	11.6817	11.9454	12.1106	11.5852	11.4406	11.8493	11.4204	11.222	9.49254	203824_at	7103	TSPAN8	600769	12	203824_at	tetraspanin 8
203828_s_at	3.38	10.4	1.14e-06	1.18e-05	1	0.75	1.69	0.238	0.426	0	2.26	4.79	4.27e-05	0.00158	1	1.31	2.48	0.0135	0.0666	0	9.13487	9.65199	9.83072	10.0074	8.99019	9.69283	10.4466	11.3948	10.4056	13.03	203828_s_at	9235	IL32	606001	16	203828_s_at	interleukin 32
203835_at	1.38	2.61	0.00884	0.0239	1	1.99	3.98	0.000235	0.00457	1	0.22	1.16	0.609	0.769	0	1.26	2.4	0.00367	0.0282	1	7.71201	6.31761	8.62361	8.0167	7.02567	6.21443	8.97294	7.92743	8.30996	7.70125	203835_at	2615	LRRC32	137207	11	203835_at	leucine rich repeat containing 32
203842_s_at	-1	-2	4.2e-06	3.5e-05	-1	-0.05	-1.03	0.807	0.895	0	-0.72	-1.64	4.31e-05	0.00158	0	-0.14	-1.1	0.408	0.607	0	10.322	10.2733	10.1206	10.0832	10.4109	10.3324	10.1854	9.60607	10.224	9.27016	203842_s_at	22924	MAPRE3	605788	2	203842_s_at	microtubule-associated protein, RP/EB family, member 3
203843_at	1.34	2.53	5.84e-10	2.34e-08	1	0.78	1.72	7.75e-05	0.00229	0	0.39	1.31	0.0132	0.0668	0	0.58	1.49	0.000325	0.00549	0	9.52288	9.43049	9.91714	9.56387	9.64563	9.67171	10.0992	9.91042	10.2144	10.7718	203843_at	6197	RPS6KA3	300075	X	203843_at	ribosomal protein S6 kinase, 90kDa, polypeptide 3			300844 | 303600
203851_at	-1.11	-2.16	0.00171	0.00592	-1	-0.31	-1.24	0.359	0.555	0	-0.19	-1.14	0.502	0.69	0	0.08	1.06	0.779	0.882	0	11.115	10.9088	10.9108	11.3057	10.8219	10.7088	11.1934	10.9278	10.5947	9.79886	203851_at	3489	IGFBP6	146735	12	203851_at	insulin-like growth factor binding protein 6
203854_at	1.53	2.89	0.000126	0.00063	1	-0.67	-1.59	0.0789	0.208	0	0.48	1.39	0.126	0.292	0	-0.23	-1.18	0.451	0.646	0	7.34624	7.32401	7.02701	7.34963	6.64193	7.17584	7.11272	7.82368	6.65149	8.85545	203854_at	3426	CFI	217030	4	203854_at	complement factor I			235400 | 610984 | 612923
203868_s_at	2.38	5.22	3.62e-08	6.5e-07	1	1.63	3.09	6.93e-05	0.00213	1	1.25	2.38	0.000171	0.00376	1	1.46	2.76	1.51e-05	0.0007	1	10.9247	10.6089	11.8104	11.3838	10.419	10.7086	12.3868	12.1729	12.2374	12.992	203868_s_at	7412	VCAM1	192225	1	203868_s_at	vascular cell adhesion molecule 1
203874_s_at	-1.18	-2.27	2.54e-08	4.85e-07	-1	-0.34	-1.27	0.0734	0.199	0	-0.04	-1.03	0.781	0.884	0	0.16	1.12	0.289	0.492	0	8.71761	8.96239	8.94671	8.86082	8.67278	8.70948	8.88167	8.67475	8.62074	7.78209	203874_s_at	6594	SMARCA1	300012	X	203874_s_at	SWI/SNF related, matrix associated, actin dependent regulator of chromatin, subfamily a, member 1
203879_at	3.02	8.12	1.51e-10	8.44e-09	1	0.69	1.62	0.0893	0.226	0	1.33	2.51	0.000136	0.00327	1	0.74	1.67	0.028	0.108	0	7.79625	7.9358	8.61696	8.28308	7.9685	8.17566	8.53357	9.12373	8.62929	10.9581	203879_at	5293	PIK3CD	602839	1	203879_at	phosphatidylinositol-4,5-bisphosphate 3-kinase, catalytic subunit delta
203882_at	2.05	4.14	2.75e-10	1.33e-08	1	1	2	0.000607	0.00834	0	1.18	2.26	1.98e-06	0.000263	1	0.67	1.59	0.00429	0.0312	0	9.40102	9.19942	9.71008	9.70587	9.27408	9.52181	10.0713	10.5792	10.1982	11.2475	203882_at	10379	IRF9	147574	14	203882_at	interferon regulatory factor 9
203886_s_at	-1.43	-2.7	1.61e-05	0.000108	-1	-0.33	-1.26	0.291	0.485	0	-0.69	-1.61	0.00799	0.0481	0	-0.31	-1.24	0.218	0.413	0	11.84	11.4467	11.5876	11.9027	11.4832	11.1171	11.527	11.152	11.1182	10.0159	203886_s_at	2199	FBLN2	135821	3	203886_s_at	fibulin 2
203892_at	0.42	1.33	0.447	0.57	0	1.28	2.42	0.0216	0.0879	0	-0.06	-1.04	0.897	0.949	0	1.35	2.56	0.00323	0.026	1	5.15161	4.59883	5.87225	5.34605	5.16551	5.26628	6.50516	5.09417	5.87592	5.01452	203892_at	10406	WFDC2		20	203892_at	WAP four-disulfide core domain 2
203895_at	-1.93	-3.82	3.39e-08	6.13e-07	-1	-0.77	-1.7	0.0161	0.0716	0	-1.04	-2.06	0.000109	0.00282	-1	-0.55	-1.47	0.0324	0.119	0	10.8939	10.522	10.3648	10.598	10.2667	10.5294	10.3393	9.85118	9.75403	8.58928	203895_at	5332	PLCB4	600810	20	203895_at	phospholipase C, beta 4			614669
203896_s_at	-2.36	-5.13	1.26e-05	8.83e-05	-1	-0.82	-1.76	0.107	0.255	0	-1.37	-2.58	0.00135	0.0148	-1	-0.58	-1.5	0.158	0.337	0	9.40524	8.74061	8.61529	8.94676	8.58034	8.7757	8.82074	8.03715	7.9218	6.38071	203896_s_at	5332	PLCB4	600810	20	203896_s_at	phospholipase C, beta 4			614669
203903_s_at	-1.51	-2.85	1.42e-08	2.98e-07	-1	-0.36	-1.28	0.13	0.289	0	-0.75	-1.68	0.000211	0.00429	0	-0.5	-1.42	0.0112	0.0588	0	10.0715	9.64938	9.54729	9.8049	9.53679	9.65375	9.57039	9.31925	9.28818	8.13679	203903_s_at	9843	HEPH	300167	X	203903_s_at	hephaestin
203907_s_at	1.01	2.01	9.12e-06	6.72e-05	1	0.16	1.11	0.461	0.649	0	0.01	1.01	0.964	0.984	0	-0.11	-1.08	0.52	0.701	0	9.60352	9.29858	9.5668	9.68331	9.44013	9.28091	9.49206	9.61128	9.45503	10.3089	203907_s_at	9922	IQSEC1	610166	3	203907_s_at	IQ motif and Sec7 domain 1
203913_s_at	-1.48	-2.79	8.78e-05	0.000461	-1	0.11	1.08	0.754	0.863	0	-0.16	-1.11	0.593	0.758	0	0.08	1.06	0.79	0.89	0	10.2077	10.3313	10.4851	10.5347	10.6409	10.7452	10.2851	10.0519	10.4429	8.85197	203913_s_at	3248	HPGD	119900	4	203913_s_at	hydroxyprostaglandin dehydrogenase 15-(NAD)			259100 | 601688
203914_x_at	-1.14	-2.21	1.99e-05	0.00013	-1	-0.02	-1.02	0.93	0.965	0	-0.2	-1.15	0.333	0.539	0	-0.05	-1.04	0.795	0.893	0	11.6479	11.6574	11.7393	11.8268	11.8623	12.0151	11.5947	11.4494	11.6355	10.5155	203914_x_at	3248	HPGD	119900	4	203914_x_at	hydroxyprostaglandin dehydrogenase 15-(NAD)			259100 | 601688
203915_at	6.24	75.49	0.000235	0.00108	1	0.54	1.45	0.739	0.853	0	5.16	35.84	0.000196	0.00409	1	1.9	3.72	0.153	0.33	0	7.94438	7.63341	9.72707	10.0488	5.23152	8.13195	9.83947	13.1078	8.17195	13.8716	203915_at	4283	CXCL9	601704	4	203915_at	chemokine (C-X-C motif) ligand 9
203920_at	0.36	1.28	0.349	0.473	0	-1.24	-2.36	0.00154	0.0152	-1	-0.18	-1.13	0.559	0.733	0	-0.8	-1.74	0.0112	0.0586	0	9.55154	9.63646	8.78411	9.60621	8.8577	9.48433	8.75047	9.37107	8.39565	9.99158	203920_at	10062	NR1H3	602423	11	203920_at	nuclear receptor subfamily 1, group H, member 3
203921_at	1.39	2.62	0.00921	0.0248	1	0.18	1.14	0.723	0.843	0	0.67	1.59	0.119	0.283	0	1.38	2.6	0.00172	0.0169	1	6.44223	7.7526	7.42273	6.71488	7.22075	7.43553	7.82254	7.11042	7.93746	9.14156	203921_at	9435	CHST2	603798	3	203921_at	carbohydrate (N-acetylglucosamine-6-O) sulfotransferase 2
203922_s_at	5.31	39.63	1.89e-11	1.68e-09	1	1.77	3.42	0.00937	0.0495	1	3.62	12.34	4.65e-09	8.42e-06	1	1.79	3.46	0.00149	0.0152	1	5.38324	5.428	6.38489	6.82668	5.60438	5.42599	7.1756	9.00815	7.20107	10.7366	203922_s_at	1536	CYBB	300481	X	203922_s_at	cytochrome b-245, beta polypeptide			300645 | 306400
203923_s_at	4.05	16.59	3.07e-09	8.66e-08	1	0.77	1.7	0.202	0.384	0	3.16	8.93	1.11e-08	1.43e-05	1	1.23	2.35	0.0138	0.0676	0	6.43476	6.99155	7.37093	8.0212	6.58177	6.7982	7.66636	9.59272	7.75948	11.0441	203923_s_at	1536	CYBB	300481	X	203923_s_at	cytochrome b-245, beta polypeptide			300645 | 306400
203924_at	-0.38	-1.3	0.693	0.781	0	0.97	1.96	0.318	0.514	0	0.43	1.34	0.591	0.756	0	2.44	5.41	0.00287	0.0239	1	4.15086	2.92889	6.47311	5.90068	3.3464	3.49824	6.58734	4.57636	3.89991	2.54568	203924_at	2939	GSTA2	138360	6	203924_at	glutathione S-transferase alpha 2 | glutathione S-transferase alpha 1	2938	GSTA1	138359
203927_at	2.39	5.25	1.9e-10	1.01e-08	1	1.32	2.49	0.000108	0.00279	1	0.94	1.92	0.000587	0.00842	0	0.8	1.74	0.00317	0.0257	0	7.26831	7.04146	7.71918	7.56471	7.22465	7.40096	8.06918	8.2121	8.35864	9.43332	203927_at	4794	NFKBIE	604548	6	203927_at	nuclear factor of kappa light polypeptide gene enhancer in B-cells inhibitor, epsilon
203928_x_at	-1.31	-2.48	0.000174	0.000832	-1	0.06	1.04	0.861	0.928	0	-0.76	-1.69	0.00662	0.0423	0	-0.47	-1.39	0.0839	0.223	0	5.25696	4.76768	4.82282	5.1444	4.88162	5.19722	4.78318	4.50058	4.82583	3.45494	203928_x_at	4137	MAPT	157140	17	203928_x_at	microtubule-associated protein tau			168600 | 172700 | 260540 | 600274 | 601104	17_ctg5_hap1
203929_s_at	-2.7	-6.5	2.98e-11	2.39e-09	-1	-0.56	-1.48	0.105	0.252	0	-1.02	-2.03	0.00048	0.00739	-1	-0.48	-1.39	0.0931	0.238	0	9.40355	9.07736	8.95101	9.42625	8.6902	9.01536	8.92789	8.3798	8.51586	6.37659	203929_s_at	4137	MAPT	157140	17	203929_s_at	microtubule-associated protein tau			168600 | 172700 | 260540 | 600274 | 601104	17_ctg5_hap1
203930_s_at	-1.96	-3.9	6.79e-09	1.61e-07	-1	-0.57	-1.48	0.0611	0.176	0	-0.88	-1.85	0.00051	0.00771	0	-0.35	-1.28	0.149	0.324	0	6.17357	5.85808	5.84604	6.26651	5.69877	5.86139	5.81926	5.28871	5.2922	3.8962	203930_s_at	4137	MAPT	157140	17	203930_s_at	microtubule-associated protein tau			168600 | 172700 | 260540 | 600274 | 601104	17_ctg5_hap1
203932_at	1.79	3.45	2.39e-06	2.18e-05	1	-0.03	-1.02	0.925	0.963	0	1.42	2.69	3.8e-06	0.000366	1	0.12	1.09	0.669	0.811	0	10.7688	10.8127	10.8833	11.4169	10.3033	10.877	10.8905	12.1938	10.7801	12.5997	203932_at	3109	HLA-DMB	142856	6	203932_at	major histocompatibility complex, class II, DM beta				6_apd_hap1 | 6_cox_hap2 | 6_dbb_hap3 | 6_mann_hap4 | 6_mcf_hap5 | 6_qbl_hap6 | 6_ssto_hap7
203936_s_at	3.39	10.51	0.000115	0.000582	1	-0.27	-1.21	0.743	0.856	0	2.84	7.15	8.17e-05	0.00233	1	1.57	2.96	0.0238	0.0971	0	5.50464	6.93254	6.63397	7.41233	5.44354	6.50208	7.07094	8.34195	6.65945	10.3262	203936_s_at	4318	MMP9	120361	20	203936_s_at	matrix metallopeptidase 9 (gelatinase B, 92kDa gelatinase, 92kDa type IV collagenase)			603932 | 613073
203939_at	1.38	2.6	2.57e-08	4.9e-07	1	0.18	1.13	0.426	0.618	0	0.62	1.54	0.000877	0.0111	0	0.06	1.04	0.734	0.854	0	10.6825	10.0851	10.6131	10.918	10.2733	10.2198	10.7436	11.3053	10.2607	11.4621	203939_at	4907	NT5E	129190	6	203939_at	5'-nucleotidase, ecto (CD73)			211800
203940_s_at	1.11	2.15	0.00208	0.00699	1	-0.24	-1.18	0.486	0.67	0	0.54	1.46	0.0585	0.179	0	-0.1	-1.07	0.717	0.843	0	7.00566	7.41979	6.98459	7.39118	6.70696	7.43503	6.903	7.5486	7.1779	8.52592	203940_s_at	22846	VASH1	609011	14	203940_s_at	vasohibin 1
203944_x_at	1.04	2.05	2.19e-07	2.9e-06	1	0.07	1.05	0.701	0.829	0	0.44	1.35	0.00416	0.0313	0	-0.05	-1.04	0.732	0.853	0	9.70262	9.6576	9.66143	9.8172	9.59472	9.74142	9.65208	10.1382	9.7269	10.6927	203944_x_at	11120	BTN2A1	613590	6	203944_x_at	butyrophilin, subfamily 2, member A1
203951_at	-1.74	-3.35	0.00357	0.0111	-1	0.3	1.23	0.61	0.765	0	-1.5	-2.83	0.00222	0.0206	-1	0.11	1.08	0.812	0.903	0	8.01966	7.39921	7.74479	7.78769	7.99355	7.31744	8.13217	6.52047	7.6956	5.656	203951_at	1264	CNN1	600806	19	203951_at	calponin 1, basic, smooth muscle
203958_s_at	1.21	2.32	0.00138	0.00493	1	-0.09	-1.07	0.798	0.889	0	-0.46	-1.38	0.126	0.293	0	-0.72	-1.65	0.0178	0.0801	0	5.88397	5.34907	5.24315	5.32727	5.0274	5.37517	5.1623	5.42327	5.25546	6.56203	203958_s_at	9923	ZBTB40	612106	1	203958_s_at	zinc finger and BTB domain containing 40
203961_at	-1.13	-2.19	5.72e-10	2.32e-08	-1	-0.2	-1.15	0.213	0.396	0	-0.51	-1.43	0.000156	0.00356	0	-0.2	-1.15	0.12	0.281	0	12.3249	12.3947	12.1549	12.1954	12.3819	12.3053	12.1234	11.8121	12.1973	11.2654	203961_at	10529	NEBL	605491	10	203961_at	nebulette
203962_s_at	-1.05	-2.08	4.78e-08	8.17e-07	-1	-0.19	-1.14	0.267	0.459	0	-0.37	-1.29	0.0106	0.0578	0	-0.09	-1.06	0.538	0.715	0	11.5934	11.7662	11.5663	11.628	11.7272	11.6974	11.5065	11.2242	11.5738	10.7121	203962_s_at	10529	NEBL	605491	10	203962_s_at	nebulette
203964_at	1.97	3.91	1.41e-11	1.34e-09	1	0.57	1.49	0.0219	0.0887	0	1	1.99	4.05e-06	0.000381	0	0.39	1.31	0.0554	0.169	0	11.0743	10.9902	11.1606	11.1907	10.7807	11.093	11.462	12.0699	11.5614	12.9568	203964_at	9111	NMI	603525	2	203964_at	N-myc (and STAT) interactor
203973_s_at	0.84	1.79	0.0113	0.0293	0	1.38	2.6	5.72e-05	0.00188	1	0.41	1.33	0.125	0.291	0	1.07	2.11	0.000112	0.00267	1	10.236	10.0422	11.2242	10.2642	10.494	10.242	11.3104	10.6435	11.4196	10.8788	203973_s_at	1052	CEBPD	116898	8	203973_s_at	CCAAT/enhancer binding protein (C/EBP), delta
203974_at	1.23	2.35	0.000156	0.000756	1	0.68	1.6	0.031	0.112	0	0.67	1.6	0.0092	0.0526	0	0.48	1.39	0.0626	0.184	0	8.85127	8.69551	9.31502	9.13326	9.03068	8.83444	9.32802	9.52624	9.3748	9.92963	203974_at	8226	HDHD1	306480	X	203974_at	haloacid dehalogenase-like hydrolase domain containing 1
203978_at	1.13	2.18	2e-05	0.00013	1	0.7	1.63	0.00562	0.0354	0	0.37	1.29	0.0734	0.209	0	0.59	1.51	0.00428	0.0312	0	8.22068	8.05989	8.47699	8.34794	8.18184	8.06937	8.81471	8.58627	8.76385	9.18736	203978_at	4682	NUBP1	600280	16	203978_at	nucleotide binding protein 1
203980_at	-1.98	-3.94	4.52e-05	0.000261	-1	-1.05	-2.07	0.0241	0.0948	0	-0.99	-1.99	0.0092	0.0526	0	-0.69	-1.62	0.0661	0.19	0	12.763	12.5981	12.0579	12.5613	11.6065	12.128	12.0705	11.769	11.5501	10.6204	203980_at	2167	FABP4	600434	8	203980_at	fatty acid binding protein 4, adipocyte
203987_at	-1.06	-2.08	0.0025	0.00818	-1	-0.41	-1.33	0.229	0.415	0	0.11	1.08	0.682	0.821	0	-0.03	-1.02	0.92	0.961	0	8.1405	8.81304	8.5147	8.37265	8.86385	8.72472	8.11278	8.25418	8.40259	7.75311	203987_at	8323	FZD6	603409	8	203987_at	frizzled family receptor 6			614157
203997_at	-1.01	-2.01	9.43e-08	1.44e-06	-1	-0.13	-1.09	0.445	0.635	0	-0.23	-1.17	0.101	0.254	0	-0.06	-1.04	0.649	0.796	0	10.0694	10.1684	10.1794	10.0814	10.2986	10.1903	10.0064	9.83984	10.0386	9.16171	203997_at	5774	PTPN3	176877	9	203997_at	protein tyrosine phosphatase, non-receptor type 3
204004_at	-1.43	-2.7	5.13e-05	0.000291	-1	0.16	1.12	0.629	0.779	0	-0.1	-1.07	0.717	0.844	0	0.44	1.36	0.109	0.264	0	9.56327	10.1031	10.2671	9.78142	10.1913	10.021	10.0023	9.46458	10.2638	8.6714	204004_at	5074	PAWR	601936	12	204004_at	PRKC, apoptosis, WT1, regulator
204005_s_at	-1.13	-2.19	3.46e-05	0.000209	-1	-0.34	-1.27	0.183	0.36	0	-0.33	-1.25	0.122	0.287	0	-0.3	-1.23	0.159	0.338	0	9.00686	9.39742	8.90304	8.89832	9.25677	9.36336	8.70994	8.68037	9.05336	8.26614	204005_s_at	5074	PAWR	601936	12	204005_s_at	PRKC, apoptosis, WT1, regulator
204006_s_at	4.55	23.48	1.73e-05	0.000115	1	2.21	4.64	0.0279	0.105	0	2.99	7.92	0.000415	0.00676	1	2.95	7.74	0.000477	0.00711	1	3.26534	3.73358	6.7115	4.81831	5.02245	3.8505	6.21756	6.25147	5.94837	8.28718	204006_s_at	2215	FCGR3B	610665	1	204006_s_at	Fc fragment of IgG, low affinity IIIb, receptor (CD16b) | Fc fragment of IgG, low affinity IIIa, receptor (CD16a)	2214	FCGR3A	146740 | 152700
204007_at	1.56	2.94	0.0766	0.143	0	2.01	4.04	0.0229	0.0914	0	1.84	3.57	0.0114	0.0607	0	2.82	7.07	0.00016	0.00339	1	6.44754	7.13071	9.85659	7.90539	8.37931	7.71237	9.26924	8.28462	9.14543	8.68659	204007_at	2215	FCGR3B	610665	1	204007_at	Fc fragment of IgG, low affinity IIIb, receptor (CD16b)
204027_s_at	0.53	1.45	0.235	0.348	0	1.78	3.44	0.000148	0.00339	1	0.31	1.24	0.392	0.595	0	1.58	3	4.23e-05	0.00138	1	6.91883	7.14183	8.03825	6.85227	7.74071	6.95155	8.50317	7.23111	8.92426	7.67314	204027_s_at	4234	METTL1	604466	12	204027_s_at	methyltransferase like 1
204034_at	1.98	3.94	8.45e-07	9.12e-06	1	0.73	1.66	0.0485	0.151	0	0.97	1.96	0.00175	0.0176	0	0.58	1.49	0.0575	0.173	0	7.38981	7.17626	7.53491	7.63321	7.09846	7.60812	7.9664	8.3615	7.91041	9.15383	204034_at	23474	ETHE1	602473	19	204034_at	ethylmalonic encephalopathy 1			608451
204042_at	-1.36	-2.56	1.43e-07	2.03e-06	-1	-0.32	-1.25	0.169	0.343	0	-0.38	-1.3	0.0486	0.159	0	-0.27	-1.2	0.161	0.341	0	9.37518	9.23986	9.29775	9.4177	9.12938	8.95991	9.10708	8.99508	8.91777	7.88145	204042_at	10810	WASF3	605068	13	204042_at	WAS protein family, member 3
204043_at	2.86	7.26	1.68e-08	3.43e-07	1	-0.35	-1.27	0.437	0.628	0	0.79	1.73	0.0339	0.125	0	-0.35	-1.27	0.343	0.549	0	7.05021	6.39312	6.46624	7.1513	5.85715	6.22221	6.70124	7.84169	6.04311	9.25224	204043_at	6948	TCN2	275350	22	204043_at	transcobalamin II			613441
204057_at	2.47	5.54	6.03e-07	6.85e-06	1	0.46	1.38	0.31	0.506	0	1.3	2.47	0.000685	0.0094	1	0.28	1.22	0.444	0.639	0	10.1074	10.2249	10.0678	10.6106	9.72435	10.27	10.3899	11.4116	10.6848	12.6941	204057_at	3394	IRF8	601565	16	204057_at	interferon regulatory factor 8
204058_at	-1.31	-2.48	1.01e-06	1.06e-05	-1	-0.19	-1.14	0.435	0.627	0	-0.27	-1.2	0.185	0.374	0	-0.09	-1.06	0.655	0.801	0	10.0385	10.3285	9.92767	10.0999	10.2396	10.5889	9.94893	9.77123	10.1366	9.01695	204058_at	4199	ME1	154250	6	204058_at	malic enzyme 1, NADP(+)-dependent, cytosolic
204061_at	1.5	2.83	1.45e-06	1.44e-05	1	0.27	1.21	0.339	0.536	0	1.21	2.31	1.92e-06	0.00026	1	0.71	1.63	0.00332	0.0265	0	7.08638	7.55648	7.88701	7.76608	7.73341	7.65093	7.79442	8.29668	7.83106	9.0593	204061_at	5613	PRKX	300083	X	204061_at	protein kinase, X-linked
204066_s_at	-1.2	-2.3	8.21e-08	1.28e-06	-1	0.11	1.08	0.593	0.753	0	-0.31	-1.24	0.0632	0.188	0	0.29	1.23	0.0782	0.213	0	9.44208	9.22628	9.73205	9.63169	9.34658	9.17219	9.73488	9.13284	9.33396	8.02389	204066_s_at	116987	AGAP1	608651	2	204066_s_at	ArfGAP with GTPase domain, ankyrin repeat and PH domain 1
204069_at	-1.57	-2.96	9.26e-09	2.12e-07	-1	-1.55	-2.93	1.26e-08	1.21e-05	-1	-0.4	-1.32	0.0431	0.147	0	-0.73	-1.65	0.000425	0.00656	0	9.40195	9.81543	8.89708	9.44804	9.13128	9.44238	8.67593	8.99782	8.26592	8.24798	204069_at	4211	MEIS1	601739	2	204069_at	Meis homeobox 1
204070_at	3.6	12.1	1.74e-11	1.56e-09	1	0.56	1.48	0.212	0.395	0	1.96	3.9	9.95e-07	0.000171	1	0.64	1.55	0.0869	0.227	0	10.0725	9.70392	10.1622	10.6259	9.34625	9.98483	10.7082	12.0374	10.2681	13.3003	204070_at	5920	RARRES3	605092	11	204070_at	retinoic acid receptor responder (tazarotene induced) 3
204083_s_at	-1.21	-2.32	0.000309	0.00136	-1	-0.35	-1.27	0.28	0.474	0	-0.49	-1.4	0.0664	0.195	0	-0.04	-1.03	0.882	0.941	0	13.8961	13.9108	13.6866	13.8549	13.7761	13.6543	13.8572	13.4094	13.5631	12.6969	204083_s_at	7169	TPM2	108120	9	204083_s_at	tropomyosin 2 (beta)			190990 | 601680 | 609285
204087_s_at	0.33	1.26	0.378	0.503	0	0.71	1.63	0.0638	0.181	0	0.3	1.23	0.338	0.545	0	1.06	2.09	0.000923	0.011	1	8.60745	9.00051	9.4173	8.84579	8.90234	8.7348	9.66813	8.9028	9.70732	9.33324	204087_s_at	8884	SLC5A6	604024	2	204087_s_at	solute carrier family 5 (sodium-dependent vitamin transporter), member 6
204088_at	1.79	3.45	3.26e-07	4.05e-06	1	0.55	1.46	0.0889	0.225	0	0.45	1.36	0.0866	0.232	0	0.21	1.16	0.412	0.611	0	6.28144	6.03149	6.19147	6.44066	5.68034	6.09542	6.4945	6.73002	6.57682	7.81698	204088_at	5025	P2RX4	600846	12	204088_at	purinergic receptor P2X, ligand-gated ion channel, 4
204100_at	-0.91	-1.88	0.000317	0.00139	0	-1.06	-2.08	3.94e-05	0.0015	-1	-0.7	-1.62	0.000678	0.00933	0	-0.85	-1.8	5.23e-05	0.0016	0	7.87712	7.58887	7.14193	7.78889	6.76472	7.4825	7.03054	7.17862	6.53309	6.67755	204100_at	7067	THRA	190120	17	204100_at	thyroid hormone receptor, alpha			614450
204103_at	3.92	15.14	4.12e-09	1.09e-07	1	2.78	6.85	1.02e-05	0.000634	1	1.81	3.51	0.000301	0.00545	1	1.95	3.86	0.000115	0.00271	1	3.01169	2.97048	3.90056	3.41704	2.78633	3.10788	4.95914	4.82412	5.74755	6.89073	204103_at	6351	CCL4	182284	17	204103_at	chemokine (C-C motif) ligand 4
204116_at	3.72	13.22	1.8e-06	1.72e-05	1	0.51	1.42	0.48	0.665	0	2.93	7.61	3.84e-06	0.000367	1	1.27	2.41	0.0333	0.121	0	8.37593	9.17114	9.60812	9.78812	8.29225	9.36105	9.64216	11.3029	9.67797	12.896	204116_at	3561	IL2RG	300400	X	204116_at	interleukin 2 receptor, gamma			308380 | 312863
204118_at	4.01	16.15	6.98e-06	5.38e-05	1	0.99	1.98	0.235	0.423	0	3.67	12.73	7.38e-07	0.000142	1	2.13	4.38	0.00232	0.0206	1	7.11627	8.40821	8.96304	9.01727	7.92352	8.56747	9.2485	10.786	9.39682	12.4214	204118_at	962	CD48	109530	1	204118_at	CD48 molecule
204122_at	2.88	7.39	5.99e-10	2.38e-08	1	1.12	2.17	0.00704	0.0411	1	1.71	3.27	1.87e-06	0.000258	1	0.85	1.8	0.0119	0.0613	0	9.78915	9.6516	10.4936	10.6947	9.78297	9.95642	10.636	11.4964	10.7672	12.5366	204122_at	7305	TYROBP	221770	19	204122_at	TYRO protein tyrosine kinase binding protein			604142
204124_at	1.55	2.92	0.0633	0.122	0	2.78	6.88	0.00115	0.0126	1	0.38	1.3	0.569	0.74	0	2.64	6.24	0.000189	0.00379	1	4.15716	3.62634	6.12485	4.43285	4.42043	3.85052	6.79949	4.54085	6.40826	5.17448	204124_at	10568	SLC34A2	265100	4	204124_at	solute carrier family 34 (sodium phosphate), member 2			604217 | 610441
204130_at	-1.53	-2.89	0.000532	0.00217	-1	0.34	1.27	0.42	0.612	0	-1.4	-2.64	0.000119	0.00301	-1	-0.95	-1.93	0.00759	0.0454	0	9.33559	8.52632	8.35035	8.61948	9.21379	8.89069	8.39006	7.93367	8.86778	6.99631	204130_at	3291	HSD11B2	218030	16	204130_at	hydroxysteroid (11-beta) dehydrogenase 2			614232
204133_at	0.23	1.17	0.499	0.618	0	1.67	3.19	4.76e-06	0.000418	1	-0.06	-1.04	0.841	0.918	0	1.3	2.46	1.22e-05	0.000602	1	5.67432	5.65929	6.82011	5.70016	6.67048	5.66191	6.97257	5.61894	7.33355	5.8886	204133_at	9136	RRP9		3	204133_at	ribosomal RNA processing 9, small subunit (SSU) processome component, homolog (yeast)
204134_at	-1.13	-2.19	0.000114	0.000577	-1	-0.6	-1.51	0.0342	0.12	0	-0.79	-1.73	0.000836	0.0107	0	-0.65	-1.57	0.00506	0.0348	0	6.81831	6.32572	6.29882	6.455	6.40847	6.22726	6.16512	6.03038	5.72896	5.19543	204134_at	5138	PDE2A	602658	11	204134_at	phosphodiesterase 2A, cGMP-stimulated
204136_at	-1.31	-2.48	1.45e-06	1.43e-05	-1	-0.82	-1.76	0.00155	0.0153	0	-0.71	-1.64	0.000807	0.0105	0	-0.72	-1.65	0.000695	0.00914	0	9.0333	8.96605	8.30439	8.68324	8.3742	9.05327	8.31369	8.32313	8.1483	7.65747	204136_at	1294	COL7A1	120120	3	204136_at	collagen, type VII, alpha 1			131705 | 131750 | 131850 | 132000 | 226600 | 604129 | 607523
204151_x_at	-1.29	-2.44	6.1e-09	1.49e-07	-1	-0.29	-1.22	0.143	0.308	0	-0.43	-1.35	0.00834	0.0493	0	-0.17	-1.12	0.29	0.493	0	13.2396	13.026	13.0827	13.2179	12.8552	12.9056	13.0707	12.8095	12.7385	11.7406	204151_x_at	1645	AKR1C1	600449	10	204151_x_at	aldo-keto reductase family 1, member C1
204153_s_at	2.78	6.86	2.65e-06	2.37e-05	1	-0.13	-1.1	0.808	0.895	0	1.44	2.71	0.00178	0.0178	1	0.04	1.03	0.928	0.964	0	7.38202	7.43278	7.36799	8.01475	6.55422	7.43858	7.42249	8.82294	7.30006	10.2101	204153_s_at	4242	MFNG	602577	22	204153_s_at	MFNG O-fucosylpeptide 3-beta-N-acetylglucosaminyltransferase
204157_s_at	1.16	2.23	0.00202	0.00684	1	0.72	1.64	0.0515	0.157	0	0.21	1.15	0.488	0.678	0	0.76	1.69	0.0124	0.0629	0	5.79765	5.77941	6.16829	5.93377	5.73936	5.76208	6.55572	6.00356	6.49605	6.93947	204157_s_at	23387	SIK3	614776	11	204157_s_at	SIK family kinase 3
204158_s_at	2.19	4.56	1.1e-07	1.63e-06	1	-0.41	-1.33	0.269	0.461	0	0.9	1.87	0.00383	0.0296	0	-0.3	-1.23	0.331	0.535	0	7.91278	7.98933	7.6234	8.1459	7.13776	7.8043	7.61722	8.81551	7.5775	10.1771	204158_s_at	10312	TCIRG1	259700	11	204158_s_at	T-cell, immune regulator 1, ATPase, H+ transporting, lysosomal V0 subunit A3			604592
204160_s_at	1.39	2.62	0.00226	0.0075	1	-0.22	-1.17	0.616	0.769	0	0.78	1.71	0.0334	0.124	0	0.22	1.17	0.538	0.715	0	7.94755	7.9411	8.07985	8.25011	8.03982	7.88431	8.16847	8.72264	7.72049	9.32805	204160_s_at	22875	ENPP4		6	204160_s_at	ectonucleotide pyrophosphatase/phosphodiesterase 4 (putative)
204162_at	0.92	1.9	0.0184	0.044	0	-1.4	-2.64	0.000484	0.00721	-1	0.85	1.8	0.00826	0.0491	0	-1.11	-2.16	0.000687	0.00908	-1	7.87214	8.32718	6.89266	8.19098	7.34302	8.4341	6.76244	8.72117	6.92679	9.25083	204162_at	10403	NDC80	607272	18	204162_at	NDC80 kinetochore complex component
204164_at	1.76	3.4	1.48e-09	4.79e-08	1	0.26	1.2	0.312	0.508	0	0.54	1.46	0.0105	0.0576	0	0.13	1.09	0.536	0.713	0	4.3306	4.36179	4.2864	4.5016	4.09496	4.54957	4.45931	4.87456	4.61974	6.12606	204164_at	6494	SIPA1	602180	11	204164_at	signal-induced proliferation-associated 1
204166_at	1.25	2.38	0.000702	0.00276	1	1.58	2.99	2.79e-05	0.00121	1	0.67	1.59	0.0231	0.0976	0	1.39	2.62	8.06e-06	0.000472	1	2.43212	2.50427	3.47095	2.47113	2.81835	2.506	3.81911	3.10011	4.08451	3.75378	204166_at	22904	SBNO2		19	204166_at	strawberry notch homolog 2 (Drosophila)
204174_at	3.15	8.88	3.24e-11	2.55e-09	1	1.18	2.26	0.00446	0.0302	1	1.87	3.65	2.55e-07	8.45e-05	1	0.75	1.69	0.0241	0.0979	0	7.48343	7.39595	8.21924	8.51464	7.67443	8.06837	8.23684	9.34947	8.57212	10.5468	204174_at	241	ALOX5AP	601367	13	204174_at	arachidonate 5-lipoxygenase-activating protein			603700
204175_at	0.56	1.47	0.113	0.194	0	1.71	3.27	5.92e-06	0.00046	1	0.11	1.08	0.707	0.838	0	0.95	1.94	0.0013	0.0139	0	8.26746	8.27377	9.0787	8.13142	9.21781	8.38735	9.22143	8.37499	9.983	8.83366	204175_at	51042	ZNF593		1	204175_at	zinc finger protein 593
204183_s_at	2.33	5.03	2.83e-09	8.11e-08	1	0.36	1.29	0.293	0.488	0	1.05	2.07	0.000361	0.00614	1	0.44	1.35	0.121	0.283	0	5.66967	5.85855	6.04549	5.90962	5.54323	5.84901	6.10767	6.71755	6.22119	8.18868	204183_s_at	157	ADRBK2	109636	22	204183_s_at	adrenergic, beta, receptor kinase 2
204192_at	4.18	18.15	1.21e-07	1.77e-06	1	0.82	1.77	0.251	0.441	0	3.24	9.46	4.01e-07	0.000105	1	1.47	2.77	0.0135	0.0667	0	4.26333	5.23336	5.47882	5.98791	4.44129	5.34665	5.73118	7.50469	6.05427	9.41527	204192_at	951	CD37	151523	19	204192_at	CD37 molecule
204197_s_at	1.98	3.94	3.51e-09	9.67e-08	1	0.49	1.4	0.0994	0.243	0	0.2	1.15	0.397	0.599	0	-0.33	-1.25	0.178	0.363	0	9.01161	8.69085	8.71153	8.6622	8.80502	9.056	8.68623	9.21556	9.17997	10.6707	204197_s_at	864	RUNX3	600210	1	204197_s_at	runt-related transcription factor 3
204198_s_at	2.18	4.54	2.33e-10	1.17e-08	1	0.53	1.45	0.0756	0.203	0	0.24	1.18	0.317	0.522	0	-0.44	-1.35	0.0733	0.204	0	9.5862	9.07699	9.13097	9.17652	9.34793	9.49781	9.14848	9.82881	9.60879	11.2605	204198_s_at	864	RUNX3	600210	1	204198_s_at	runt-related transcription factor 3
204205_at	3.52	11.46	4.22e-09	1.11e-07	1	0.57	1.48	0.281	0.475	0	1.99	3.96	1.57e-05	0.000832	1	0.42	1.34	0.326	0.531	0	9.27352	9.25597	9.32345	9.99994	8.58276	9.55797	9.69693	11.26	9.82481	12.7746	204205_at	60489	APOBEC3G	607113	22	204205_at	apolipoprotein B mRNA editing enzyme, catalytic polypeptide-like 3G
204211_x_at	1.1	2.15	1.61e-06	1.57e-05	1	0.25	1.19	0.231	0.418	0	0.52	1.44	0.00328	0.0267	0	0.21	1.16	0.225	0.421	0	10.9231	10.894	10.9167	10.9323	10.8782	10.7724	11.1332	11.4456	11.1476	11.996	204211_x_at	5610	EIF2AK2	176871	2	204211_x_at	eukaryotic translation initiation factor 2-alpha kinase 2
204220_at	2.47	5.55	5.86e-08	9.67e-07	1	0.32	1.25	0.434	0.626	0	1.33	2.51	0.00016	0.0036	1	0.31	1.24	0.353	0.557	0	10.6742	10.5991	10.9525	11.1604	10.2068	10.7101	10.9851	12.0009	10.9191	13.0716	204220_at	9535	GMFG	604104	19	204220_at	glia maturation factor, gamma
204222_s_at	1.82	3.54	1.34e-06	1.35e-05	1	0.66	1.58	0.0604	0.175	0	1.22	2.33	4.87e-05	0.00171	1	0.49	1.4	0.0859	0.226	0	10.0213	9.92365	10.4533	10.6564	9.89946	10.1944	10.5118	11.2409	10.5817	11.7478	204222_s_at	11010	GLIPR1	602692	12	204222_s_at	GLI pathogenesis-related 1
204223_at	-1.7	-3.25	6.53e-10	2.55e-08	-1	-0.59	-1.5	0.0156	0.0701	0	-0.75	-1.68	0.000249	0.00481	0	-0.61	-1.52	0.0025	0.0218	0	10.3854	10.5773	9.79725	10.3829	10.1747	10.1538	9.7778	9.63739	9.98894	8.87854	204223_at	5549	PRELP	601914	1	204223_at	proline/arginine-rich end leucine-rich repeat protein
204224_s_at	2.16	4.46	2.18e-09	6.55e-08	1	1.62	3.07	2.21e-06	0.000269	1	0.95	1.93	0.000408	0.00666	0	1.32	2.49	2.37e-06	0.000207	1	9.76068	9.88762	10.5648	10.0078	10.6347	9.94092	11.0791	10.7125	11.5082	12.0449	204224_s_at	2643	GCH1	128230	14	204224_s_at	GTP cyclohydrolase 1			233910 | 600225
204229_at	-1.5	-2.82	0.001	0.00375	-1	-0.72	-1.65	0.104	0.25	0	-0.66	-1.58	0.0672	0.197	0	-0.68	-1.6	0.0608	0.18	0	6.0233	5.30284	5.543	6.46779	5.20936	5.1459	5.34535	5.36182	4.58473	3.80624	204229_at	57030	SLC17A7	605208	19	204229_at	solute carrier family 17 (sodium-dependent inorganic phosphate cotransporter), member 7
204232_at	2.41	5.33	2.46e-09	7.22e-08	1	0.77	1.71	0.032	0.114	0	1.57	2.96	7.6e-07	0.000143	1	0.78	1.72	0.00815	0.0476	0	10.8532	10.7262	11.4807	11.7419	10.6866	10.9483	11.6377	12.4188	11.4979	13.1403	204232_at	2207	FCER1G	147139	1	204232_at	Fc fragment of IgE, high affinity I, receptor for; gamma polypeptide
204235_s_at	-1.72	-3.28	5.95e-06	4.69e-05	-1	-0.79	-1.72	0.0278	0.104	0	-0.28	-1.21	0.338	0.544	0	-0.18	-1.13	0.541	0.717	0	8.28722	8.7391	8.39109	8.34326	8.2204	8.45396	8.11179	8.01166	7.95297	7.0236	204235_s_at	51454	GULP1	608165	2	204235_s_at	GULP, engulfment adaptor PTB domain containing 1
204236_at	1.13	2.19	5.03e-07	5.86e-06	1	0.02	1.02	0.913	0.956	0	0.52	1.44	0.00241	0.0216	0	0.21	1.16	0.212	0.405	0	10.3516	10.4344	10.4484	10.6099	10.227	10.2357	10.5615	10.8765	10.4568	11.5651	204236_at	2313	FLI1	193067	11	204236_at	Friend leukemia virus integration 1
204237_at	-1.29	-2.44	6.25e-08	1.02e-06	-1	-0.76	-1.7	0.000608	0.00835	0	-0.49	-1.4	0.0061	0.0402	0	-0.51	-1.42	0.00472	0.0332	0	11.0843	11.2313	10.6519	10.95	10.8748	11.1896	10.5789	10.5945	10.4697	9.94622	204237_at	51454	GULP1	608165	2	204237_at	GULP, engulfment adaptor PTB domain containing 1
204240_s_at	0.46	1.38	0.181	0.285	0	-1.06	-2.09	0.00264	0.0215	-1	1.49	2.81	1e-06	0.000171	1	0.12	1.09	0.67	0.811	0	5.21187	6.4226	5.51367	6.12311	5.48203	6.26408	5.33087	6.70318	5.36075	6.88215	204240_s_at	10592	SMC2	605576	9	204240_s_at	structural maintenance of chromosomes 2
204265_s_at	3.93	15.24	1.23e-08	2.65e-07	1	0.98	1.97	0.112	0.263	0	2.76	6.76	4.93e-07	0.00011	1	1.35	2.55	0.00819	0.0478	1	5.70974	6.00907	6.91688	6.83207	5.71915	6.55143	7.0627	8.46591	6.98825	9.93902	204265_s_at	63940	GPSM3		6	204265_s_at	G-protein signaling modulator 3				6_apd_hap1 | 6_cox_hap2 | 6_mann_hap4 | 6_mcf_hap5 | 6_qbl_hap6 | 6_ssto_hap7
204269_at	3.25	9.49	1.38e-11	1.34e-09	1	0.54	1.46	0.181	0.359	0	1.27	2.4	0.000254	0.00486	1	0.65	1.57	0.0507	0.159	0	7.73039	7.70438	8.53382	8.03391	7.70096	8.09935	8.3829	8.99584	8.2473	10.9504	204269_at	11040	PIM2	300295	X	204269_at	pim-2 oncogene
204279_at	2.88	7.35	1.11e-09	3.82e-08	1	0.23	1.18	0.568	0.732	0	1.86	3.62	4.77e-07	0.00011	1	0.43	1.34	0.207	0.4	0	10.3894	10.3357	10.5116	10.8789	9.67581	10.4995	10.8147	12.2453	10.5705	13.2143	204279_at	5698	PSMB9	177045	6	204279_at	proteasome (prosome, macropain) subunit, beta type, 9 (large multifunctional peptidase 2)				6_apd_hap1 | 6_cox_hap2 | 6_dbb_hap3 | 6_mann_hap4 | 6_mcf_hap5 | 6_qbl_hap6 | 6_ssto_hap7
204280_at	0.6	1.52	0.0376	0.0798	0	1.05	2.07	0.000412	0.00654	1	0.57	1.49	0.0154	0.0744	0	0.73	1.65	0.00244	0.0214	0	2.93114	3.11529	3.66676	2.90212	3.48494	3.35921	3.65797	3.5052	4.16579	3.71542	204280_at	10636	RGS14	602513	5	204280_at	regulator of G-protein signaling 14
204281_at	0.5	1.41	0.0747	0.14	0	1.56	2.94	3.22e-07	9.62e-05	1	0.11	1.08	0.628	0.782	0	1.09	2.13	7.57e-06	0.000453	1	8.59039	8.45245	9.46631	8.60852	9.39108	8.8056	9.67927	8.70006	10.0103	8.95099	204281_at	7004	TEAD4	601714	12	204281_at	TEA domain family member 4
204284_at	-3.43	-10.8	1.21e-13	3.45e-11	-1	0	-1	0.993	0.997	0	-1.02	-2.03	0.00134	0.0148	-1	0.25	1.19	0.418	0.616	0	10.0752	9.85079	10.4379	10.0221	10.0392	9.82911	10.3237	9.05703	9.84742	6.41799	204284_at	5507	PPP1R3C	602999	10	204284_at	protein phosphatase 1, regulatory subunit 3C
204285_s_at	0.9	1.86	0.0397	0.0836	0	1.35	2.56	0.00232	0.0198	1	0.42	1.33	0.238	0.439	0	0.75	1.68	0.0367	0.129	0	7.07004	7.5977	7.72921	7.19287	7.95751	7.46436	7.81524	7.48616	8.95225	8.49562	204285_s_at	5366	PMAIP1	604959	18	204285_s_at	phorbol-12-myristate-13-acetate-induced protein 1
204287_at	-2.74	-6.7	6.25e-15	3.43e-12	-1	-0.91	-1.88	0.00158	0.0155	0	-0.74	-1.67	0.00164	0.0168	0	-0.51	-1.43	0.026	0.103	0	7.66024	7.58209	7.10353	7.5484	7.20429	7.61573	7.14581	6.91896	6.671	4.83718	204287_at	9145	SYNGR1	603925	22	204287_at	synaptogyrin 1
204288_s_at	-2.02	-4.07	6.65e-05	0.000363	-1	-0.39	-1.31	0.419	0.611	0	-1.62	-3.06	9.32e-05	0.00253	-1	-0.77	-1.71	0.0518	0.161	0	8.28948	7.64853	7.69117	7.87052	7.57727	7.53535	7.51901	6.6741	7.26058	5.62429	204288_s_at	8470	SORBS2		4	204288_s_at	sorbin and SH3 domain containing 2
204290_s_at	-1.21	-2.32	8.75e-05	0.00046	-1	-0.95	-1.94	0.00168	0.0162	0	-0.37	-1.29	0.125	0.292	0	-0.7	-1.62	0.00459	0.0326	0	6.70063	6.85452	6.14355	6.34994	6.58839	6.86782	6.0035	6.33134	5.90159	5.64003	204290_s_at	4329	ALDH6A1	603178	14	204290_s_at	aldehyde dehydrogenase 6 family, member A1			614105
204294_at	-1.02	-2.02	0.000172	0.000824	-1	-0.94	-1.92	0.000443	0.00685	0	-1.08	-2.11	2.16e-06	0.000276	-1	-1.14	-2.2	7.22e-07	8.61e-05	-1	8.68624	8.50415	7.60688	8.15707	7.71849	8.48104	7.54753	7.60632	7.56001	7.48789	204294_at	275	AMT	238310	3	204294_at	aminomethyltransferase			605899
204303_s_at	-1.06	-2.08	5.08e-05	0.000288	-1	-0.29	-1.23	0.236	0.423	0	-0.65	-1.56	0.00191	0.0187	0	-0.2	-1.15	0.314	0.519	0	10.828	10.4949	10.4212	10.664	10.5994	10.4356	10.625	10.1819	10.2018	9.43566	204303_s_at	9811	CTIF	613178	18	204303_s_at	CBP80/20-dependent translation initiation factor
204307_at	-1.69	-3.24	8.58e-12	9.29e-10	-1	-0.4	-1.32	0.0584	0.171	0	-0.56	-1.47	0.00152	0.0161	0	-0.13	-1.09	0.453	0.647	0	7.96122	8.26465	7.99046	7.88242	8.14895	8.03992	7.83371	7.40364	7.86653	6.57063	204307_at	9895	TECPR2	615000	14	204307_at	tectonin beta-propeller repeat containing 2			615031
204310_s_at	-1.75	-3.37	1.21e-09	4.06e-08	-1	-0.76	-1.69	0.00343	0.0255	0	-0.73	-1.66	0.000651	0.0091	0	-0.78	-1.72	0.000272	0.00486	0	10.3868	10.1109	9.69256	10.2092	9.91323	10.0742	9.60353	9.65767	9.35323	8.3565	204310_s_at	4882	NPR2	108961	9	204310_s_at	natriuretic peptide receptor B/guanylate cyclase B (atrionatriuretic peptide receptor B)			602875
204311_at	-2.5	-5.66	1.46e-07	2.06e-06	-1	-0.93	-1.91	0.0328	0.116	0	-1.15	-2.22	0.00155	0.0162	-1	-0.85	-1.8	0.0175	0.0793	0	5.26967	5.14816	4.39368	4.68073	4.57006	4.52678	4.42056	4.11949	4.21737	2.64745	204311_at	482	ATP1B2	182331	17	204311_at	ATPase, Na+/K+ transporting, beta 2 polypeptide
204312_x_at	1.01	2.02	0.00249	0.00814	1	0.45	1.37	0.168	0.342	0	0.95	1.93	0.000565	0.00821	0	0.96	1.95	0.0005	0.00735	0	6.35894	6.95332	7.31321	7.08681	6.81588	6.71391	7.32112	7.31123	7.40272	7.96634	204312_x_at	1385	CREB1	123810	2	204312_x_at	cAMP responsive element binding protein 1			612160
204319_s_at	1.15	2.22	3e-08	5.56e-07	1	0.12	1.09	0.51	0.688	0	0.6	1.52	0.000158	0.00359	0	0.11	1.08	0.45	0.644	0	11.5177	11.5479	11.5031	11.8774	11.5235	11.7014	11.6319	12.118	11.6697	12.696	204319_s_at	6001	RGS10	602856	10	204319_s_at	regulator of G-protein signaling 10
204323_x_at	0.19	1.14	0.51	0.628	0	0.14	1.1	0.612	0.767	0	-1.06	-2.08	1.94e-05	0.000951	-1	-0.64	-1.56	0.00722	0.0439	0	4.17211	3.17948	3.79207	3.75313	3.6921	3.70502	3.53394	3.11474	3.32316	3.36627	204323_x_at	4763	NF1	162200	17	204323_x_at	neurofibromin 1			162210 | 193520 | 601321 | 607785 | 613113
204328_at	2.24	4.73	4.74e-09	1.22e-07	1	0.29	1.23	0.383	0.579	0	0.73	1.66	0.0097	0.0546	0	0.12	1.09	0.66	0.804	0	8.96515	8.78688	8.89826	8.90763	8.48858	8.97427	9.08632	9.69357	9.08124	11.0299	204328_at	11322	TMC6	226400	17	204328_at	transmembrane channel-like 6			605828
204329_s_at	0.62	1.54	0.0725	0.137	0	1.46	2.76	5.91e-05	0.00192	1	-0.12	-1.09	0.673	0.815	0	0.98	1.97	0.000833	0.0102	0	5.48744	5.54209	6.26773	5.29459	6.16901	5.7294	6.46327	5.36915	7.00546	6.16593	204329_s_at	7753	ZNF202	603430	11	204329_s_at	zinc finger protein 202
204331_s_at	0.5	1.42	0.136	0.226	0	1.15	2.21	0.00101	0.0115	1	0.38	1.3	0.164	0.346	0	0.87	1.82	0.00218	0.0198	0	5.89459	6.19251	6.47425	5.89989	6.67666	6.05257	6.76218	6.2781	7.33801	6.69623	204331_s_at	6183	MRPS12	603021	19	204331_s_at	mitochondrial ribosomal protein S12
204336_s_at	2.19	4.55	9.04e-07	9.65e-06	1	0.52	1.43	0.203	0.385	0	1.23	2.34	0.00042	0.0068	1	0.52	1.44	0.119	0.279	0	6.85272	6.84429	7.36139	7.32407	6.73711	7.19974	7.37538	8.0788	7.36504	9.02964	204336_s_at	10287	RGS19	605071	20	204336_s_at	regulator of G-protein signaling 19
204345_at	-1.41	-2.65	1.87e-09	5.77e-08	-1	-0.53	-1.44	0.0111	0.0557	0	-0.72	-1.65	4.43e-05	0.0016	0	-0.44	-1.36	0.00953	0.0529	0	9.61056	9.36304	9.08347	9.51815	9.04249	9.36425	9.16776	8.88672	8.83242	7.95742	204345_at	1307	COL16A1	120326	1	204345_at	collagen, type XVI, alpha 1
204351_at	-0.63	-1.55	0.221	0.332	0	0.31	1.24	0.544	0.715	0	-1.28	-2.42	0.00308	0.0255	-1	-0.26	-1.2	0.529	0.708	0	10.9788	10.595	10.7528	10.2311	10.8473	10.7243	10.715	9.70085	10.906	9.96433	204351_at	6286	S100P	600614	4	204351_at	S100 calcium binding protein P
204352_at	1.46	2.76	2.12e-07	2.83e-06	1	-0.54	-1.45	0.0375	0.127	0	0.08	1.06	0.687	0.824	0	-0.49	-1.41	0.0203	0.0873	0	10.1662	9.90155	9.76368	10.1745	9.44331	9.86457	9.67341	10.2503	9.3627	11.3643	204352_at	7188	TRAF5	602356	1	204352_at	TNF receptor-associated factor 5
204358_s_at	-1.03	-2.05	0.00209	0.00702	-1	-0.83	-1.78	0.0123	0.0599	0	-0.36	-1.29	0.174	0.36	0	-0.71	-1.64	0.00871	0.0497	0	6.16361	6.52261	5.67362	6.04575	6.16617	6.3727	5.45142	5.80138	5.69201	5.48968	204358_s_at	23768	FLRT2	604807	14	204358_s_at	fibronectin leucine rich transmembrane protein 2 | uncharacterized LOC100506718	100506718	LOC100506718
204359_at	-1.39	-2.62	2.72e-07	3.5e-06	-1	-0.94	-1.92	0.000248	0.00475	0	-0.64	-1.55	0.00213	0.02	0	-0.71	-1.63	0.000689	0.0091	0	10.6963	10.831	10.1303	10.5226	10.3634	10.6313	9.98864	10.0609	9.88844	9.4417	204359_at	23768	FLRT2	604807	14	204359_at	fibronectin leucine rich transmembrane protein 2 | uncharacterized LOC100506718	100506718	LOC100506718
204361_s_at	0.57	1.48	0.112	0.194	0	-0.87	-1.83	0.0163	0.0722	0	1.46	2.75	3.28e-06	0.00034	1	0.1	1.07	0.741	0.859	0	6.68405	7.63368	7.01084	7.54397	6.8844	7.03157	6.7799	8.14464	6.76302	8.20269	204361_s_at	8935	SKAP2	605215	7	204361_s_at	src kinase associated phosphoprotein 2
204365_s_at	-2.53	-5.77	1.12e-06	1.16e-05	-1	-0.5	-1.41	0.297	0.492	0	-1.29	-2.45	0.00136	0.0149	-1	-0.56	-1.47	0.152	0.329	0	7.5668	6.86836	7.05705	7.31268	7.03266	7.01954	7.0067	6.27575	6.3704	4.33946	204365_s_at	65055	REEP1	609139	2	204365_s_at	receptor accessory protein 1			610250 | 614751
[truncated: 6,192 more rows]
