# Supplementary material for: Enhancement of cutaneous immunity during aging by blocking p38 mitogen-activated protein (MAP) kinase–induced inflammation
Source: J Allergy Clin Immunol. 2018 Sep;142(3):844–56. doi: 10.1016/j.jaci.2017.10.032 (PMC6127037; doi:10.1016/j.jaci.2017.10.032)
Supplement: Table E7 [file mmc8.xlsx]

## Sheet: SupplementaryTable5_SalinevsNor
	lgFCH_Y.Saline72vsNormal	FCH_Y.Saline72vsNormal	pvals_Y.Saline72vsNormal	fdrs_Y.Saline72vsNormal	StatusFCH2FDR0.05_Y.Saline72vsNormal	lgFCH_Y.Saline6vsNormal	FCH_Y.Saline6vsNormal	pvals_Y.Saline6vsNormal	fdrs_Y.Saline6vsNormal	StatusFCH2FDR0.05_Y.Saline6vsNormal	lgFCH_O.Saline72vsNormal	FCH_O.Saline72vsNormal	pvals_O.Saline72vsNormal	fdrs_O.Saline72vsNormal	StatusFCH2FDR0.05_O.Saline72vsNormal	lgFCH_O.Saline6vsNormal	FCH_O.Saline6vsNormal	pvals_O.Saline6vsNormal	fdrs_O.Saline6vsNormal	StatusFCH2FDR0.05_O.Saline6vsNormal	Young	Old	PROBEID	ENTREZID	SYMBOL	OMIM	CHRLOCCHR	PROBEID	GENENAME	ENTREZID_Other	SYMBOL_Other	OMIM_Other	CHRLOCCHR_Other
117_at	-0.34	-1.26	0.417	1	0	-0.14	-1.1	0.734	0.90546	0	0.86	1.82	0.0111	0.5457	0	1.5	2.83	2.17e-05	0.00128	1	7.65456	7.03396	117_at	3310	HSPA6	140555	1	117_at	heat shock 70kDa protein 6 (HSP70B')
1552487_a_at	-0.01	-1.01	0.975	1	0	0.91	1.88	0.00797	0.1876	0	0.53	1.44	0.0498	0.6714	0	1.49	2.81	3.9e-07	0.000104	1	9.96999	9.42405	1552487_a_at	646	BNC1	601930	15	1552487_a_at	basonuclin 1
1552491_at	-0.16	-1.12	0.56	1	0	0.7	1.62	0.0147	0.22746	0	0.07	1.05	0.744	0.9769	0	1.12	2.18	3.27e-06	0.000406	1	7.95071	7.70165	1552491_at	91734	IDI2		10	1552491_at	isopentenyl-diphosphate delta isomerase 2
1552641_s_at	-0.25	-1.19	0.556	1	0	0.31	1.24	0.465	0.77003	0	-0.01	-1.01	0.967	0.998	0	1.05	2.07	0.00264	0.0269	1	3.81725	3.47588	1552641_s_at	83858	ATAD3B	612317	1	1552641_s_at	ATPase family, AAA domain containing 3B | ATPase family, AAA domain containing 3A	55210	ATAD3A	612316
1553749_at	-0.05	-1.04	0.818	1	0	0.47	1.38	0.0366	0.30103	0	0.29	1.22	0.105	0.767	0	1.1	2.14	2.68e-08	1.83e-05	1	9.56734	9.23807	1553749_at	143684	FAM76B		11	1553749_at	family with sequence similarity 76, member B
1553787_at	-0.24	-1.18	0.557	1	0	-0.96	-1.95	0.0201	0.24736	0	-0.08	-1.05	0.811	0.9848	0	-1.16	-2.23	0.000569	0.0101	-1	9.01539	8.63263	1553787_at	219833	C11orf45		11	1553787_at	chromosome 11 open reading frame 45
1553789_a_at	-0.26	-1.2	0.455	1	0	-0.9	-1.87	0.0106	0.20312	0	0.15	1.11	0.58	0.9582	0	-1.02	-2.02	0.000422	0.00833	-1	4.58025	4.20153	1553789_a_at	54058	C21orf58		21	1553789_a_at	chromosome 21 open reading frame 58
1553861_at	0.17	1.12	0.702	1	0	0.38	1.3	0.382	0.71802	0	-0.84	-1.8	0.0166	0.5784	0	-1.14	-2.2	0.0015	0.0188	-1	6.71074	7.18392	1553861_at	255394	TCP11L2		12	1553861_at	t-complex 11, testis-specific-like 2
1554008_at	0.22	1.16	0.543	1	0	1.42	2.69	0.000145	0.06589	0	0.29	1.23	0.301	0.8911	0	1.92	3.79	2.74e-09	3.51e-06	1	5.35306	5.7336	1554008_at	9180	OSMR	105250	5	1554008_at	oncostatin M receptor			601743
1554283_at	0.04	1.03	0.902	1	0	0.8	1.74	0.0133	0.22112	0	-0.01	-1.01	0.961	0.9973	0	1.01	2.01	0.000145	0.00429	1	9.27644	9.18192	1554283_at	25819	CCRN4L	608468	4	1554283_at	CCR4 carbon catabolite repression 4-like (S. cerevisiae)
1554406_a_at	0.47	1.38	0.55	1	0	0.21	1.16	0.789	0.92533	0	1.79	3.45	0.00526	0.4817	0	2.36	5.14	0.000298	0.00677	1	6.25256	5.90667	1554406_a_at	64581	CLEC7A	606264	12	1554406_a_at	C-type lectin domain family 7, member A			613108 | 614079
1554704_at	-0.45	-1.36	0.192	1	0	-1.6	-3.04	1.09e-05	0.02382	-1	0.34	1.27	0.207	0.8495	0	-0.62	-1.54	0.0233	0.106	0	8.68885	8.04835	1554704_at	148229	ATP8B3	605866	19	1554704_at	ATPase, aminophospholipid transporter, class I, type 8B, member 3
1554748_at	0.06	1.04	0.914	1	0	-0.08	-1.06	0.882	0.95982	0	-1.11	-2.16	0.00918	0.5303	0	-1.22	-2.32	0.00463	0.0382	-1	5.04329	6.00264	1554748_at	1188	CLCNKB	602023	1	1554748_at	chloride channel, voltage-sensitive Kb			602522 | 607364 | 613090
1554834_a_at	0.42	1.34	0.458	1	0	0.85	1.81	0.136	0.48992	0	0.51	1.43	0.258	0.8771	0	1.28	2.43	0.00583	0.0442	1	5.88179	5.60984	1554834_a_at	83593	RASSF5	607020	1	1554834_a_at	Ras association (RalGDS/AF-6) domain family member 5
1555131_a_at	0.25	1.19	0.499	1	0	-1.23	-2.34	0.00163	0.12257	0	-0.01	-1.01	0.979	0.9991	0	-1.21	-2.31	0.000131	0.00395	-1	6.2096	6.14128	1555131_a_at	8863	PER3	603427	1	1555131_a_at	period circadian clock 3
1555167_s_at	-0.41	-1.33	0.488	1	0	1.36	2.56	0.0252	0.26413	0	0.8	1.74	0.0935	0.7484	0	3.43	10.74	4.24e-10	7.76e-07	1	8.02402	7.03655	1555167_s_at	10135	NAMPT	608764	7	1555167_s_at	nicotinamide phosphoribosyltransferase
1555318_at	-0.35	-1.28	0.608	1	0	-1.83	-3.56	0.00906	0.1933	0	-0.44	-1.36	0.418	0.9304	0	-2.62	-6.17	7.59e-06	0.000668	-1	8.66422	9.05505	1555318_at	64344	HIF3A	609976	19	1555318_at	hypoxia inducible factor 3, alpha subunit
1555427_s_at	0.06	1.04	0.881	1	0	0.7	1.63	0.0637	0.37154	0	0.55	1.47	0.0654	0.7057	0	1.12	2.17	0.00033	0.0072	1	6.72116	6.39133	1555427_s_at	10492	SYNCRIP		6	1555427_s_at	synaptotagmin binding, cytoplasmic RNA interacting protein
1555600_s_at	0.64	1.55	0.294	1	0	1	1.99	0.103	0.44433	0	0.93	1.91	0.0565	0.6865	0	1.79	3.46	0.000383	0.00789	1	4.62602	4.72227	1555600_s_at	80832	APOL4	181500	22	1555600_s_at	apolipoprotein L, 4			607254
1555638_a_at	0.17	1.12	0.85	1	0	0.1	1.07	0.915	0.97222	0	1.36	2.57	0.0583	0.6872	0	1.99	3.98	0.0063	0.0465	1	3.89313	3.38748	1555638_a_at	64092	SAMSN1	607978	21	1555638_a_at	SAM domain, SH3 domain and nuclear localization signals 1
1555756_a_at	0.45	1.37	0.555	1	0	0.3	1.23	0.692	0.88788	0	1.7	3.25	0.00637	0.4898	0	2.23	4.69	0.000452	0.00872	1	7.07944	6.74309	1555756_a_at	64581	CLEC7A	606264	12	1555756_a_at	C-type lectin domain family 7, member A			613108 | 614079
1555760_a_at	-0.43	-1.34	0.354	1	0	0.14	1.11	0.752	0.91198	0	0.66	1.58	0.0739	0.7235	0	1.36	2.57	0.000361	0.00757	1	7.19529	6.25572	1555760_a_at	64783	RBM15	606077	1	1555760_a_at	RNA binding motif protein 15
1555870_at	0.36	1.28	0.394	1	0	-0.63	-1.55	0.134	0.48834	0	-0.5	-1.41	0.133	0.7978	0	-1.02	-2.02	0.00296	0.0288	-1	5.98764	6.1301	1555870_at	388591	RNF207		1	1555870_at	ring finger protein 207
1556069_s_at	-0.39	-1.31	0.537	1	0	-0.23	-1.17	0.717	0.89973	0	-0.97	-1.96	0.0554	0.6859	0	-1.94	-3.83	0.00022	0.0056	-1	4.6142	5.29678	1556069_s_at	64344	HIF3A	609976	19	1556069_s_at	hypoxia inducible factor 3, alpha subunit
1556081_at	-0.54	-1.45	0.0793	1	0	0.46	1.37	0.136	0.49023	0	0.44	1.36	0.069	0.7138	0	1.43	2.7	9.16e-08	4.15e-05	1	4.50537	4.06179	1556081_at					1556081_at
1556185_a_at	-0.34	-1.27	0.356	1	0	0.14	1.1	0.715	0.89881	0	0.83	1.78	0.00628	0.4891	0	1.48	2.79	3.75e-06	0.000438	1	6.87295	6.65918	1556185_a_at	79689	STEAP4	611098	7	1556185_a_at	STEAP family member 4
1556210_at	-0.36	-1.29	0.387	1	0	-1.42	-2.67	0.00116	0.11651	0	-0.51	-1.43	0.128	0.7934	0	-1.35	-2.55	0.000128	0.00391	-1	5.44855	5.62902	1556210_at					1556210_at
1556211_a_at	-0.18	-1.13	0.639	1	0	-1.02	-2.02	0.00843	0.19052	0	-0.35	-1.27	0.251	0.8745	0	-1.12	-2.18	0.000351	0.00748	-1	7.98572	8.13511	1556211_a_at					1556211_a_at
1556212_x_at	-0.03	-1.02	0.944	1	0	-0.9	-1.87	0.0204	0.24801	0	-0.48	-1.4	0.116	0.7807	0	-1.09	-2.13	0.000612	0.0106	-1	4.78634	5.13494	1556212_x_at					1556212_x_at
1556253_s_at	0.52	1.43	0.264	1	0	-0.07	-1.05	0.876	0.95787	0	-0.6	-1.52	0.105	0.7666	0	-1.13	-2.19	0.00283	0.0281	-1	6.71576	7.65496	1556253_s_at					1556253_s_at
1556300_s_at	-1.38	-2.61	0.0126	1	0	0.21	1.16	0.7	0.8919	0	0.11	1.08	0.791	0.9827	0	1.33	2.52	0.00274	0.0276	1	5.20922	5.02181	1556300_s_at	6492	SIM1	601665	6	1556300_s_at	single-minded homolog 1 (Drosophila)			603128
1556321_a_at	-0.35	-1.28	0.313	1	0	0.67	1.59	0.059	0.36239	0	0.35	1.27	0.218	0.856	0	1.38	2.61	4.4e-06	0.000473	1	6.82264	6.63003	1556321_a_at					1556321_a_at
1556361_s_at	-0.26	-1.2	0.541	1	0	0.81	1.75	0.0592	0.36268	0	0.79	1.73	0.0219	0.6021	0	1.25	2.38	0.000388	0.00796	1	5.16587	4.6327	1556361_s_at	81573	ANKRD13C		1	1556361_s_at	ankyrin repeat domain 13C
1556385_at	0.07	1.05	0.911	1	0	1.2	2.3	0.0465	0.32709	0	-0.07	-1.05	0.887	0.9915	0	1.81	3.51	0.000274	0.00642	1	4.94778	5.94225	1556385_at					1556385_at
1556402_at	-0.45	-1.37	0.26	1	0	-0.61	-1.52	0.13	0.48043	0	0.3	1.23	0.347	0.9081	0	-1.22	-2.33	0.000239	0.0059	-1	4.02057	4.59293	1556402_at					1556402_at
1556579_s_at	0.3	1.23	0.512	1	0	-0.03	-1.02	0.939	0.97994	0	-0.06	-1.04	0.872	0.9898	0	-1.07	-2.1	0.00393	0.0345	-1	8.14578	9.29256	1556579_s_at	116931	MED12L	611318	3	1556579_s_at	mediator complex subunit 12-like | immunoglobulin superfamily, member 10	285313	IGSF10
1556589_at	-0.15	-1.11	0.74	1	0	-1.08	-2.12	0.0185	0.24228	0	-0.18	-1.13	0.625	0.9643	0	-1.1	-2.15	0.00296	0.0288	-1	5.14442	5.70082	1556589_at					1556589_at
1556590_s_at	-0.06	-1.04	0.91	1	0	-0.82	-1.76	0.115	0.4607	0	-0.21	-1.16	0.611	0.9626	0	-1.3	-2.46	0.00216	0.0237	-1	4.86634	5.83383	1556590_s_at					1556590_s_at
1556758_at	-0.43	-1.34	0.186	1	0	0.16	1.12	0.617	0.8554	0	0.6	1.52	0.0201	0.5935	0	1.02	2.03	0.000148	0.00433	1	5.98574	5.47193	1556758_at	54906	FAM208B		10	1556758_at	family with sequence similarity 208, member B
1556770_a_at	-0.31	-1.24	0.537	1	0	-1.07	-2.09	0.0363	0.3001	0	-0.23	-1.17	0.567	0.9564	0	-1.41	-2.65	0.000713	0.0118	-1	5.69301	6.07752	1556770_a_at	222235	FBXL13	609080	7	1556770_a_at	F-box and leucine-rich repeat protein 13
1556867_at	-0.04	-1.03	0.931	1	0	1.55	2.93	0.00148	0.11961	0	0.28	1.21	0.456	0.9362	0	1.5	2.84	0.00014	0.00416	1	4.17711	4.23337	1556867_at					1556867_at
1556989_at	-0.83	-1.78	0.168	1	0	0.35	1.28	0.554	0.82196	0	-0.09	-1.06	0.854	0.9878	0	2.5	5.65	1.44e-06	0.000244	1	6.05957	5.55789	1556989_at					1556989_at
1557155_a_at	1.22	2.33	0.00354	1	0	1.23	2.34	0.0033	0.14896	0	-0.53	-1.44	0.104	0.7666	0	-1.08	-2.11	0.00127	0.0167	-1	8.43837	10.584	1557155_a_at					1557155_a_at
1557383_a_at	-0.26	-1.2	0.578	1	0	-1.42	-2.68	0.00346	0.15053	0	-0.03	-1.02	0.932	0.9964	0	-1.15	-2.23	0.00289	0.0284	-1	8.3577	7.9344	1557383_a_at					1557383_a_at
1557458_s_at	0.2	1.15	0.57	1	0	0.7	1.63	0.0491	0.33454	0	0.1	1.07	0.716	0.9737	0	1.01	2.01	0.00055	0.00985	1	6.89701	6.92478	1557458_s_at	6461	SHB	600314	9	1557458_s_at	Src homology 2 domain containing adaptor protein B
1557553_at	0.18	1.13	0.779	1	0	-0.18	-1.14	0.767	0.91881	0	-0.54	-1.45	0.278	0.8853	0	-1.42	-2.68	0.00542	0.0421	-1	4.89913	6.05099	1557553_at	4660	PPP1R12B	603768	1	1557553_at	protein phosphatase 1, regulatory subunit 12B
1557570_a_at	-1.38	-2.6	0.00948	1	0	-1.64	-3.11	0.00227	0.1352	0	-0.84	-1.79	0.0441	0.6593	0	-1.59	-3	0.00025	0.00607	-1	5.1568	4.81538	1557570_a_at	285084	LOC285084		2	1557570_a_at	uncharacterized LOC285084
1557689_at	-0.1	-1.07	0.873	1	0	1.25	2.37	0.0441	0.32021	0	-0.23	-1.18	0.629	0.9648	0	2.04	4.11	7.31e-05	0.00272	1	3.61374	3.72693	1557689_at					1557689_at
1557835_at	0	1	0.99	1	0	-0.83	-1.78	0.0193	0.24406	0	-0.42	-1.34	0.129	0.7941	0	-1.41	-2.65	2.7e-06	0.000372	-1	6.26672	6.56873	1557835_at					1557835_at
1557954_at	-0.23	-1.17	0.313	1	0	0.24	1.18	0.302	0.6585	0	0.43	1.34	0.0212	0.5967	0	1.12	2.17	3.98e-08	2.23e-05	1	8.20134	7.74441	1557954_at	55787	TXLNG	300677	X	1557954_at	taxilin gamma
1558371_a_at	0.45	1.37	0.265	1	0	0.29	1.22	0.48	0.77903	0	-0.44	-1.36	0.176	0.8299	0	-1.13	-2.19	0.000797	0.0125	-1	7.33458	8.3071	1558371_a_at					1558371_a_at
1558777_at	-0.29	-1.22	0.442	1	0	-0.9	-1.86	0.0184	0.24228	0	-0.47	-1.39	0.115	0.7805	0	-1.05	-2.08	0.000658	0.0111	-1	7.00143	6.96271	1558777_at	57496	MKL2	609463	16	1558777_at	MKL/myocardin-like 2
1558778_s_at	-0.22	-1.16	0.457	1	0	-0.54	-1.45	0.0684	0.38249	0	-0.47	-1.38	0.0479	0.6701	0	-1.01	-2.01	4.58e-05	0.00201	-1	7.34307	7.44043	1558778_s_at	57496	MKL2	609463	16	1558778_s_at	MKL/myocardin-like 2
1559102_at	-0.13	-1.1	0.723	1	0	0.27	1.21	0.466	0.77048	0	0.3	1.24	0.305	0.8926	0	1.1	2.14	0.000395	0.00803	1	2.81319	2.29391	1559102_at					1559102_at
1559249_at	0	1	0.999	1	0	0.52	1.43	0.29	0.64885	0	0.49	1.4	0.209	0.8503	0	1.29	2.44	0.00131	0.0171	1	3.99673	3.85534	1559249_at	6310	ATXN1	164400	6	1559249_at	ataxin 1			601556
1559394_a_at	-0.1	-1.07	0.788	1	0	-0.99	-1.98	0.0072	0.18642	0	-0.43	-1.34	0.138	0.7993	0	-1.29	-2.44	2.18e-05	0.00128	-1	7.32375	7.49551	1559394_a_at					1559394_a_at
1559404_a_at	-0.06	-1.04	0.863	1	0	-0.58	-1.5	0.105	0.44801	0	-0.46	-1.38	0.105	0.7679	0	-1.28	-2.43	2.4e-05	0.00135	-1	6.64294	6.87977	1559404_a_at	100288198	LOC100288198		6	1559404_a_at	uncharacterized LOC100288198
1559413_at	-0.19	-1.14	0.643	1	0	-0.91	-1.87	0.0272	0.27092	0	-0.16	-1.12	0.619	0.9636	0	-1.01	-2.01	0.00236	0.0251	-1	8.13355	8.22207	1559413_at	255394	TCP11L2		12	1559413_at	t-complex 11, testis-specific-like 2
1559739_at	0.06	1.04	0.894	1	0	-0.69	-1.61	0.114	0.45843	0	-0.63	-1.54	0.072	0.721	0	-1.28	-2.42	0.000396	0.00803	-1	6.72245	7.29985	1559739_at	56994	CHPT1		12	1559739_at	choline phosphotransferase 1
1559881_s_at	-0.13	-1.09	0.787	1	0	0.59	1.51	0.22	0.58369	0	0.42	1.34	0.275	0.8844	0	1.16	2.24	0.00333	0.0311	1	6.44329	6.03245	1559881_s_at	7559	ZNF12	194536	7	1559881_s_at	zinc finger protein 12
1559957_a_at	-0.27	-1.21	0.417	1	0	-1.37	-2.58	9.99e-05	0.05835	0	-0.31	-1.24	0.249	0.8744	0	-1.12	-2.17	6.71e-05	0.00256	-1	6.26347	6.04545	1559957_a_at	642852	LOC642852		21	1559957_a_at	uncharacterized LOC642852
1560131_at	-0.18	-1.13	0.67	1	0	-0.48	-1.4	0.246	0.61044	0	-0.58	-1.49	0.0833	0.7384	0	-1.16	-2.23	0.00076	0.0122	-1	5.13191	5.12679	1560131_at	100506497	LOC100506497		7	1560131_at	uncharacterized LOC100506497
1560181_at	0.38	1.3	0.419	1	0	0.53	1.45	0.262	0.62291	0	-0.59	-1.51	0.12	0.7872	0	-1.16	-2.23	0.00295	0.0288	-1	3.81615	5.15189	1560181_at	100288122	LOC100288122		18	1560181_at	uncharacterized LOC100288122
1560395_at	0.03	1.02	0.96	1	0	-0.3	-1.23	0.652	0.87084	0	-1.41	-2.66	0.0101	0.5392	0	-1.66	-3.15	0.00274	0.0276	-1	3.98515	4.20107	1560395_at					1560395_at
1560739_a_at	-0.47	-1.38	0.466	1	0	0.54	1.45	0.404	0.73235	0	0.65	1.57	0.206	0.8485	0	1.62	3.07	0.00223	0.0242	1	5.96589	5.25974	1560739_a_at					1560739_a_at
1560792_at	0.37	1.3	0.294	1	0	1.4	2.64	0.000181	0.07323	0	0.02	1.02	0.931	0.9959	0	1.01	2.01	0.00062	0.0107	1	4.81169	4.83254	1560792_at					1560792_at
1560800_at	0.42	1.34	0.622	1	0	-0.62	-1.54	0.469	0.77148	0	-1.39	-2.62	0.0447	0.6622	0	-1.9	-3.74	0.00662	0.048	-1	4.35958	4.76611	1560800_at					1560800_at
1560924_at	0.02	1.02	0.969	1	0	-0.55	-1.46	0.351	0.69643	0	-1.74	-3.34	0.000352	0.3111	0	-1.97	-3.92	6.4e-05	0.00248	-1	4.41629	4.56227	1560924_at					1560924_at
1561042_at	-0.07	-1.05	0.849	1	0	0.89	1.86	0.0197	0.24588	0	0.13	1.09	0.666	0.9705	0	1.03	2.04	0.000943	0.0138	1	2.38188	2.30853	1561042_at	286109	LOC286109			1561042_at	uncharacterized LOC286109
1561135_at	-0.25	-1.19	0.514	1	0	-0.89	-1.85	0.0241	0.26014	0	-0.48	-1.4	0.123	0.7886	0	-1.01	-2.02	0.00154	0.0191	-1	5.26979	5.47976	1561135_at					1561135_at
1561938_at	0.1	1.07	0.832	1	0	-0.14	-1.1	0.769	0.91983	0	-1.38	-2.6	0.000675	0.381	0	-1.68	-3.2	4.9e-05	0.00211	-1	3.39473	4.49028	1561938_at					1561938_at
1562235_s_at	-0.47	-1.39	0.353	1	0	-0.85	-1.8	0.097	0.43507	0	-0.82	-1.77	0.0448	0.6627	0	-1.57	-2.96	0.000226	0.0057	-1	6.08796	6.0874	1562235_s_at					1562235_s_at
1562275_at	-0.63	-1.55	0.469	1	0	2.73	6.63	0.00243	0.13705	0	0.31	1.24	0.656	0.9688	0	5.12	34.68	2.27e-10	5.81e-07	1	5.08634	4.88606	1562275_at					1562275_at
1562684_at	-0.13	-1.1	0.735	1	0	-0.67	-1.59	0.0956	0.43271	0	-0.7	-1.63	0.0282	0.624	0	-1.17	-2.25	0.000394	0.00802	-1	5.28104	5.64317	1562684_at					1562684_at
1562935_at	0.13	1.09	0.856	1	0	-1.04	-2.05	0.139	0.49523	0	-1.18	-2.27	0.0353	0.6501	0	-1.62	-3.07	0.00452	0.0377	-1	4.88555	5.7133	1562935_at					1562935_at
1563088_a_at	0.05	1.04	0.893	1	0	-0.77	-1.7	0.0556	0.35334	0	-0.71	-1.63	0.0277	0.624	0	-1.31	-2.49	8.33e-05	0.00294	-1	9.0716	8.47145	1563088_a_at	284837	LOC284837		21	1563088_a_at	uncharacterized LOC284837
1563357_at	-0.22	-1.16	0.595	1	0	-0.15	-1.11	0.723	0.9015	0	0.83	1.78	0.0133	0.5628	0	1.11	2.16	0.00121	0.0162	1	8.65511	8.0947	1563357_at					1563357_at
1563445_x_at	0.32	1.24	0.36	1	0	0.99	1.99	0.00507	0.16898	0	0.21	1.16	0.433	0.9309	0	1.34	2.54	5.38e-06	0.000534	1	4.99016	5.1478	1563445_x_at	1518	CTSL1P8		9	1563445_x_at	cathepsin L1 pseudogene 8
1564211_at	0.2	1.15	0.594	1	0	-0.49	-1.4	0.19	0.5547	0	-0.59	-1.51	0.0475	0.6687	0	-1.34	-2.52	2.12e-05	0.00126	-1	6.46934	6.8867	1564211_at	388011	C14orf64		14	1564211_at	chromosome 14 open reading frame 64
1564525_at	0.2	1.14	0.618	1	0	-0.28	-1.21	0.479	0.7786	0	-0.31	-1.24	0.328	0.9032	0	-1.29	-2.45	8.75e-05	0.00304	-1	7.17437	8.0653	1564525_at	2934	GSN	105120	9	1564525_at	gelsolin			137350
1564786_at	0.17	1.12	0.737	1	0	-0.07	-1.05	0.888	0.96247	0	1.71	3.26	5.71e-05	0.2198	0	1.37	2.59	0.00097	0.0141	1	8.55263	7.51743	1564786_at	338667	LOC338667			1564786_at	uncharacterized LOC338667
1564984_at	-0.23	-1.17	0.759	1	0	0.31	1.24	0.681	0.88301	0	0.91	1.88	0.127	0.7926	0	1.77	3.4	0.00376	0.0336	1	2.62709	2.6767	1564984_at					1564984_at
1566079_at	-0.54	-1.45	0.406	1	0	-0.45	-1.37	0.483	0.78142	0	0.34	1.26	0.511	0.9449	0	1.44	2.72	0.00618	0.0459	1	6.00421	4.83483	1566079_at	60481	ELOVL5	611805	6	1566079_at	ELOVL fatty acid elongase 5 | ribosomal protein S16 pseudogene 5	647190	RPS16P5
1566889_at	-0.71	-1.63	0.0909	1	0	-0.3	-1.23	0.475	0.77602	0	0.2	1.15	0.55	0.9547	0	1.16	2.23	0.000771	0.0122	1	4.02417	3.24605	1566889_at	63892	THADA	611800	2	1566889_at	thyroid adenoma associated
1567706_at	-0.44	-1.36	0.31	1	0	-1.31	-2.49	0.00344	0.15053	0	-0.35	-1.27	0.314	0.8973	0	-1.09	-2.13	0.00234	0.0249	-1	8.30149	7.73567	1567706_at					1567706_at
1568375_at	-0.04	-1.03	0.945	1	0	-1.23	-2.34	0.0246	0.26205	0	-0.01	-1	0.99	0.9991	0	-1.8	-3.48	6.71e-05	0.00256	-1	6.53166	6.60226	1568375_at	245937	DEFB124		20	1568375_at	defensin, beta 124
1568377_x_at	-0.36	-1.28	0.551	1	0	-2.02	-4.05	0.00112	0.11581	0	-0.33	-1.25	0.492	0.9413	0	-1.8	-3.47	0.000301	0.00681	-1	4.62324	4.63598	1568377_x_at	245937	DEFB124		20	1568377_x_at	defensin, beta 124
1569003_at	0.04	1.02	0.931	1	0	0.26	1.2	0.527	0.80627	0	0.25	1.19	0.448	0.9349	0	1.26	2.39	0.000227	0.00571	1	5.99902	5.76627	1569003_at	81671	VMP1	611753	17	1569003_at	vacuole membrane protein 1
1569013_s_at	-0.29	-1.22	0.441	1	0	0.66	1.58	0.0832	0.41013	0	0.68	1.61	0.0251	0.619	0	1.04	2.05	0.000892	0.0134	1	4.12862	4.02283	1569013_s_at	96610	LOC96610		22	1569013_s_at	BMS1 homolog, ribosome assembly protein (yeast) pseudogene
1569315_s_at	-0.34	-1.26	0.385	1	0	-1.65	-3.14	5.96e-05	0.04366	-1	-0.14	-1.1	0.647	0.966	0	-1.27	-2.41	9.71e-05	0.00326	-1	4.40917	3.73613	1569315_s_at	100272228	LOC100272228		X	1569315_s_at	uncharacterized LOC100272228
1569337_at	0.08	1.06	0.864	1	0	-0.35	-1.27	0.477	0.77736	0	-0.25	-1.19	0.518	0.9476	0	-1.15	-2.21	0.00426	0.0363	-1	3.37832	3.60038	1569337_at	200010	SLC5A9		1	1569337_at	solute carrier family 5 (sodium/glucose cotransporter), member 9
1569453_a_at	0.2	1.15	0.697	1	0	-1.45	-2.73	0.00584	0.17595	0	-0.85	-1.81	0.0392	0.6544	0	-1.54	-2.91	0.000305	0.00688	-1	6.88507	6.83936	1569453_a_at	692247	LOC692247			1569453_a_at	uncharacterized LOC692247
1569499_at	-0.15	-1.11	0.593	1	0	-0.56	-1.48	0.0416	0.31506	0	-0.24	-1.18	0.272	0.8836	0	-1.05	-2.07	6.91e-06	0.000627	-1	8.3138	8.62484	1569499_at					1569499_at
1570020_at	0.03	1.02	0.938	1	0	-0.24	-1.18	0.567	0.82817	0	-1.01	-2.01	0.00312	0.4593	0	-1.01	-2.02	0.0029	0.0285	-1	3.60999	3.61269	1570020_at	729522	AACSP1		5	1570020_at	acetoacetyl-CoA synthetase pseudogene 1
1570124_at	-0.31	-1.24	0.556	1	0	-0.74	-1.67	0.166	0.52888	0	-0.44	-1.36	0.3	0.8908	0	-1.21	-2.32	0.0055	0.0425	-1	7.47903	7.81895	1570124_at					1570124_at
1570566_at	0.53	1.44	0.163	1	0	0.01	1.01	0.98	0.99357	0	-0.56	-1.48	0.0652	0.7047	0	-1.05	-2.07	0.000841	0.013	-1	5.20366	6.12845	1570566_at					1570566_at
200730_s_at	-0.17	-1.12	0.719	1	0	0.93	1.9	0.0524	0.34434	0	0.58	1.5	0.124	0.7904	0	1.58	2.99	6.95e-05	0.00262	1	7.79813	7.19775	200730_s_at	7803	PTP4A1	601585	6	200730_s_at	protein tyrosine phosphatase type IVA, member 1
200769_s_at	-0.25	-1.19	0.616	1	0	0.81	1.76	0.103	0.44348	0	0.37	1.29	0.346	0.908	0	2.18	4.52	4.6e-07	0.000111	1	6.89182	6.13652	200769_s_at	4144	MAT2A	601468	2	200769_s_at	methionine adenosyltransferase II, alpha
200776_s_at	-0.1	-1.07	0.645	1	0	0.33	1.26	0.119	0.4662	0	0.31	1.24	0.0649	0.7042	0	1.04	2.06	2.95e-08	1.89e-05	1	10.3891	9.8107	200776_s_at	9689	BZW1		2	200776_s_at	basic leucine zipper and W2 domains 1
200790_at	0.18	1.14	0.694	1	0	1.23	2.34	0.0105	0.20312	0	0.17	1.12	0.653	0.9677	0	1.12	2.17	0.00369	0.0332	1	8.88722	9.30754	200790_at	4953	ODC1	114500	2	200790_at	ornithine decarboxylase 1			165640
200798_x_at	0.18	1.14	0.537	1	0	0.7	1.62	0.0211	0.2511	0	0.26	1.2	0.278	0.8853	0	1.15	2.22	6.18e-06	0.000584	1	9.74211	9.66852	200798_x_at	4170	MCL1	159552	1	200798_x_at	myeloid cell leukemia sequence 1 (BCL2-related)
200935_at	-0.05	-1.04	0.913	1	0	0.28	1.21	0.551	0.82026	0	1.38	2.59	0.000359	0.3111	0	1.16	2.24	0.00229	0.0246	1	6.25852	5.19947	200935_at	811	CALR	109091	19	200935_at	calreticulin
201017_at	-0.24	-1.18	0.304	1	0	0.17	1.12	0.483	0.78085	0	0.65	1.57	0.000881	0.3989	0	1.08	2.11	1.95e-07	6.67e-05	1	10.0321	9.39881	201017_at	1964	EIF1AX	300186	X	201017_at	eukaryotic translation initiation factor 1A, X-linked
201107_s_at	0.02	1.01	0.976	1	0	0.21	1.16	0.679	0.88251	0	-0.03	-1.02	0.942	0.9965	0	1.26	2.39	0.00248	0.0259	1	2.12748	2.17862	201107_s_at	7057	THBS1	188060	15	201107_s_at	thrombospondin 1
201108_s_at	-0.01	-1.01	0.985	1	0	0.65	1.57	0.24	0.60453	0	0.15	1.11	0.74	0.9762	0	1.39	2.62	0.00215	0.0237	1	8.18639	8.92669	201108_s_at	7057	THBS1	188060	15	201108_s_at	thrombospondin 1
201109_s_at	-0.05	-1.03	0.943	1	0	1.81	3.52	0.00867	0.19183	0	-0.01	-1	0.99	0.9991	0	3	8.02	3.71e-07	0.000101	1	5.52091	6.09012	201109_s_at	7057	THBS1	188060	15	201109_s_at	thrombospondin 1
201110_s_at	-0.47	-1.39	0.382	1	0	1.56	2.95	0.00477	0.16571	0	0.79	1.73	0.068	0.7115	0	3.04	8.23	7.47e-10	1.21e-06	1	7.4035	7.13312	201110_s_at	7057	THBS1	188060	15	201110_s_at	thrombospondin 1
201195_s_at	0.08	1.06	0.853	1	0	0.88	1.84	0.0548	0.35127	0	-0.05	-1.04	0.885	0.9915	0	1.21	2.31	0.00123	0.0163	1	10.0609	9.28138	201195_s_at	8140	SLC7A5	600182	16	201195_s_at	solute carrier family 7 (amino acid transporter light chain, L system), member 5
201279_s_at	-0.1	-1.07	0.728	1	0	0.28	1.21	0.319	0.67282	0	0.63	1.55	0.00578	0.4868	0	1.21	2.31	7.59e-07	0.000157	1	8.76797	8.99365	201279_s_at	1601	DAB2	601236	5	201279_s_at	disabled homolog 2, mitogen-responsive phosphoprotein (Drosophila)
201289_at	-0.16	-1.12	0.719	1	0	-0.32	-1.25	0.464	0.76955	0	0.1	1.07	0.782	0.9827	0	1.39	2.62	0.000179	0.00486	1	11.0186	11.0708	201289_at	3491	CYR61	602369	1	201289_at	cysteine-rich, angiogenic inducer, 61
201291_s_at	0.16	1.12	0.564	1	0	-0.63	-1.55	0.0254	0.26511	0	0	1	0.982	0.9991	0	-1.01	-2.02	1.73e-05	0.00112	-1	10.9611	10.9499	201291_s_at	7153	TOP2A	126430	17	201291_s_at	topoisomerase (DNA) II alpha 170kDa
201445_at	-0.2	-1.15	0.622	1	0	0.12	1.09	0.769	0.91983	0	0.9	1.86	0.00662	0.497	0	1.23	2.35	0.000268	0.00636	1	8.84373	8.34287	201445_at	1266	CNN3	602374	1	201445_at	calponin 3, acidic
201531_at	0.21	1.15	0.486	1	0	0.47	1.38	0.118	0.46428	0	0.06	1.05	0.785	0.9827	0	1.11	2.16	1.19e-05	0.000896	1	10.4343	10.6009	201531_at	7538	ZFP36	190700	19	201531_at	ZFP36 ring finger protein
201693_s_at	-0.34	-1.27	0.503	1	0	0.69	1.61	0.182	0.54688	0	-0.49	-1.4	0.234	0.8651	0	1.41	2.65	0.000892	0.0134	1	3.02575	3.42137	201693_s_at	1958	EGR1	128990	5	201693_s_at	early growth response 1
201695_s_at	-0.09	-1.06	0.796	1	0	0.75	1.68	0.0346	0.29415	0	0.24	1.18	0.394	0.9231	0	1.55	2.93	3.85e-07	0.000104	1	9.70994	9.44949	201695_s_at	4860	PNP	164050	14	201695_s_at	purine nucleoside phosphorylase			613179
201720_s_at	0.11	1.08	0.821	1	0	-0.09	-1.07	0.854	0.94916	0	1.19	2.28	0.00349	0.4593	0	1.49	2.81	0.000312	0.00696	1	9.21318	8.73693	201720_s_at	7805	LAPTM5	601476	1	201720_s_at	lysosomal protein transmembrane 5
201743_at	-0.22	-1.16	0.598	1	0	0.87	1.83	0.0381	0.3053	0	0.86	1.82	0.0105	0.5392	0	1.2	2.29	0.000495	0.00923	1	8.00343	8.38553	201743_at	929	CD14	158120	5	201743_at	CD14 molecule
201858_s_at	-0.4	-1.32	0.506	1	0	0.7	1.63	0.244	0.60772	0	1.23	2.34	0.0122	0.5581	0	2.68	6.42	3.58e-07	9.93e-05	1	8.46451	7.80397	201858_s_at	5552	SRGN	177040	10	201858_s_at	serglycin
201859_at	-0.11	-1.08	0.751	1	0	0.18	1.14	0.602	0.84692	0	0.76	1.7	0.00838	0.5211	0	1.56	2.94	4.8e-07	0.000112	1	10.8366	10.5654	201859_at	5552	SRGN	177040	10	201859_at	serglycin
202067_s_at	0.44	1.36	0.382	1	0	1.35	2.54	0.00893	0.19282	0	-0.1	-1.07	0.81	0.9847	0	1.24	2.36	0.00272	0.0275	1	6.37685	6.81027	202067_s_at	3949	LDLR	143890	19	202067_s_at	low density lipoprotein receptor			606945
202068_s_at	0.24	1.18	0.676	1	0	1.26	2.39	0.0326	0.28723	0	0.17	1.12	0.712	0.9737	0	1.45	2.74	0.00227	0.0244	1	6.18318	6.05426	202068_s_at	3949	LDLR	143890	19	202068_s_at	low density lipoprotein receptor			606945
202087_s_at	0.03	1.02	0.93	1	0	0.8	1.74	0.0105	0.20312	0	0.32	1.25	0.196	0.8423	0	1.51	2.85	3.35e-08	2.05e-05	1	10.3099	10.6418	202087_s_at	1514	CTSL1	116880	9	202087_s_at	cathepsin L1
202236_s_at	0.24	1.18	0.522	1	0	0.93	1.9	0.0153	0.22932	0	0.31	1.24	0.294	0.8887	0	1.16	2.23	0.000221	0.00562	1	8.75247	8.55807	202236_s_at	6566	SLC16A1	245340	1	202236_s_at	solute carrier family 16, member 1 (monocarboxylic acid transporter 1)			600682 | 610021
202237_at	0.03	1.02	0.913	1	0	0.6	1.52	0.0584	0.36113	0	0.31	1.24	0.218	0.8558	0	1.07	2.09	6.21e-05	0.00243	1	12.3188	12.8999	202237_at	4837	NNMT	600008	11	202237_at	nicotinamide N-methyltransferase
202238_s_at	0.06	1.04	0.882	1	0	0.83	1.78	0.0364	0.30037	0	0.37	1.29	0.239	0.8678	0	1.39	2.63	2.55e-05	0.00139	1	11.1874	11.9023	202238_s_at	4837	NNMT	600008	11	202238_s_at	nicotinamide N-methyltransferase
202284_s_at	0.23	1.17	0.379	1	0	0.8	1.74	0.00312	0.14729	0	0.07	1.05	0.728	0.9753	0	1.06	2.09	2.53e-06	0.000354	1	11.8705	11.8924	202284_s_at	1026	CDKN1A	116899	6	202284_s_at	cyclin-dependent kinase inhibitor 1A (p21, Cip1)
202340_x_at	-0.21	-1.16	0.655	1	0	0.32	1.25	0.501	0.79152	0	-0.22	-1.16	0.566	0.9564	0	1.07	2.1	0.00639	0.047	1	3.80577	3.91147	202340_x_at	3164	NR4A1	139139	12	202340_x_at	nuclear receptor subfamily 4, group A, member 1
202376_at	0.42	1.34	0.616	1	0	0.1	1.07	0.905	0.96905	0	1.52	2.86	0.0261	0.6202	0	2.46	5.49	0.000448	0.00869	1	9.15621	7.60619	202376_at	12	SERPINA3	107280	14	202376_at	serpin peptidase inhibitor, clade A (alpha-1 antiproteinase, antitrypsin), member 3
202431_s_at	-0.03	-1.02	0.946	1	0	0.96	1.95	0.0466	0.32717	0	-0.14	-1.1	0.721	0.9742	0	1.44	2.7	0.000302	0.00682	1	8.7272	8.32946	202431_s_at	4609	MYC	113970	8	202431_s_at	v-myc myelocytomatosis viral oncogene homolog (avian)			190080
202446_s_at	-0.03	-1.02	0.928	1	0	0.53	1.44	0.16	0.52186	0	0.03	1.02	0.926	0.9957	0	1.18	2.27	0.000156	0.00445	1	10.3032	10.4126	202446_s_at	5359	PLSCR1	604170	3	202446_s_at	phospholipid scramblase 1
202497_x_at	-0.09	-1.06	0.864	1	0	0.52	1.44	0.303	0.65913	0	0.33	1.26	0.406	0.9264	0	1.88	3.69	1.27e-05	0.000929	1	7.48312	7.45775	202497_x_at	6515	SLC2A3	138170	12	202497_x_at	solute carrier family 2 (facilitated glucose transporter), member 3
202498_s_at	-0.11	-1.08	0.848	1	0	0.7	1.62	0.226	0.58966	0	0.56	1.47	0.224	0.8603	0	2.15	4.45	1.02e-05	0.000808	1	6.82112	6.55039	202498_s_at	6515	SLC2A3	138170	12	202498_s_at	solute carrier family 2 (facilitated glucose transporter), member 3
202499_s_at	-0.19	-1.14	0.697	1	0	0.43	1.35	0.378	0.71593	0	0.35	1.27	0.37	0.9173	0	1.62	3.08	8.39e-05	0.00296	1	9.13524	9.12441	202499_s_at	6515	SLC2A3	138170	12	202499_s_at	solute carrier family 2 (facilitated glucose transporter), member 3
202531_at	0.04	1.03	0.944	1	0	0.3	1.23	0.585	0.83815	0	1.01	2.02	0.0208	0.5965	0	1.73	3.32	0.000138	0.00412	1	8.71589	8.77153	202531_at	3659	IRF1	137215	5	202531_at	interferon regulatory factor 1			147575 | 153550 | 211980
202543_s_at	0.02	1.01	0.96	1	0	0.09	1.07	0.783	0.92378	0	0.52	1.43	0.058	0.6865	0	1.04	2.06	0.000229	0.00574	1	6.2109	5.82644	202543_s_at	2764	GMFB	601713	14	202543_s_at	glia maturation factor, beta
202625_at	0.07	1.05	0.814	1	0	0.35	1.27	0.274	0.63258	0	0.67	1.6	0.00873	0.5224	0	1.11	2.15	3.5e-05	0.00171	1	10.0827	10.1103	202625_at	4067	LYN	165120	8	202625_at	v-yes-1 Yamaguchi sarcoma viral related oncogene homolog
202626_s_at	0.12	1.09	0.808	1	0	0.55	1.47	0.258	0.62099	0	0.54	1.45	0.17	0.826	0	1.4	2.63	0.000563	0.01	1	7.1082	7.5027	202626_s_at	4067	LYN	165120	8	202626_s_at	v-yes-1 Yamaguchi sarcoma viral related oncogene homolog
202627_s_at	0.31	1.24	0.588	1	0	0.77	1.7	0.179	0.54378	0	0.82	1.76	0.0732	0.7227	0	2.4	5.27	1.18e-06	0.000212	1	4.69888	5.19296	202627_s_at	5054	SERPINE1	173360	7	202627_s_at	serpin peptidase inhibitor, clade E (nexin, plasminogen activator inhibitor type 1), member 1			613329
202628_s_at	0.13	1.09	0.861	1	0	0.24	1.18	0.743	0.90825	0	0.76	1.69	0.196	0.8423	0	2.45	5.45	7.63e-05	0.0028	1	5.95389	6.41703	202628_s_at	5054	SERPINE1	173360	7	202628_s_at	serpin peptidase inhibitor, clade E (nexin, plasminogen activator inhibitor type 1), member 1			613329
202637_s_at	0.47	1.39	0.423	1	0	1.19	2.29	0.0455	0.32444	0	0.8	1.74	0.0917	0.7452	0	2.74	6.7	1.28e-07	5.4e-05	1	7.06616	7.69938	202637_s_at	3383	ICAM1	147840	19	202637_s_at	intercellular adhesion molecule 1			248310 | 611162
202638_s_at	0.34	1.26	0.509	1	0	0.93	1.9	0.0718	0.38982	0	0.42	1.34	0.298	0.8899	0	2.22	4.65	5.95e-07	0.000132	1	8.14625	8.77754	202638_s_at	3383	ICAM1	147840	19	202638_s_at	intercellular adhesion molecule 1			248310 | 611162
202672_s_at	0.16	1.12	0.752	1	0	0.19	1.14	0.714	0.89833	0	0.02	1.02	0.952	0.9968	0	1.17	2.25	0.00595	0.0448	1	8.08947	8.32169	202672_s_at	467	ATF3	603148	1	202672_s_at	activating transcription factor 3
202684_s_at	0.04	1.03	0.894	1	0	0.63	1.54	0.0523	0.34417	0	0.25	1.19	0.323	0.9011	0	1.05	2.08	8.82e-05	0.00305	1	5.97445	5.66141	202684_s_at	8731	RNMT	603514	18	202684_s_at	RNA (guanine-7-) methyltransferase
202694_at	0.13	1.1	0.778	1	0	0.82	1.77	0.0891	0.42109	0	0.15	1.11	0.692	0.9722	0	1.09	2.13	0.00539	0.042	1	6.58345	6.89884	202694_at	9263	STK17A	604726	7	202694_at	serine/threonine kinase 17a
202695_s_at	0.01	1.01	0.979	1	0	1.15	2.22	0.0318	0.28513	0	0.31	1.24	0.465	0.9365	0	1.34	2.53	0.00202	0.0228	1	7.60524	7.72421	202695_s_at	9263	STK17A	604726	7	202695_s_at	serine/threonine kinase 17a
202833_s_at	-0.21	-1.16	0.828	1	0	0.15	1.11	0.875	0.9577	0	2.61	6.12	0.00104	0.4169	0	4.51	22.77	1.16e-07	4.97e-05	1	7.52495	5.56053	202833_s_at	5265	SERPINA1	107400	14	202833_s_at	serpin peptidase inhibitor, clade A (alpha-1 antiproteinase, antitrypsin), member 1			606963 | 613490
202856_s_at	0.05	1.03	0.931	1	0	0.37	1.29	0.514	0.79943	0	0.64	1.56	0.157	0.8138	0	1.35	2.55	0.00351	0.0322	1	4.19128	3.86716	202856_s_at	9123	SLC16A3	603877	17	202856_s_at	solute carrier family 16, member 3 (monocarboxylic acid transporter 4)
202859_x_at	-0.19	-1.14	0.873	1	0	2.03	4.09	0.0946	0.4314	0	1.96	3.9	0.0433	0.6579	0	4.14	17.67	4.67e-05	0.00204	1	4.54268	4.37992	202859_x_at	3576	IL8	146930	4	202859_x_at	interleukin 8
202861_at	0.17	1.13	0.699	1	0	-2.55	-5.86	2.91e-07	0.0039	-1	-0.16	-1.12	0.646	0.966	0	-2.33	-5.04	9.15e-09	1.04e-05	-1	10.2122	10.5791	202861_at	5187	PER1	602260	17	202861_at	period circadian clock 1
202902_s_at	0.41	1.33	0.38	1	0	0.21	1.15	0.658	0.87395	0	1.1	2.15	0.00382	0.4593	0	1.15	2.21	0.00271	0.0274	1	9.43299	9.49117	202902_s_at	1520	CTSS	116845	1	202902_s_at	cathepsin S
202917_s_at	0.2	1.15	0.769	1	0	1.01	2.02	0.134	0.48821	0	0.78	1.72	0.145	0.8028	0	1.51	2.85	0.00588	0.0445	1	11.6739	11.3549	202917_s_at	6279	S100A8	123885	1	202917_s_at	S100 calcium binding protein A8
203023_at	0.02	1.01	0.953	1	0	0.67	1.59	0.0266	0.26924	0	-0.14	-1.1	0.558	0.9559	0	1.1	2.14	1.46e-05	0.001	1	10.2959	10.0575	203023_at	51491	NOP16	612861	5	203023_at	NOP16 nucleolar protein
203233_at	0.05	1.03	0.918	1	0	0.48	1.4	0.303	0.65902	0	0.63	1.54	0.0938	0.7484	0	1.55	2.92	8e-05	0.00287	1	8.9901	9.24035	203233_at	3566	IL4R	147050	16	203233_at	interleukin 4 receptor			147781 | 609423
203416_at	0.15	1.11	0.742	1	0	-0.11	-1.08	0.814	0.93509	0	0.96	1.95	0.00953	0.5357	0	1.28	2.43	0.000669	0.0113	1	10.8328	10.5234	203416_at	963	CD53	151525	1	203416_at	CD53 molecule
203471_s_at	0.62	1.53	0.255	1	0	0.35	1.27	0.515	0.7996	0	1.03	2.04	0.0188	0.5895	0	1.31	2.48	0.00307	0.0295	1	7.67932	7.86178	203471_s_at	5341	PLEK	173570	2	203471_s_at	pleckstrin
203535_at	0.86	1.81	0.475	1	0	2.88	7.39	0.0182	0.24179	0	1.65	3.14	0.0866	0.7448	0	3.49	11.24	0.000462	0.00882	1	6.10961	6.1376	203535_at	6280	S100A9	123886	1	203535_at	S100 calcium binding protein A9
203561_at	-0.02	-1.02	0.932	1	0	0.38	1.3	0.16	0.52228	0	0.76	1.69	0.000708	0.381	0	1.1	2.14	2.76e-06	0.000376	1	11.092	11.1754	203561_at	2212	FCGR2A	146790	1	203561_at	Fc fragment of IgG, low affinity IIa, receptor (CD32)
203574_at	0.18	1.13	0.563	1	0	0.77	1.7	0.0134	0.22126	0	-0.17	-1.13	0.472	0.9382	0	1.52	2.86	2.51e-08	1.76e-05	1	9.67304	9.73812	203574_at	4783	NFIL3	605327	9	203574_at	nuclear factor, interleukin 3 regulated
203586_s_at	0.4	1.32	0.256	1	0	1.18	2.26	0.00117	0.11655	0	0.35	1.28	0.207	0.8495	0	1.19	2.28	5.35e-05	0.00221	1	8.23313	8.23296	203586_s_at	379	ARL4D	600732	17	203586_s_at	ADP-ribosylation factor-like 4D
203612_at	-0.16	-1.12	0.74	1	0	1.01	2.02	0.0425	0.31629	0	0.16	1.12	0.685	0.9714	0	1.7	3.25	4.45e-05	0.00198	1	5.86452	5.6817	203612_at	705	BYSL	603871	6	203612_at	bystin-like
203622_s_at	-0.25	-1.19	0.333	1	0	0.48	1.4	0.0699	0.38634	0	0.06	1.04	0.791	0.9827	0	1.08	2.11	2.02e-06	0.000304	1	8.47501	8.2924	203622_s_at	56902	PNO1		2	203622_s_at	partner of NOB1 homolog (S. cerevisiae)
203665_at	0.27	1.21	0.539	1	0	0.31	1.24	0.486	0.78297	0	0.86	1.82	0.0168	0.5784	0	1.39	2.61	0.00019	0.00504	1	9.06647	8.97533	203665_at	3162	HMOX1	141250	22	203665_at	heme oxygenase (decycling) 1			606963 | 614034
203722_at	0.19	1.14	0.506	1	0	-0.7	-1.62	0.0185	0.24248	0	-0.21	-1.16	0.356	0.9128	0	-1.13	-2.19	5.24e-06	0.000527	-1	6.97522	7.14442	203722_at	8659	ALDH4A1	239510	1	203722_at	aldehyde dehydrogenase 4 family, member A1			606811
203765_at	0.01	1.01	0.972	1	0	0.33	1.26	0.327	0.67952	0	0.39	1.31	0.147	0.8046	0	1.22	2.32	1.87e-05	0.00118	1	7.28192	6.93516	203765_at	25801	GCA	607030	2	203765_at	grancalcin, EF-hand calcium binding protein
203779_s_at	0	1	0.999	1	0	0.83	1.77	0.0591	0.36245	0	0.46	1.37	0.185	0.8361	0	1.1	2.14	0.00202	0.0228	1	6.42647	5.99726	203779_s_at	10205	MPZL2	604873	11	203779_s_at	myelin protein zero-like 2
203821_at	0.05	1.03	0.943	1	0	1.7	3.25	0.00856	0.19058	0	-0.15	-1.11	0.762	0.9802	0	2.23	4.7	3.11e-05	0.00158	1	7.67766	7.49764	203821_at	1839	HBEGF	126150	5	203821_at	heparin-binding EGF-like growth factor
203924_at	0.57	1.48	0.557	1	0	0.42	1.34	0.667	0.87686	0	1.75	3.36	0.0258	0.6202	0	2.32	5	0.0035	0.0322	1	2.92889	4.15086	203924_at	2939	GSTA2	138360	6	203924_at	glutathione S-transferase alpha 2 | glutathione S-transferase alpha 1	2938	GSTA1	138359
204006_s_at	0.12	1.08	0.906	1	0	1.29	2.44	0.196	0.56133	0	1.55	2.93	0.0518	0.6811	0	3.45	10.9	3.94e-05	0.00182	1	3.73358	3.26534	204006_s_at	2215	FCGR3B	610665	1	204006_s_at	Fc fragment of IgG, low affinity IIIb, receptor (CD16b) | Fc fragment of IgG, low affinity IIIa, receptor (CD16a)	2214	FCGR3A	146740 | 152700
204007_at	0.58	1.5	0.504	1	0	1.25	2.38	0.154	0.51298	0	1.46	2.75	0.0379	0.6513	0	3.41	10.62	5.01e-06	0.000515	1	7.13071	6.44754	204007_at	2215	FCGR3B	610665	1	204007_at	Fc fragment of IgG, low affinity IIIb, receptor (CD16b)
204027_s_at	-0.19	-1.14	0.669	1	0	0.6	1.51	0.182	0.54633	0	-0.07	-1.05	0.851	0.9878	0	1.12	2.17	0.00227	0.0245	1	7.14183	6.91883	204027_s_at	4234	METTL1	604466	12	204027_s_at	methyltransferase like 1
204118_at	0.16	1.12	0.848	1	0	-0.48	-1.4	0.559	0.82422	0	1.9	3.73	0.00509	0.4817	0	1.85	3.6	0.00642	0.0471	1	8.40821	7.11627	204118_at	962	CD48	109530	1	204118_at	CD48 molecule
204124_at	0.22	1.17	0.785	1	0	0.79	1.73	0.336	0.68628	0	0.28	1.21	0.674	0.9705	0	1.97	3.91	0.0036	0.0327	1	3.62634	4.15716	204124_at	10568	SLC34A2	265100	4	204124_at	solute carrier family 34 (sodium phosphate), member 2			604217 | 610441
204133_at	0	1	0.994	1	0	1.01	2.02	0.00378	0.15505	0	0.03	1.02	0.924	0.9957	0	1.15	2.21	6.14e-05	0.00241	1	5.65929	5.67432	204133_at	9136	RRP9		3	204133_at	ribosomal RNA processing 9, small subunit (SSU) processome component, homolog (yeast)
204166_at	0	1	0.996	1	0	0.31	1.24	0.376	0.71392	0	0.04	1.03	0.89	0.9918	0	1.04	2.05	0.000419	0.00832	1	2.50427	2.43212	204166_at	22904	SBNO2		19	204166_at	strawberry notch homolog 2 (Drosophila)
204294_at	-0.02	-1.02	0.928	1	0	-0.79	-1.72	0.00305	0.14682	0	-0.53	-1.44	0.0114	0.5523	0	-1.08	-2.11	1.3e-06	0.000227	-1	8.50415	8.68624	204294_at	275	AMT	238310	3	204294_at	aminomethyltransferase			605899
204420_at	-0.08	-1.06	0.93	1	0	4.43	21.63	1.07e-05	0.02382	1	0.09	1.06	0.908	0.9941	0	5.69	51.5	8.43e-11	2.88e-07	1	3.47817	3.81776	204420_at	8061	FOSL1	136515	11	204420_at	FOS-like antigen 1
204468_s_at	-0.1	-1.07	0.75	1	0	-0.88	-1.84	0.00469	0.16505	0	-0.24	-1.18	0.315	0.8979	0	-1.16	-2.23	8.22e-06	0.000704	-1	7.58939	7.98137	204468_s_at	7075	TIE1	600222	1	204468_s_at	tyrosine kinase with immunoglobulin-like and EGF-like domains 1
204470_at	0.57	1.49	0.538	1	0	2.17	4.51	0.0214	0.25227	0	0.94	1.92	0.204	0.8482	0	4.17	18.01	2.94e-07	8.73e-05	1	2.96733	3.17219	204470_at	2919	CXCL1	155730	4	204470_at	chemokine (C-X-C motif) ligand 1 (melanoma growth stimulating activity, alpha)
204475_at	0.04	1.03	0.981	1	0	3.05	8.28	0.0533	0.34769	0	1.42	2.67	0.255	0.8763	0	4.42	21.34	0.00064	0.0109	1	5.58424	5.19348	204475_at	4312	MMP1	120353	11	204475_at	matrix metallopeptidase 1 (interstitial collagenase)			226600 | 606963
204491_at	-0.02	-1.02	0.951	1	0	0.65	1.56	0.0945	0.43127	0	0.21	1.16	0.489	0.9413	0	1.12	2.18	0.000416	0.00829	1	8.29629	8.14818	204491_at	5144	PDE4D	600129	5	204491_at	phosphodiesterase 4D, cAMP-specific			606799 | 614613
204507_s_at	-0.18	-1.13	0.452	1	0	0.56	1.48	0.0225	0.2556	0	0.67	1.59	0.000845	0.394	0	1.39	2.63	4.29e-10	7.76e-07	1	8.18543	7.51591	204507_s_at	5534	PPP3R1	601302	2	204507_s_at	protein phosphatase 3, regulatory subunit B, alpha
204560_at	0.37	1.29	0.305	1	0	-0.71	-1.63	0.0519	0.34311	0	-0.05	-1.04	0.849	0.9878	0	-1.61	-3.06	2.85e-07	8.68e-05	-1	8.43674	9.05126	204560_at	2289	FKBP5	602623	6	204560_at	FK506 binding protein 5			608516
204563_at	0.49	1.4	0.641	1	0	0.57	1.49	0.588	0.83965	0	1.64	3.12	0.0527	0.6827	0	3.47	11.06	8.96e-05	0.00307	1	6.1591	5.32611	204563_at	6402	SELL	153240	1	204563_at	selectin L			161950
204597_x_at	-0.14	-1.1	0.769	1	0	0.71	1.63	0.134	0.48719	0	0.19	1.14	0.616	0.9636	0	1.15	2.22	0.00274	0.0276	1	7.66166	7.77785	204597_x_at	6781	STC1	601185	8	204597_x_at	stanniocalcin 1
204627_s_at	-0.12	-1.09	0.817	1	0	0.27	1.2	0.608	0.85	0	0.25	1.19	0.544	0.9541	0	1.19	2.28	0.00536	0.0418	1	4.10708	4.24013	204627_s_at	3690	ITGB3	173470	17	204627_s_at	integrin, beta 3 (platelet glycoprotein IIIa, antigen CD61)			273800 | 608446
204698_at	0.52	1.43	0.476	1	0	1.06	2.08	0.145	0.50184	0	0.76	1.69	0.191	0.8398	0	1.85	3.6	0.00187	0.0218	1	6.01399	5.99697	204698_at	3669	ISG20	604533	15	204698_at	interferon stimulated exonuclease gene 20kDa
204715_at	0.06	1.05	0.87	1	0	0.93	1.91	0.0203	0.24788	0	0.33	1.26	0.293	0.8884	0	1.35	2.55	5.14e-05	0.00217	1	9.47043	9.49434	204715_at	24145	PANX1	608420	11	204715_at	pannexin 1
204748_at	0.01	1.01	0.991	1	0	2.59	6.01	0.00104	0.1151	0	0.73	1.66	0.227	0.8606	0	3.24	9.47	9.13e-07	0.000175	1	5.45029	5.64066	204748_at	5743	PTGS2	600262	1	204748_at	prostaglandin-endoperoxide synthase 2 (prostaglandin G/H synthase and cyclooxygenase)
204760_s_at	0.03	1.02	0.927	1	0	-1.67	-3.17	2.51e-05	0.03151	-1	-0.14	-1.1	0.636	0.9658	0	-1.32	-2.49	2.77e-05	0.00147	-1	10.1439	10.3352	204760_s_at	9572	NR1D1	602408	17	204760_s_at	nuclear receptor subfamily 1, group D, member 1 | thyroid hormone receptor, alpha	7067	THRA	190120 | 614450
204774_at	0.35	1.28	0.469	1	0	-0.27	-1.21	0.58	0.83518	0	1.22	2.33	0.00232	0.4472	0	1.22	2.32	0.0024	0.0254	1	7.91944	7.4439	204774_at	2123	EVI2A	158380	17	204774_at	ecotropic viral integration site 2A
204782_at	0.02	1.02	0.945	1	0	0.42	1.34	0.234	0.59774	0	0.11	1.08	0.684	0.9714	0	1.08	2.11	0.000271	0.00639	1	6.85539	7.261	204782_at	4291	MLF1	601402	3	204782_at	myeloid leukemia factor 1			601626
204783_at	-0.15	-1.11	0.749	1	0	0.63	1.54	0.182	0.54645	0	0.37	1.3	0.314	0.8973	0	1.12	2.17	0.00347	0.0319	1	4.44752	4.30764	204783_at	4291	MLF1	601402	3	204783_at	myeloid leukemia factor 1			601626
204879_at	-0.05	-1.03	0.909	1	0	0.33	1.26	0.445	0.75805	0	0.76	1.7	0.0298	0.628	0	1.25	2.38	0.000524	0.00955	1	7.48185	7.47516	204879_at	10630	PDPN	608863	1	204879_at	podoplanin
204908_s_at	0.14	1.11	0.72	1	0	1.15	2.22	0.00549	0.17241	0	0.26	1.19	0.424	0.9305	0	2	3.99	2.91e-08	1.89e-05	1	8.318	8.44966	204908_s_at	602	BCL3	109560	19	204908_s_at	B-cell CLL/lymphoma 3
204923_at	-0.08	-1.05	0.918	1	0	-0.78	-1.71	0.295	0.65154	0	1.89	3.71	0.00188	0.4425	0	1.86	3.63	0.00223	0.0241	1	7.89208	6.89193	204923_at	54440	SASH3	300441	X	204923_at	SAM and SH3 domain containing 3
204924_at	0.22	1.16	0.666	1	0	-0.07	-1.05	0.895	0.96502	0	0.75	1.68	0.0669	0.7089	0	1.19	2.28	0.00425	0.0363	1	7.44536	7.0772	204924_at	7097	TLR2	114500	4	204924_at	toll-like receptor 2			246300 | 603028
204935_at	0.01	1	0.99	1	0	0.69	1.61	0.115	0.46022	0	0.22	1.16	0.525	0.9489	0	1.16	2.24	0.00115	0.0156	1	3.82379	3.74011	204935_at	5771	PTPN2	176887	18	204935_at	protein tyrosine phosphatase, non-receptor type 2
204959_at	0.24	1.18	0.631	1	0	0.34	1.27	0.505	0.79421	0	1.35	2.55	0.00129	0.4339	0	2.04	4.11	3.34e-06	0.000406	1	8.84327	8.2456	204959_at	4332	MNDA	159553	1	204959_at	myeloid cell nuclear differentiation antigen
204961_s_at	0	1	1	1	0	0.33	1.25	0.573	0.83148	0	0.66	1.58	0.152	0.8102	0	1.45	2.73	0.00226	0.0244	1	2.93002	2.92133	204961_s_at	653361	NCF1	233700	7	204961_s_at	neutrophil cytosolic factor 1 | neutrophil cytosolic factor 1B pseudogene | neutrophil cytosolic factor 1C pseudogene	654816 | 654817	NCF1B | NCF1C	608512
204979_s_at	-0.12	-1.09	0.743	1	0	-0.2	-1.15	0.601	0.84653	0	-0.64	-1.55	0.0378	0.6511	0	-1.05	-2.08	0.000802	0.0126	-1	7.10747	7.20614	204979_s_at	6450	SH3BGR	602230	21	204979_s_at	SH3 domain binding glutamic acid-rich protein
205014_at	0.25	1.19	0.645	1	0	1.94	3.84	0.000587	0.10366	0	0.28	1.21	0.522	0.9485	0	1.36	2.57	0.00223	0.0242	1	10.6442	11.1952	205014_at	9982	FGFBP1	607737	4	205014_at	fibroblast growth factor binding protein 1
205039_s_at	0.04	1.03	0.947	1	0	-0.54	-1.46	0.414	0.73763	0	1.66	3.16	0.00241	0.4472	0	1.76	3.4	0.00134	0.0173	1	8.5958	7.69067	205039_s_at	10320	IKZF1	603023	7	205039_s_at	IKAROS family zinc finger 1 (Ikaros)
205046_at	0.06	1.04	0.906	1	0	-1.73	-3.32	0.0014	0.11833	0	0.17	1.13	0.676	0.9707	0	-1.34	-2.54	0.0018	0.0212	-1	6.1924	5.04756	205046_at	1062	CENPE	117143	4	205046_at	centromere protein E, 312kDa
205067_at	-0.02	-1.01	0.988	1	0	1.42	2.68	0.163	0.52614	0	0.68	1.61	0.399	0.9254	0	3.7	12.96	1.88e-05	0.00118	1	4.16043	3.59628	205067_at	3553	IL1B	137215	2	205067_at	interleukin 1, beta			147720
205098_at	0.39	1.31	0.533	1	0	1.15	2.22	0.07	0.38657	0	1.06	2.09	0.0368	0.6511	0	2.46	5.49	5.4e-06	0.000534	1	6.13453	6.62072	205098_at	1230	CCR1	601159	3	205098_at	chemokine (C-C motif) receptor 1
205099_s_at	0.42	1.34	0.492	1	0	1	2	0.102	0.44348	0	0.97	1.96	0.0468	0.666	0	2.44	5.43	3.09e-06	0.000398	1	7.16928	7.51066	205099_s_at	1230	CCR1	601159	3	205099_s_at	chemokine (C-C motif) receptor 1
205100_at	-0.02	-1.01	0.966	1	0	0.62	1.54	0.0911	0.42479	0	0.35	1.27	0.231	0.8628	0	1.42	2.68	5.11e-06	0.000522	1	8.3521	8.78389	205100_at	9945	GFPT2	603865	5	205100_at	glutamine-fructose-6-phosphate transaminase 2
205119_s_at	0.4	1.32	0.675	1	0	3.05	8.29	0.00211	0.13135	0	1.61	3.05	0.0381	0.6525	0	5.32	39.86	1.33e-09	1.86e-06	1	4.18398	4.12015	205119_s_at	2357	FPR1	136537	19	205119_s_at	formyl peptide receptor 1
205134_s_at	-0.4	-1.32	0.184	1	0	0.29	1.22	0.343	0.69057	0	0.3	1.23	0.212	0.853	0	1.26	2.4	1.41e-06	0.000241	1	6.7824	6.31128	205134_s_at	26747	NUFIP1	604354	13	205134_s_at	nuclear fragile X mental retardation protein interacting protein 1
205150_s_at	-0.24	-1.18	0.591	1	0	-0.68	-1.6	0.129	0.47939	0	0.16	1.12	0.648	0.966	0	-1.01	-2.01	0.00546	0.0423	-1	8.02792	7.75816	205150_s_at	9865	TRIL	613356	7	205150_s_at	TLR4 interactor with leucine-rich repeats
205159_at	-0.06	-1.04	0.873	1	0	0.16	1.12	0.679	0.88245	0	0.56	1.47	0.0744	0.7235	0	1.58	2.99	2.79e-06	0.000377	1	9.31849	8.86403	205159_at	1439	CSF2RB	138981	22	205159_at	colony stimulating factor 2 receptor, beta, low-affinity (granulocyte-macrophage)			265120 | 614370
205180_s_at	0.35	1.27	0.535	1	0	-0.08	-1.06	0.885	0.96075	0	0.44	1.35	0.33	0.9047	0	1.31	2.48	0.00448	0.0375	1	6.23401	6.16618	205180_s_at	101	ADAM8	602267	10	205180_s_at	ADAM metallopeptidase domain 8
205192_at	0.09	1.07	0.784	1	0	0.11	1.08	0.744	0.90863	0	0.64	1.56	0.0176	0.5836	0	1.06	2.09	0.00013	0.00395	1	4.39247	4.17593	205192_at	9020	MAP3K14	604655	17	205192_at	mitogen-activated protein kinase kinase kinase 14
205205_at	0.38	1.3	0.317	1	0	0.22	1.17	0.562	0.82572	0	0.11	1.08	0.708	0.9737	0	1.1	2.15	0.000527	0.0096	1	3.46492	3.62149	205205_at	5971	RELB	604758	19	205205_at	v-rel reticuloendotheliosis viral oncogene homolog B
205207_at	0.2	1.15	0.853	1	0	2.01	4.03	0.0649	0.37448	0	0.24	1.18	0.776	0.9825	0	4.56	23.67	1.07e-06	0.000197	1	3.79778	3.61515	205207_at	3569	IL6	108010	7	205207_at	interleukin 6 (interferon, beta 2)			125853 | 147620 | 148000 | 166710 | 266600 | 604302
205227_at	-0.1	-1.07	0.783	1	0	0.85	1.8	0.0191	0.24392	0	0.49	1.4	0.0886	0.7452	0	1.1	2.14	0.000227	0.00571	1	8.64309	8.20226	205227_at	3556	IL1RAP	602626	3	205227_at	interleukin 1 receptor accessory protein
205237_at	0.15	1.11	0.853	1	0	0.71	1.64	0.377	0.7148	0	0.73	1.65	0.258	0.8775	0	2.24	4.74	0.000758	0.0122	1	3.63708	3.52861	205237_at	2219	FCN1	601252	9	205237_at	ficolin (collagen/fibrinogen domain containing) 1
205239_at	0.21	1.16	0.743	1	0	2.19	4.57	0.00116	0.11651	0	0	1	0.994	0.9991	0	2.57	5.95	4.23e-06	0.000462	1	6.87476	6.90122	205239_at	374	AREG	104640	4	205239_at	amphiregulin | amphiregulin B	727738	AREGB
205264_at	0.09	1.06	0.749	1	0	0.97	1.96	0.000807	0.11077	0	0.06	1.04	0.788	0.9827	0	1.06	2.09	8.35e-06	0.000711	1	8.68432	8.56059	205264_at	10849	CD3EAP	107325	19	205264_at	CD3e molecule, epsilon associated protein
205284_at	-0.53	-1.44	0.168	1	0	0.68	1.6	0.0797	0.40347	0	0.23	1.17	0.45	0.9357	0	1.64	3.11	8.49e-07	0.000169	1	6.92003	6.32756	205284_at	9816	URB2		1	205284_at	URB2 ribosome biogenesis 2 homolog (S. cerevisiae)
205303_at	-0.41	-1.33	0.554	1	0	-0.76	-1.69	0.281	0.63936	0	-0.3	-1.24	0.583	0.9584	0	-2.09	-4.24	0.000338	0.00733	-1	6.89225	7.14308	205303_at	3764	KCNJ8	600935	12	205303_at	potassium inwardly-rectifying channel, subfamily J, member 8
205304_s_at	-0.45	-1.36	0.379	1	0	-0.69	-1.61	0.178	0.54272	0	-0.01	-1.01	0.985	0.9991	0	-1.42	-2.67	0.00077	0.0122	-1	7.9455	8.08472	205304_s_at	3764	KCNJ8	600935	12	205304_s_at	potassium inwardly-rectifying channel, subfamily J, member 8
205312_at	0.18	1.14	0.678	1	0	-0.05	-1.03	0.914	0.97183	0	1.06	2.09	0.00349	0.4593	0	1.18	2.26	0.00131	0.0171	1	6.74306	6.49435	205312_at	6688	SPI1	165170	11	205312_at	spleen focus forming virus (SFFV) proviral integration oncogene spi1
205466_s_at	-0.23	-1.18	0.683	1	0	1.86	3.63	0.00169	0.12374	0	0.53	1.45	0.244	0.8717	0	1.84	3.58	0.000128	0.00391	1	3.41236	3.4847	205466_s_at	9957	HS3ST1	603244	4	205466_s_at	heparan sulfate (glucosamine) 3-O-sulfotransferase 1
205479_s_at	0.34	1.26	0.471	1	0	1.25	2.38	0.0088	0.19238	0	0.39	1.31	0.29	0.8878	0	1.9	3.73	2.33e-06	0.000336	1	7.52534	8.17738	205479_s_at	5328	PLAU	104300	10	205479_s_at	plasminogen activator, urokinase			191840 | 601709
205551_at	-0.12	-1.09	0.761	1	0	0.57	1.49	0.149	0.50666	0	0.81	1.75	0.0118	0.5546	0	1.58	2.99	3.34e-06	0.000406	1	8.09259	8.34276	205551_at	9899	SV2B	185861	15	205551_at	synaptic vesicle glycoprotein 2B
205579_at	0.29	1.22	0.414	1	0	1.39	2.62	0.000205	0.07349	0	0.7	1.62	0.016	0.5734	0	1.82	3.53	1.19e-08	1.22e-05	1	7.84015	8.05449	205579_at	3269	HRH1	600167	3	205579_at	histamine receptor H1
205580_s_at	0.56	1.47	0.285	1	0	2.02	4.04	0.000232	0.07925	0	0.21	1.16	0.605	0.9621	0	1.49	2.82	0.000559	0.00996	1	5.81264	6.63859	205580_s_at	3269	HRH1	600167	3	205580_s_at	histamine receptor H1
205595_at	0.22	1.17	0.573	1	0	1.06	2.09	0.0082	0.1888	0	0.02	1.01	0.952	0.9968	0	1.1	2.14	0.000713	0.0117	1	8.7465	8.65082	205595_at	1830	DSG3	169615	18	205595_at	desmoglein 3
205609_at	-0.16	-1.12	0.578	1	0	-0.87	-1.83	0.00403	0.15749	0	-0.35	-1.27	0.138	0.7993	0	-1.11	-2.16	9.99e-06	0.000799	-1	5.63639	6.0696	205609_at	284	ANGPT1	601667	8	205609_at	angiopoietin 1
205666_at	-0.07	-1.05	0.867	1	0	-1.07	-2.11	0.0169	0.2361	0	0.2	1.15	0.56	0.9562	0	-1.05	-2.07	0.00375	0.0335	-1	9.23923	8.86881	205666_at	2326	FMO1	136130	1	205666_at	flavin containing monooxygenase 1
205676_at	0.1	1.07	0.909	1	0	2.61	6.12	0.00466	0.1649	0	-0.03	-1.02	0.969	0.9981	0	3.14	8.81	3.64e-05	0.00174	1	3.03465	2.93549	205676_at	1594	CYP27B1	264700	12	205676_at	cytochrome P450, family 27, subfamily B, polypeptide 1			609506
205681_at	-0.47	-1.38	0.572	1	0	0.91	1.88	0.273	0.63129	0	2.22	4.67	0.00111	0.4169	0	3.81	14.06	1.53e-07	5.69e-05	1	7.63692	5.92469	205681_at	597	BCL2A1	601056	15	205681_at	BCL2-related protein A1
205706_s_at	-0.15	-1.11	0.616	1	0	-1.32	-2.49	3.12e-05	0.03389	-1	-0.45	-1.37	0.0579	0.6865	0	-0.46	-1.38	0.0521	0.176	0	6.66091	6.05887	205706_s_at	22852	ANKRD26	188000	10	205706_s_at	ankyrin repeat domain 26			610855
205713_s_at	1.07	2.1	0.0767	1	0	1.31	2.48	0.031	0.283	0	-1.11	-2.16	0.0219	0.6021	0	-1.73	-3.32	0.000499	0.00927	-1	7.28812	9.90739	205713_s_at	1311	COMP	132400	19	205713_s_at	cartilage oligomeric matrix protein			177170 | 600310
205824_at	-0.21	-1.16	0.604	1	0	-0.4	-1.32	0.318	0.6723	0	-0.29	-1.22	0.372	0.9179	0	-1.26	-2.4	0.000168	0.00469	-1	6.76254	7.68378	205824_at	3316	HSPB2	602179	11	205824_at	heat shock 27kDa protein 2
205826_at	-0.1	-1.07	0.822	1	0	-0.72	-1.65	0.0977	0.4366	0	-0.63	-1.55	0.0689	0.7138	0	-1.36	-2.58	0.000158	0.00449	-1	6.54909	7.4088	205826_at	9172	MYOM2	603509	8	205826_at	myomesin 2
205828_at	0.01	1.01	0.995	1	0	4.47	22.16	0.00106	0.11581	0	-0.08	-1.06	0.936	0.9965	0	4.22	18.63	0.00013	0.00394	1	3.47205	4.4046	205828_at	4314	MMP3	185250	11	205828_at	matrix metallopeptidase 3 (stromelysin 1, progelatinase)			614466
205870_at	-0.07	-1.05	0.821	1	0	0.71	1.63	0.0331	0.28882	0	0.27	1.2	0.308	0.8941	0	1.18	2.26	2.33e-05	0.00133	1	8.45111	8.41146	205870_at	624	BDKRB2	113503	14	205870_at	bradykinin receptor B2
205883_at	0.4	1.32	0.338	1	0	-1.89	-3.69	2.68e-05	0.0317	-1	0.02	1.02	0.949	0.9968	0	-3.16	-8.92	3.97e-14	1.22e-09	-1	9.12927	9.9678	205883_at	7704	ZBTB16	176797	11	205883_at	zinc finger and BTB domain containing 16			612447
205890_s_at	-0.52	-1.43	0.555	1	0	-1.48	-2.79	0.0946	0.4314	0	2.15	4.44	0.00286	0.458	0	2.67	6.38	0.000265	0.00633	1	9.09659	8.09455	205890_s_at	10537	UBD	606050	6	205890_s_at	ubiquitin D | gamma-aminobutyric acid (GABA) B receptor, 1	2550	GABBR1	603540	6_apd_hap1 | 6_cox_hap2 | 6_dbb_hap3 | 6_mann_hap4 | 6_mcf_hap5 | 6_qbl_hap6
205895_s_at	-0.04	-1.03	0.939	1	0	1.22	2.32	0.0242	0.26031	0	0.27	1.2	0.526	0.9493	0	1.87	3.65	3.23e-05	0.00162	1	5.49466	5.18326	205895_s_at	9221	NOLC1	602394	10	205895_s_at	nucleolar and coiled-body phosphoprotein 1
205916_at	0.45	1.37	0.465	1	0	1.44	2.72	0.0213	0.25188	0	1.21	2.31	0.0154	0.5734	0	1.39	2.62	0.00576	0.0438	1	12.5532	12.2933	205916_at	6278	S100A7	600353	1	205916_at	S100 calcium binding protein A7
205921_s_at	-0.33	-1.25	0.533	1	0	0.25	1.19	0.628	0.8608	0	0.98	1.97	0.0207	0.5956	0	1.66	3.15	0.000149	0.00435	1	6.94395	5.78379	205921_s_at	6533	SLC6A6	186854	3	205921_s_at	solute carrier family 6 (neurotransmitter transporter, taurine), member 6
205922_at	0.18	1.14	0.79	1	0	1.4	2.63	0.0471	0.32879	0	0.27	1.2	0.627	0.9646	0	2.78	6.86	3.32e-06	0.000406	1	2.39705	2.55449	205922_at	8875	VNN2	603571	6	205922_at	vanin 2
205965_at	0.52	1.43	0.314	1	0	0.74	1.67	0.15	0.50816	0	-0.32	-1.25	0.425	0.9305	0	1.28	2.43	0.00226	0.0244	1	3.33247	3.82484	205965_at	10538	BATF	612476	14	205965_at	basic leucine zipper transcription factor, ATF-like
206025_s_at	-0.42	-1.34	0.6	1	0	1.59	3.02	0.0503	0.33858	0	1.18	2.26	0.0683	0.7122	0	3.25	9.51	2.74e-06	0.000375	1	7.29014	7.37222	206025_s_at	7130	TNFAIP6	600410	2	206025_s_at	tumor necrosis factor, alpha-induced protein 6
206026_s_at	-0.2	-1.15	0.683	1	0	0.95	1.94	0.0573	0.35812	0	0.98	1.97	0.015	0.5734	0	2.25	4.74	2.48e-07	8.09e-05	1	9.39236	9.4057	206026_s_at	7130	TNFAIP6	600410	2	206026_s_at	tumor necrosis factor, alpha-induced protein 6
206028_s_at	-0.09	-1.07	0.784	1	0	-0.57	-1.48	0.105	0.44713	0	-0.07	-1.05	0.79	0.9827	0	-1.13	-2.18	0.000109	0.00352	-1	6.78931	6.97938	206028_s_at	10461	MERTK	268000	2	206028_s_at	c-mer proto-oncogene tyrosine kinase			604705 | 613862
206098_at	-0.04	-1.03	0.937	1	0	0.45	1.37	0.343	0.6907	0	0.8	1.74	0.0372	0.6511	0	1.19	2.29	0.0023	0.0246	1	5.4162	4.63928	206098_at	10773	ZBTB6	605976	9	206098_at	zinc finger and BTB domain containing 6
206109_at	0.4	1.32	0.0784	1	0	1.08	2.11	1.03e-05	0.02382	1	-0.11	-1.08	0.555	0.9547	0	0.14	1.1	0.428	0.639	0	9.29259	9.73998	206109_at	2523	FUT1	211100	19	206109_at	fucosyltransferase 1 (galactoside 2-alpha-L-fucosyltransferase, H blood group)
206157_at	0.22	1.16	0.801	1	0	2.91	7.49	0.00122	0.11655	0	1.22	2.34	0.0786	0.733	0	5.06	33.34	2.64e-10	6.25e-07	1	5.48781	6.00708	206157_at	5806	PTX3	602492	3	206157_at	pentraxin 3, long
206171_at	0.63	1.55	0.207	1	0	-0.67	-1.6	0.178	0.54227	0	0.26	1.2	0.509	0.9448	0	-1.19	-2.28	0.00356	0.0324	-1	2.88031	3.63624	206171_at	140	ADORA3	600445	1	206171_at	adenosine A3 receptor
206173_x_at	0.07	1.05	0.858	1	0	0.88	1.84	0.0326	0.2874	0	-0.05	-1.03	0.881	0.9912	0	1.41	2.65	4.13e-05	0.00186	1	6.00071	5.74788	206173_x_at	2553	GABPB1	600610	15	206173_x_at	GA binding protein transcription factor, beta subunit 1
206211_at	0.05	1.04	0.956	1	0	1.22	2.33	0.218	0.58318	0	0.79	1.73	0.316	0.8979	0	4.37	20.69	4.09e-07	0.000107	1	7.92864	6.59693	206211_at	6401	SELE	131210	1	206211_at	selectin E			145500 | 161950
206236_at	-0.23	-1.17	0.647	1	0	0.82	1.77	0.101	0.44138	0	-0.2	-1.15	0.613	0.9636	0	1.34	2.52	0.00112	0.0155	1	7.71837	8.07095	206236_at	2828	GPR4	600551	19	206236_at	G protein-coupled receptor 4
206277_at	-0.06	-1.04	0.922	1	0	1.37	2.58	0.0314	0.28387	0	-0.33	-1.25	0.514	0.9461	0	1.9	3.73	0.000274	0.00642	1	4.72281	4.78905	206277_at	5029	P2RY2	600041	11	206277_at	purinergic receptor P2Y, G-protein coupled, 2
206278_at	0.51	1.42	0.156	1	0	0.8	1.74	0.0263	0.2679	0	0.63	1.55	0.0287	0.6244	0	1.33	2.52	1.07e-05	0.000831	1	5.64744	5.78762	206278_at	5724	PTAFR	173393	1	206278_at	platelet-activating factor receptor
206349_at	0.43	1.35	0.381	1	0	0.47	1.39	0.332	0.68233	0	-0.29	-1.22	0.459	0.9362	0	-1.13	-2.19	0.00474	0.0387	-1	2.72589	4.19355	206349_at	9211	LGI1	137800	10	206349_at	leucine-rich, glioma inactivated 1			600512 | 604619
206359_at	0.53	1.44	0.423	1	0	1.57	2.96	0.0191	0.24392	0	0.04	1.03	0.934	0.9965	0	2.67	6.35	2.43e-06	0.000347	1	3.55203	3.72025	206359_at	9021	SOCS3	604176	17	206359_at	suppressor of cytokine signaling 3			605805
206373_at	1.63	3.09	0.000255	1	0	1.95	3.87	1.67e-05	0.02554	1	-0.34	-1.27	0.31	0.8953	0	-0.69	-1.62	0.0428	0.155	0	5.62921	7.91323	206373_at	7545	ZIC1	600470	3	206373_at	Zic family member 1
206375_s_at	0.26	1.19	0.529	1	0	0.19	1.14	0.643	0.86649	0	-0.09	-1.07	0.775	0.9823	0	-1.18	-2.26	0.000496	0.00924	-1	2.45447	3.55548	206375_s_at	8988	HSPB3	604624	5	206375_s_at	heat shock 27kDa protein 3			613376
206411_s_at	-0.02	-1.01	0.968	1	0	0.22	1.16	0.588	0.8397	0	0.08	1.06	0.792	0.9829	0	1.13	2.18	0.000719	0.0118	1	3.1949	3.30239	206411_s_at	27	ABL2	164690	1	206411_s_at	v-abl Abelson murine leukemia viral oncogene homolog 2
206420_at	0.59	1.5	0.387	1	0	-0.24	-1.18	0.725	0.90197	0	1.69	3.24	0.00242	0.4472	0	1.56	2.95	0.00497	0.0399	1	7.2989	7.18618	206420_at	10261	IGSF6	606222	16	206420_at	immunoglobulin superfamily, member 6
206432_at	-0.14	-1.1	0.744	1	0	0.35	1.28	0.403	0.73202	0	-0.01	-1.01	0.974	0.9986	0	1.41	2.65	7.21e-05	0.0027	1	2.69292	2.57143	206432_at	3037	HAS2	601636	8	206432_at	hyaluronan synthase 2
206522_at	0.08	1.05	0.909	1	0	0.89	1.85	0.181	0.54538	0	-0.05	-1.03	0.929	0.9957	0	2.46	5.52	1.19e-05	0.000896	1	2.99007	3.06216	206522_at	8972	MGAM	154360	7	206522_at	maltase-glucoamylase (alpha-glucosidase)
206569_at	0.26	1.19	0.745	1	0	1.72	3.3	0.0312	0.28358	0	0.02	1.01	0.974	0.9986	0	2.02	4.06	0.00182	0.0213	1	2.69754	2.65741	206569_at	11009	IL24	604136	1	206569_at	interleukin 24
206700_s_at	1.16	2.24	0.53	1	0	0.94	1.92	0.61	0.85128	0	-4.01	-16.08	0.008	0.5152	0	-4.18	-18.07	0.00583	0.0442	-1	6.92395	8.51507	206700_s_at	8284	KDM5D	426000	Y	206700_s_at	lysine (K)-specific demethylase 5D
206815_at	0.16	1.11	0.529	1	0	0.06	1.04	0.802	0.92993	0	-0.69	-1.61	0.000762	0.381	0	-1.07	-2.1	6.42e-07	0.000139	-1	5.43196	6.04897	206815_at	26206	SPAG8	605731	9	206815_at	sperm associated antigen 8
206876_at	-1.02	-2.03	0.069	1	0	0.53	1.44	0.346	0.6935	0	0.25	1.19	0.569	0.9568	0	1.41	2.66	0.00205	0.023	1	4.15366	4.10316	206876_at	6492	SIM1	601665	6	206876_at	single-minded homolog 1 (Drosophila)			603128
206932_at	-0.15	-1.11	0.833	1	0	1.24	2.36	0.0782	0.40131	0	0.09	1.06	0.871	0.9897	0	3.24	9.44	1.33e-07	5.46e-05	1	6.40856	6.17372	206932_at	9023	CH25H	604551	10	206932_at	cholesterol 25-hydroxylase
206991_s_at	0.09	1.07	0.884	1	0	-0.56	-1.47	0.381	0.71776	0	1.47	2.77	0.00462	0.4806	0	1.53	2.89	0.00325	0.0306	1	5.34607	4.36379	206991_s_at	1234	CCR5	601373	3	206991_s_at	chemokine (C-C motif) receptor 5 (gene/pseudogene)			609532 | 610379 | 612522
207008_at	0.75	1.68	0.158	1	0	1.54	2.92	0.00452	0.16407	0	0.23	1.17	0.589	0.959	0	1.9	3.74	2.25e-05	0.00131	1	6.58336	6.96617	207008_at	3579	CXCR2	146928	2	207008_at	chemokine (C-X-C motif) receptor 2
207063_at	0.91	1.89	0.56	1	0	0.57	1.48	0.718	0.89991	0	-3.52	-11.48	0.00608	0.4869	0	-3.62	-12.27	0.0049	0.0396	-1	6.41862	7.59767	207063_at	55410	NCRNA00185		Y	207063_at	non-protein coding RNA 185 | testis-specific transcript, Y-linked 14 (non-protein coding)	83869	TTTY14
207067_s_at	-0.71	-1.63	0.114	1	0	-0.17	-1.12	0.71	0.89651	0	0.34	1.26	0.342	0.9072	0	1.41	2.66	0.000156	0.00445	1	8.3458	8.07684	207067_s_at	3067	HDC	142704	15	207067_s_at	histidine decarboxylase
207072_at	0.7	1.63	0.424	1	0	0.68	1.6	0.438	0.75382	0	0.14	1.1	0.845	0.9873	0	2.48	5.59	0.000638	0.0109	1	3.0422	3.19378	207072_at	8807	IL18RAP	604509	2	207072_at	interleukin 18 receptor accessory protein
207238_s_at	-0.05	-1.03	0.951	1	0	-0.29	-1.22	0.714	0.89869	0	1.68	3.21	0.00839	0.5211	0	2.15	4.44	0.000911	0.0135	1	7.36151	6.25188	207238_s_at	5788	PTPRC	126200	1	207238_s_at	protein tyrosine phosphatase, receptor type, C			151460 | 608971 | 609532
207283_at	-0.32	-1.25	0.39	1	0	-0.91	-1.87	0.0172	0.23715	0	-0.15	-1.11	0.624	0.9639	0	-1.01	-2.01	0.00106	0.0149	-1	9.78711	9.86632	207283_at	56969	RPL23AP32		2	207283_at	ribosomal protein L23a pseudogene 32
207316_at	-0.01	-1.01	0.984	1	0	0.36	1.28	0.366	0.70717	0	0	1	1	0.9999	0	1.11	2.16	0.000798	0.0125	1	2.22693	2.22457	207316_at	3036	HAS1	601463	19	207316_at	hyaluronan synthase 1
207610_s_at	-0.47	-1.39	0.446	1	0	0.68	1.61	0.272	0.63093	0	0.33	1.26	0.5	0.9431	0	2.25	4.77	1.92e-05	0.00119	1	5.08366	4.49491	207610_s_at	30817	EMR2	606100	19	207610_s_at	egf-like module containing, mucin-like, hormone receptor-like 2
207623_at	-0.3	-1.23	0.418	1	0	0.58	1.49	0.125	0.47477	0	0.24	1.18	0.416	0.9297	0	1.12	2.17	0.000335	0.00728	1	6.28742	6.34519	207623_at	10061	ABCF2	612510	7	207623_at	ATP-binding cassette, sub-family F (GCN20), member 2
207697_x_at	-0.16	-1.12	0.753	1	0	0.14	1.1	0.776	0.92198	0	1.11	2.16	0.00699	0.4983	0	1.49	2.8	0.000397	0.00804	1	7.81958	7.80948	207697_x_at	10288	LILRB2	604815	19	207697_x_at	leukocyte immunoglobulin-like receptor, subfamily B (with TM and ITIM domains), member 2
207705_s_at	-0.01	-1.01	0.978	1	0	-0.42	-1.34	0.32	0.67383	0	-0.26	-1.2	0.438	0.9321	0	-1.16	-2.23	0.000959	0.014	-1	6.63578	7.04841	207705_s_at	22981	NINL	609580	20	207705_s_at	ninein-like
207757_at	0	1	0.994	1	0	-0.67	-1.59	0.143	0.49924	0	-0.72	-1.65	0.0495	0.6714	0	-1.29	-2.45	0.000638	0.0109	-1	6.49488	6.61685	207757_at	80108	ZFP2		5	207757_at	ZFP2 zinc finger protein
207828_s_at	0.16	1.12	0.66	1	0	-1.31	-2.49	0.00058	0.10366	0	0.16	1.12	0.586	0.959	0	-1.35	-2.55	1.51e-05	0.00102	-1	8.75087	8.53946	207828_s_at	1063	CENPF	600236	1	207828_s_at	centromere protein F, 350/400kDa
207835_at	-0.02	-1.02	0.968	1	0	-0.74	-1.67	0.191	0.55629	0	-0.52	-1.43	0.245	0.8728	0	-1.23	-2.35	0.007	0.0498	-1	3.18322	3.75431	207835_at	2192	FBLN1	135820	22	207835_at	fibulin 1			608180
207850_at	0.58	1.5	0.336	1	0	0.92	1.89	0.134	0.48723	0	1.08	2.12	0.0276	0.624	0	2.07	4.19	5.46e-05	0.00225	1	2.89523	3.41309	207850_at	2921	CXCL3	139111	4	207850_at	chemokine (C-X-C motif) ligand 3
207857_at	0.08	1.06	0.902	1	0	0.36	1.29	0.586	0.83881	0	1.16	2.23	0.0309	0.637	0	2	4	0.000309	0.00692	1	4.91312	4.75514	207857_at	11027	LILRA2	604812	19	207857_at	leukocyte immunoglobulin-like receptor, subfamily A (with TM domain), member 2
207890_s_at	0.03	1.02	0.955	1	0	0.08	1.06	0.887	0.96157	0	0.1	1.07	0.815	0.9848	0	1.22	2.33	0.00606	0.0453	1	2.23981	2.22456	207890_s_at	64386	MMP25	608482	16	207890_s_at	matrix metallopeptidase 25
207912_s_at	0.25	1.19	0.84	1	0	0.49	1.41	0.689	0.88668	0	-2.72	-6.6	0.00699	0.4983	0	-2.91	-7.53	0.00404	0.0351	-1	5.34241	6.22144	207912_s_at	1617	DAZ1	400003	Y	207912_s_at	deleted in azoospermia 1 | deleted in azoospermia 3 | deleted in azoospermia 2 | deleted in azoospermia 4	57054 | 57055 | 57135	DAZ3 | DAZ2 | DAZ4	400027 | 400026
208018_s_at	0.47	1.38	0.293	1	0	0.42	1.34	0.34	0.68879	0	0.75	1.68	0.0363	0.6504	0	1.4	2.64	0.000163	0.00459	1	8.04497	8.13695	208018_s_at	3055	HCK	142370	20	208018_s_at	hemopoietic cell kinase
208067_x_at	0.25	1.19	0.739	1	0	-0.32	-1.25	0.668	0.8775	0	-1.51	-2.85	0.0122	0.5581	0	-1.72	-3.3	0.00452	0.0377	-1	5.83428	5.95192	208067_x_at	7404	UTY	400009	Y	208067_x_at	ubiquitously transcribed tetratricopeptide repeat containing, Y-linked
208152_s_at	-0.05	-1.04	0.769	1	0	0.55	1.46	0.00414	0.15835	0	0.16	1.11	0.287	0.8871	0	1.01	2.01	2.1e-09	2.81e-06	1	11.7733	11.6083	208152_s_at	9188	DDX21	606357	10	208152_s_at	DEAD (Asp-Glu-Ala-Asp) box helicase 21
208399_s_at	0.15	1.11	0.81	1	0	0.1	1.07	0.873	0.95744	0	-1.17	-2.25	0.0174	0.5817	0	-1.64	-3.12	0.00104	0.0147	-1	3.20958	4.15848	208399_s_at	1908	EDN3	131242	20	208399_s_at	endothelin 3			142623 | 209880 | 277580 | 613265 | 613712
208438_s_at	-0.36	-1.29	0.595	1	0	-0.38	-1.3	0.58	0.83553	0	1.11	2.15	0.045	0.6633	0	2.02	4.06	0.000384	0.00791	1	7.93791	7.23997	208438_s_at	2268	FGR	164940	1	208438_s_at	Gardner-Rasheed feline sarcoma viral (v-fgr) oncogene homolog
208606_s_at	0.35	1.27	0.349	1	0	-0.44	-1.36	0.236	0.60085	0	-0.23	-1.18	0.43	0.9305	0	-1.02	-2.02	0.00101	0.0145	-1	5.79803	5.70623	208606_s_at	54361	WNT4	158330	1	208606_s_at	wingless-type MMTV integration site family, member 4			277000 | 603490 | 611812
208733_at	-0.13	-1.09	0.747	1	0	0.21	1.16	0.597	0.84491	0	0.76	1.7	0.0176	0.5836	0	1.11	2.15	0.000768	0.0122	1	7.66194	6.54256	208733_at	5862	RAB2A	179509	8	208733_at	RAB2A, member RAS oncogene family
208763_s_at	0.06	1.04	0.779	1	0	-0.98	-1.97	1.37e-05	0.02382	0	-0.02	-1.01	0.914	0.9949	0	-1.24	-2.36	1.85e-10	5.21e-07	-1	12.2239	12.5218	208763_s_at	1831	TSC22D3	300506	X	208763_s_at	TSC22 domain family, member 3
208893_s_at	0.1	1.07	0.773	1	0	1	2	0.00606	0.17738	0	0	1	0.994	0.9991	0	1.23	2.35	3.9e-05	0.00181	1	9.13002	9.32631	208893_s_at	1848	DUSP6	602748	12	208893_s_at	dual specificity phosphatase 6
209101_at	-0.37	-1.3	0.217	1	0	0.06	1.04	0.835	0.94243	0	0.49	1.41	0.0424	0.6578	0	1.04	2.05	4.74e-05	0.00207	1	10.5192	10.6791	209101_at	1490	CTGF	121009	6	209101_at	connective tissue growth factor
209162_s_at	-0.32	-1.25	0.29	1	0	0.54	1.45	0.0799	0.40405	0	0.34	1.26	0.168	0.8224	0	1.06	2.08	4.01e-05	0.00183	1	7.41983	6.99727	209162_s_at	9128	PRPF4	607795	9	209162_s_at	PRP4 pre-mRNA processing factor 4 homolog (yeast)
209172_s_at	0.16	1.12	0.649	1	0	-0.66	-1.58	0.0603	0.36538	0	0.26	1.2	0.343	0.9072	0	-1.02	-2.03	0.000402	0.0081	-1	5.05888	4.85388	209172_s_at	1063	CENPF	600236	1	209172_s_at	centromere protein F, 350/400kDa
209281_s_at	-0.43	-1.34	0.137	1	0	0.26	1.2	0.361	0.70384	0	0.33	1.26	0.148	0.8055	0	1.13	2.19	3.64e-06	0.00043	1	8.7945	8.53564	209281_s_at	490	ATP2B1	108731	12	209281_s_at	ATPase, Ca++ transporting, plasma membrane 1
209324_s_at	0.11	1.08	0.877	1	0	1.12	2.17	0.127	0.47745	0	-0.18	-1.13	0.761	0.9802	0	2.36	5.14	0.000112	0.00358	1	6.03807	6.62519	209324_s_at	6004	RGS16	602514	1	209324_s_at	regulator of G-protein signaling 16
209325_s_at	-0.24	-1.18	0.746	1	0	0.68	1.6	0.358	0.70185	0	0.58	1.49	0.323	0.9011	0	2.84	7.15	6.34e-06	0.000589	1	5.24511	5.12769	209325_s_at	6004	RGS16	602514	1	209325_s_at	regulator of G-protein signaling 16
209372_x_at	0.1	1.07	0.788	1	0	1.05	2.08	0.00682	0.18417	0	0.13	1.1	0.657	0.969	0	1.01	2.01	0.00131	0.0171	1	9.11316	9.17337	209372_x_at	7280	TUBB2A	615101	6	209372_x_at	tubulin, beta 2A class IIa | tubulin, beta 2B class IIb	347733	TUBB2B	610031 | 612850
209514_s_at	-0.05	-1.04	0.908	1	0	-0.28	-1.22	0.54	0.81442	0	0.86	1.82	0.02	0.5935	0	1.32	2.5	0.00053	0.00964	1	8.11537	6.77505	209514_s_at	5873	RAB27A	603868	15	209514_s_at	RAB27A, member RAS oncogene family			607624
209567_at	-0.18	-1.13	0.497	1	0	0.65	1.57	0.0153	0.22932	0	0.25	1.19	0.232	0.8636	0	1.21	2.32	1.75e-07	6.14e-05	1	9.96902	9.61121	209567_at	23212	RRS1		8	209567_at	RRS1 ribosome biogenesis regulator homolog (S. cerevisiae)
209606_at	0.42	1.34	0.463	1	0	-0.23	-1.17	0.688	0.8864	0	0.85	1.8	0.0673	0.7094	0	1.29	2.44	0.00633	0.0467	1	7.40329	6.99193	209606_at	9595	CYTIP	604448	2	209606_at	cytohesin 1 interacting protein
209631_s_at	-0.09	-1.06	0.814	1	0	0.92	1.9	0.0131	0.2196	0	0.14	1.1	0.639	0.966	0	1.54	2.9	1.18e-06	0.000212	1	7.6747	7.182	209631_s_at	2861	GPR37	602583	7	209631_s_at	G protein-coupled receptor 37 (endothelin receptor type B-like)
209652_s_at	0.31	1.24	0.507	1	0	0.99	1.98	0.0377	0.30484	0	0.22	1.16	0.563	0.9562	0	1.45	2.73	0.000216	0.00552	1	5.33522	5.74841	209652_s_at	5228	PGF	601121	14	209652_s_at	placental growth factor
209674_at	-0.08	-1.06	0.74	1	0	0.78	1.71	0.0026	0.13934	0	0.25	1.19	0.217	0.8557	0	1.2	2.3	5.38e-08	2.76e-05	1	9.02477	8.93831	209674_at	1407	CRY1	601933	12	209674_at	cryptochrome 1 (photolyase-like)
209706_at	0.15	1.11	0.777	1	0	1.03	2.04	0.0497	0.33657	0	0.09	1.07	0.824	0.9852	0	1.2	2.29	0.00483	0.0393	1	2.69254	3.48546	209706_at	4824	NKX3-1	602041	8	209706_at	NK3 homeobox 1
209723_at	-0.19	-1.14	0.655	1	0	-0.21	-1.16	0.619	0.85626	0	0.96	1.94	0.00567	0.4868	0	1.17	2.25	0.00084	0.013	1	9.39417	8.68901	209723_at	5272	SERPINB9	601799	6	209723_at	serpin peptidase inhibitor, clade B (ovalbumin), member 9
209765_at	-0.07	-1.05	0.898	1	0	-0.06	-1.04	0.912	0.97137	0	0.74	1.67	0.0776	0.7324	0	1.35	2.56	0.0017	0.0204	1	9.20872	8.86561	209765_at	8728	ADAM19	603640	5	209765_at	ADAM metallopeptidase domain 19
209773_s_at	0.37	1.29	0.486	1	0	-0.94	-1.91	0.0825	0.409	0	0.48	1.4	0.256	0.8764	0	-1.18	-2.26	0.007	0.0498	-1	7.94391	7.551	209773_s_at	6241	RRM2	180390	2	209773_s_at	ribonucleotide reductase M2
209774_x_at	0.43	1.35	0.606	1	0	1.32	2.49	0.12	0.46738	0	0.99	1.99	0.141	0.7993	0	3.79	13.86	2.79e-07	8.64e-05	1	5.51196	6.16271	209774_x_at	2920	CXCL2	139110	4	209774_x_at	chemokine (C-X-C motif) ligand 2
209782_s_at	0.01	1	0.99	1	0	-1.48	-2.79	0.00113	0.11611	0	0.06	1.04	0.866	0.9893	0	-1.93	-3.82	4.5e-07	0.000111	-1	6.24138	6.09682	209782_s_at	1628	DBP	124097	19	209782_s_at	D site of albumin promoter (albumin D-box) binding protein
209803_s_at	0.55	1.46	0.357	1	0	2.33	5.04	0.000188	0.07323	0	-0.06	-1.04	0.9	0.993	0	1.84	3.59	0.000208	0.00538	1	3.52013	3.86369	209803_s_at	7262	PHLDA2	602131	11	209803_s_at	pleckstrin homology-like domain, family A, member 2
209824_s_at	0.23	1.18	0.305	1	0	1.14	2.2	4.07e-06	0.018	1	0.02	1.02	0.891	0.9921	0	1.01	2.01	4.45e-07	0.000111	1	9.54112	9.69426	209824_s_at	406	ARNTL	602550	11	209824_s_at	aryl hydrocarbon receptor nuclear translocator-like
209825_s_at	-0.07	-1.05	0.775	1	0	0.68	1.61	0.00883	0.19238	0	0.18	1.13	0.374	0.9179	0	1	2	4.65e-06	0.00049	1	9.29287	9.11988	209825_s_at	7371	UCK2	609329	1	209825_s_at	uridine-cytidine kinase 2 | microRNA 3658	100500832	MIR3658
209830_s_at	-0.2	-1.15	0.668	1	0	-0.51	-1.43	0.27	0.62962	0	-0.43	-1.35	0.242	0.8712	0	-1.05	-2.07	0.00558	0.0429	-1	6.11343	6.84102	209830_s_at	9351	SLC9A3R2	606553	16	209830_s_at	solute carrier family 9, subfamily A (NHE3, cation proton antiporter 3), member 3 regulator 2
209895_at	-0.24	-1.18	0.485	1	0	0.45	1.37	0.184	0.54828	0	0.35	1.28	0.191	0.8398	0	1.04	2.06	0.000208	0.00538	1	7.25121	6.76404	209895_at	5781	PTPN11	151100	12	209895_at	protein tyrosine phosphatase, non-receptor type 11			156250 | 163950 | 163955 | 176876 | 607785
209933_s_at	0.46	1.38	0.36	1	0	0.36	1.28	0.478	0.77806	0	0.76	1.69	0.0631	0.6985	0	1.13	2.19	0.00627	0.0464	1	7.45238	7.47101	209933_s_at	11314	CD300A	606790	17	209933_s_at	CD300a molecule
209959_at	-0.96	-1.95	0.247	1	0	1.05	2.07	0.208	0.57288	0	0.74	1.67	0.266	0.8818	0	2.96	7.79	2.63e-05	0.0014	1	6.86391	6.79358	209959_at	8013	NR4A3	600542	9	209959_at	nuclear receptor subfamily 4, group A, member 3			612237
209960_at	-0.46	-1.38	0.199	1	0	0.18	1.13	0.622	0.85788	0	0.42	1.34	0.14	0.7993	0	1.32	2.49	1.56e-05	0.00104	1	5.8434	5.6055	209960_at	3082	HGF	142409	7	209960_at	hepatocyte growth factor (hepapoietin A; scatter factor)			608265
209966_x_at	0.18	1.13	0.787	1	0	0.29	1.22	0.66	0.87444	0	-1.27	-2.41	0.0179	0.5836	0	-1.51	-2.86	0.00514	0.0407	-1	7.2647	8.47625	209966_x_at	2104	ESRRG	602969	1	209966_x_at	estrogen-related receptor gamma
210051_at	-0.24	-1.18	0.452	1	0	-0.81	-1.75	0.012	0.21287	0	-0.39	-1.31	0.122	0.7886	0	-1.01	-2.01	0.000138	0.00412	-1	7.69295	7.81934	210051_at	10411	RAPGEF3	606057	12	210051_at	Rap guanine nucleotide exchange factor (GEF) 3
210119_at	-0.45	-1.36	0.53	1	0	0.52	1.43	0.468	0.77111	0	0.25	1.19	0.662	0.97	0	2.86	7.26	2.99e-06	0.000388	1	7.62674	6.28357	210119_at	3772	KCNJ15	602106	21	210119_at	potassium inwardly-rectifying channel, subfamily J, member 15
210140_at	0.08	1.05	0.925	1	0	-0.42	-1.34	0.609	0.85039	0	1.76	3.39	0.00816	0.5193	0	1.87	3.65	0.00509	0.0406	1	7.38841	6.47427	210140_at	8530	CST7	603253	20	210140_at	cystatin F (leukocystatin)
210146_x_at	-0.2	-1.15	0.765	1	0	0.64	1.56	0.339	0.68763	0	1.53	2.89	0.00485	0.4817	0	2.45	5.47	1.51e-05	0.00102	1	6.68915	6.46902	210146_x_at	10288	LILRB2	604815	19	210146_x_at	leukocyte immunoglobulin-like receptor, subfamily B (with TM and ITIM domains), member 2
210184_at	-0.97	-1.96	0.22	1	0	-1.26	-2.39	0.114	0.45793	0	1.89	3.7	0.00346	0.4593	0	2.08	4.23	0.00137	0.0176	1	9.15907	7.35587	210184_at	3687	ITGAX	151510	16	210184_at	integrin, alpha X (complement component 3 receptor 4 subunit)			152700
210225_x_at	0.06	1.04	0.911	1	0	0.61	1.53	0.264	0.62468	0	1.1	2.14	0.0138	0.5657	0	1.65	3.15	0.000294	0.00672	1	6.05043	6.30633	210225_x_at	11025	LILRB3	604820	19	210225_x_at	leukocyte immunoglobulin-like receptor, subfamily B (with TM and ITIM domains), member 3 | leukocyte immunoglobulin-like receptor, subfamily A (with TM domain), member 6	79168	LILRA6
210233_at	0.05	1.03	0.909	1	0	1.29	2.45	0.00213	0.13201	0	-0.03	-1.02	0.936	0.9965	0	1.03	2.05	0.00205	0.023	1	3.75086	3.83465	210233_at	3556	IL1RAP	602626	3	210233_at	interleukin 1 receptor accessory protein
210357_s_at	-0.21	-1.16	0.557	1	0	0.74	1.67	0.0439	0.31945	0	0.19	1.14	0.506	0.9437	0	1.06	2.08	0.000422	0.00833	1	4.95807	4.46095	210357_s_at	54498	SMOX		20	210357_s_at	spermine oxidase
210409_at	0.39	1.31	0.169	1	0	0.12	1.09	0.669	0.87777	0	-0.47	-1.39	0.0374	0.6511	0	-1.01	-2.01	2.33e-05	0.00133	-1	3.20706	4.04905	210409_at	653483	MLLT4-AS1		6	210409_at	MLLT4 antisense RNA 1 (head to head)
210548_at	0.74	1.67	0.14	1	0	0.03	1.02	0.947	0.98245	0	-1.14	-2.21	0.00511	0.4817	0	-1.31	-2.48	0.00144	0.0182	-1	3.09228	4.47912	210548_at	6368	CCL23	602494	17	210548_at	chemokine (C-C motif) ligand 23
210549_s_at	1.17	2.26	0.0545	1	0	0.52	1.43	0.393	0.7252	0	-1.24	-2.36	0.0115	0.5523	0	-1.49	-2.8	0.00274	0.0276	-1	5.28144	7.12783	210549_s_at	6368	CCL23	602494	17	210549_s_at	chemokine (C-C motif) ligand 23
210631_at	-0.3	-1.23	0.459	1	0	0.74	1.68	0.0719	0.38982	0	0.57	1.49	0.0827	0.7384	0	1.16	2.23	0.000634	0.0109	1	6.16863	6.1902	210631_at	4763	NF1	162200	17	210631_at	neurofibromin 1			162210 | 193520 | 601321 | 607785 | 613113
210660_at	0.08	1.05	0.912	1	0	1.01	2.01	0.14	0.49606	0	0.24	1.18	0.662	0.9699	0	1.85	3.6	0.001	0.0144	1	2.55624	2.50101	210660_at	11024	LILRA1	604810	19	210660_at	leukocyte immunoglobulin-like receptor, subfamily A (with TM domain), member 1
210718_s_at	0.69	1.61	0.192	1	0	0.1	1.07	0.846	0.94652	0	-1.24	-2.35	0.00416	0.4641	0	-1.29	-2.44	0.00291	0.0285	-1	7.61286	8.63896	210718_s_at	100294341	LOC100294341		17	210718_s_at	ADP-ribosylation factor-like protein 17-like | ADP-ribosylation factor-like 17B | ADP-ribosylation factor-like 17A	100506084 | 51326	ARL17B | ARL17A		17_ctg5_hap1
210720_s_at	0.09	1.07	0.685	1	0	-0.36	-1.29	0.113	0.45782	0	-0.35	-1.28	0.0542	0.6837	0	-1.1	-2.15	5.27e-08	2.75e-05	-1	8.37493	8.54707	210720_s_at	63941	NECAB3	612478	20	210720_s_at	N-terminal EF-hand calcium binding protein 3
210754_s_at	-0.06	-1.04	0.901	1	0	0.44	1.35	0.348	0.69453	0	0.65	1.57	0.0809	0.7341	0	1.42	2.68	0.000247	0.00602	1	8.2171	8.25583	210754_s_at	4067	LYN	165120	8	210754_s_at	v-yes-1 Yamaguchi sarcoma viral related oncogene homolog
210764_s_at	-0.33	-1.26	0.576	1	0	-0.52	-1.44	0.379	0.71667	0	0.16	1.12	0.731	0.9754	0	1.95	3.86	0.000101	0.00335	1	8.86984	8.77831	210764_s_at	3491	CYR61	602369	1	210764_s_at	cysteine-rich, angiogenic inducer, 61
210784_x_at	0.03	1.02	0.953	1	0	0.43	1.34	0.466	0.77049	0	1.2	2.29	0.0119	0.5546	0	1.94	3.83	8.22e-05	0.00292	1	6.3196	6.23402	210784_x_at	11025	LILRB3	604820	19	210784_x_at	leukocyte immunoglobulin-like receptor, subfamily B (with TM and ITIM domains), member 3 | leukocyte immunoglobulin-like receptor, subfamily A (with TM domain), member 6	79168	LILRA6
210785_s_at	-0.18	-1.13	0.771	1	0	0.01	1.01	0.987	0.99639	0	0.96	1.94	0.0552	0.6853	0	1.46	2.75	0.00416	0.0357	1	6.49295	6.40712	210785_s_at	9473	THEMIS2		1	210785_s_at	thymocyte selection associated family member 2
210793_s_at	-0.02	-1.02	0.946	1	0	0.56	1.47	0.0835	0.41089	0	-0.12	-1.08	0.646	0.966	0	1.15	2.23	2.2e-05	0.00128	1	7.43766	7.32764	210793_s_at	4928	NUP98	601021	11	210793_s_at	nucleoporin 98kDa
210824_at	-0.51	-1.43	0.185	1	0	0.09	1.06	0.823	0.93805	0	0.65	1.57	0.0372	0.6511	0	1.25	2.38	0.000109	0.00354	1	5.62077	4.81281	210824_at					210824_at
210845_s_at	-0.09	-1.06	0.883	1	0	0.84	1.79	0.17	0.53357	0	1.05	2.06	0.0332	0.6417	0	2.28	4.86	1.1e-05	0.000852	1	6.90529	6.73563	210845_s_at	5329	PLAUR	173391	19	210845_s_at	plasminogen activator, urokinase receptor
210870_s_at	0.05	1.04	0.852	1	0	1.22	2.34	6.64e-05	0.04544	1	-0.5	-1.42	0.0325	0.6387	0	-0.06	-1.05	0.779	0.886	0	3.58068	4.17521	210870_s_at	7957	EPM2A	254780	6	210870_s_at	epilepsy, progressive myoclonus type 2A, Lafora disease (laforin)			607566
210951_x_at	0	1	0.992	1	0	-0.36	-1.29	0.362	0.70429	0	0.69	1.61	0.0322	0.6387	0	1.18	2.27	0.000383	0.00789	1	8.07951	6.83903	210951_x_at	5873	RAB27A	603868	15	210951_x_at	RAB27A, member RAS oncogene family			607624
210971_s_at	0.13	1.09	0.734	1	0	1.47	2.76	0.000183	0.07323	0	-0.24	-1.18	0.412	0.9283	0	1.55	2.92	1.64e-06	0.000263	1	6.66084	6.81515	210971_s_at	406	ARNTL	602550	11	210971_s_at	aryl hydrocarbon receptor nuclear translocator-like
211057_at	0.25	1.19	0.528	1	0	-0.88	-1.84	0.0301	0.2817	0	-0.34	-1.26	0.288	0.8875	0	-1.09	-2.13	0.000982	0.0142	-1	5.51427	6.12225	211057_at	4919	ROR1	602336	1	211057_at	receptor tyrosine kinase-like orphan receptor 1
211074_at	0.23	1.17	0.587	1	0	0.54	1.45	0.199	0.56469	0	-0.81	-1.75	0.0168	0.5784	0	-1.08	-2.11	0.0016	0.0196	-1	7.46172	8.04527	211074_at	2348	FOLR1	136430	11	211074_at	folate receptor 1 (adult)			613068
211133_x_at	0.16	1.12	0.781	1	0	0.4	1.32	0.492	0.78624	0	1.18	2.27	0.0118	0.5546	0	1.98	3.95	4.81e-05	0.00208	1	5.42592	5.33699	211133_x_at	11025	LILRB3	604820	19	211133_x_at	leukocyte immunoglobulin-like receptor, subfamily B (with TM and ITIM domains), member 3 | leukocyte immunoglobulin-like receptor, subfamily A (with TM domain), member 6	79168	LILRA6
211135_x_at	0.24	1.18	0.711	1	0	0.4	1.32	0.55	0.81963	0	1.34	2.54	0.0124	0.5581	0	2.1	4.29	0.000151	0.00436	1	4.94282	5.12542	211135_x_at	11025	LILRB3	604820	19	211135_x_at	leukocyte immunoglobulin-like receptor, subfamily B (with TM and ITIM domains), member 3 | leukocyte immunoglobulin-like receptor, subfamily A (with TM domain), member 6	79168	LILRA6
211149_at	0.85	1.8	0.514	1	0	0.82	1.77	0.526	0.80525	0	-2.73	-6.63	0.00985	0.5392	0	-2.9	-7.48	0.0062	0.046	-1	5.5512	6.53405	211149_at	7404	UTY	400009	Y	211149_at	ubiquitously transcribed tetratricopeptide repeat containing, Y-linked
211163_s_at	0.1	1.07	0.862	1	0	0.71	1.64	0.218	0.58318	0	0.09	1.06	0.843	0.9872	0	2.15	4.45	1.17e-05	0.00089	1	2.42228	2.53415	211163_s_at	8794	TNFRSF10C	603613	8	211163_s_at	tumor necrosis factor receptor superfamily, member 10c, decoy without an intracellular domain
211395_x_at	0.05	1.03	0.908	1	0	0.29	1.22	0.491	0.78563	0	0.97	1.95	0.00504	0.4817	0	1.01	2.01	0.00346	0.0319	1	7.48981	7.57943	211395_x_at	9103	FCGR2C	188030	1	211395_x_at	Fc fragment of IgG, low affinity IIc, receptor for (CD32) (gene/pseudogene)			612169
211429_s_at	-0.19	-1.14	0.828	1	0	0.05	1.04	0.951	0.98402	0	2.86	7.27	0.000115	0.2503	0	4.6	24.27	7.57e-09	8.96e-06	1	7.94253	5.93799	211429_s_at	5265	SERPINA1	107400	14	211429_s_at	serpin peptidase inhibitor, clade A (alpha-1 antiproteinase, antitrypsin), member 1			606963 | 613490
211661_x_at	0.42	1.34	0.359	1	0	0.52	1.43	0.26	0.62184	0	1.3	2.46	0.000594	0.3808	0	2	3.99	5.23e-07	0.000119	1	5.51839	4.94739	211661_x_at	5724	PTAFR	173393	1	211661_x_at	platelet-activating factor receptor
211668_s_at	0.3	1.23	0.62	1	0	1.12	2.17	0.0635	0.37154	0	0.43	1.35	0.363	0.9151	0	2.62	6.14	4.7e-07	0.000111	1	3.28759	3.45768	211668_s_at	5328	PLAU	104300	10	211668_s_at	plasminogen activator, urokinase			191840 | 601709
211673_s_at	-0.52	-1.43	0.329	1	0	-1.05	-2.06	0.05	0.33711	0	-0.33	-1.26	0.429	0.9305	0	-1.47	-2.76	0.000785	0.0124	-1	7.44509	7.25141	211673_s_at	4337	MOCS1	252150	6	211673_s_at	molybdenum cofactor synthesis 1			603707
211742_s_at	0.25	1.19	0.637	1	0	-0.03	-1.02	0.961	0.98768	0	1.34	2.52	0.00222	0.4467	0	1.34	2.52	0.00222	0.0241	1	7.33505	6.81632	211742_s_at	2124	EVI2B	158381	17	211742_s_at	ecotropic viral integration site 2B
211743_s_at	-0.4	-1.32	0.327	1	0	0.98	1.97	0.0191	0.24392	0	0.23	1.17	0.479	0.94	0	1.27	2.41	0.00022	0.0056	1	7.51218	7.65775	211743_s_at	5553	PRG2	605601	11	211743_s_at	proteoglycan 2, bone marrow (natural killer cell activator, eosinophil granule major basic protein)
211806_s_at	0	-1	0.992	1	0	0.71	1.64	0.12	0.46762	0	-0.1	-1.07	0.782	0.9827	0	1.22	2.32	0.00118	0.0159	1	3.53204	3.44578	211806_s_at	3772	KCNJ15	602106	21	211806_s_at	potassium inwardly-rectifying channel, subfamily J, member 15
211874_s_at	-0.11	-1.08	0.758	1	0	-0.73	-1.66	0.0384	0.30611	0	-0.62	-1.54	0.027	0.6235	0	-1.03	-2.04	0.000376	0.0078	-1	4.99255	5.20114	211874_s_at	23522	KAT6B	603736	10	211874_s_at	K(lysine) acetyltransferase 6B			605880 | 606170
211924_s_at	0.11	1.08	0.838	1	0	0.7	1.62	0.2	0.56553	0	0.83	1.78	0.0578	0.6865	0	1.99	3.97	1.66e-05	0.00109	1	6.14826	6.1785	211924_s_at	5329	PLAUR	173391	19	211924_s_at	plasminogen activator, urokinase receptor
211949_s_at	0.17	1.13	0.716	1	0	1.48	2.79	0.00222	0.13439	0	0.11	1.08	0.761	0.9802	0	1.4	2.65	0.000325	0.00714	1	7.22906	7.40895	211949_s_at	9221	NOLC1	602394	10	211949_s_at	nucleolar and coiled-body phosphoprotein 1
212023_s_at	0.29	1.22	0.541	1	0	-1.35	-2.54	0.00529	0.16984	0	0.51	1.43	0.172	0.8268	0	-1.12	-2.17	0.00374	0.0335	-1	5.95939	5.52859	212023_s_at	4288	MKI67	176741	10	212023_s_at	antigen identified by monoclonal antibody Ki-67
212110_at	-0.14	-1.1	0.605	1	0	0.72	1.65	0.0105	0.20301	0	0.21	1.15	0.35	0.9097	0	1.73	3.32	2.76e-11	1.42e-07	1	11.1461	11.0655	212110_at	23516	SLC39A14	608736	8	212110_at	solute carrier family 39 (zinc transporter), member 14
212190_at	0.04	1.03	0.914	1	0	0.57	1.49	0.0872	0.41828	0	0.41	1.33	0.123	0.7895	0	1.08	2.11	0.000111	0.00357	1	10.9004	11.0045	212190_at	5270	SERPINE2	177010	2	212190_at	serpin peptidase inhibitor, clade E (nexin, plasminogen activator inhibitor type 1), member 2
212588_at	0.24	1.18	0.601	1	0	0.01	1.01	0.987	0.99634	0	0.96	1.95	0.00896	0.5231	0	1.27	2.42	0.00066	0.0112	1	8.76367	8.31409	212588_at	5788	PTPRC	126200	1	212588_at	protein tyrosine phosphatase, receptor type, C			151460 | 608971 | 609532
212770_at	-0.01	-1.01	0.981	1	0	0.53	1.45	0.0771	0.39982	0	0.21	1.16	0.371	0.9179	0	1.01	2.01	6.51e-05	0.0025	1	9.49894	9.17462	212770_at	7090	TLE3	600190	15	212770_at	transducin-like enhancer of split 3 (E(sp1) homolog, Drosophila)
213006_at	0.71	1.64	0.186	1	0	1.35	2.56	0.0131	0.2196	0	-0.21	-1.16	0.623	0.9637	0	1.63	3.1	0.000258	0.00622	1	7.62396	8.26008	213006_at	1052	CEBPD	116898	8	213006_at	CCAAT/enhancer binding protein (C/EBP), delta
213120_at	-0.63	-1.54	0.11	1	0	-0.85	-1.8	0.0323	0.28652	0	0.44	1.36	0.159	0.8154	0	1.07	2.1	0.000879	0.0133	1	4.55854	3.84377	213120_at	23074	UHRF1BP1L		12	213120_at	UHRF1 binding protein 1-like
213138_at	-0.11	-1.08	0.822	1	0	0.21	1.16	0.664	0.87576	0	0.37	1.29	0.34	0.9072	0	1.26	2.4	0.00178	0.0209	1	5.75524	5.89006	213138_at	10865	ARID5A	611583	2	213138_at	AT rich interactive domain 5A (MRF1-like)
213170_at	0.46	1.37	0.226	1	0	-0.01	-1.01	0.97	0.99051	0	-0.39	-1.31	0.193	0.841	0	-1.11	-2.16	0.000388	0.00796	-1	6.47915	7.40302	213170_at	2882	GPX7		1	213170_at	glutathione peroxidase 7
213181_s_at	-0.19	-1.14	0.631	1	0	-0.81	-1.75	0.0454	0.32426	0	-0.37	-1.3	0.239	0.867	0	-1.01	-2.02	0.00201	0.0228	-1	5.2053	5.19654	213181_s_at	4337	MOCS1	252150	6	213181_s_at	molybdenum cofactor synthesis 1			603707
213338_at	-0.21	-1.16	0.609	1	0	0.95	1.94	0.0236	0.25865	0	0.62	1.54	0.0612	0.6943	0	1.49	2.82	2.12e-05	0.00126	1	3.72626	3.38943	213338_at	25907	TMEM158		3	213338_at	transmembrane protein 158 (gene/pseudogene)
213371_at	-0.14	-1.11	0.763	1	0	0.17	1.12	0.729	0.9031	0	-0.57	-1.49	0.137	0.7993	0	-1.07	-2.09	0.00646	0.0473	-1	8.05191	8.70942	213371_at	11155	LDB3	601493	10	213371_at	LIM domain binding 3			605906 | 609452
213418_at	-0.41	-1.33	0.301	1	0	-0.26	-1.2	0.509	0.7965	0	0.74	1.67	0.0207	0.5941	0	1.31	2.47	8.06e-05	0.00289	1	8.63378	8.05087	213418_at	3310	HSPA6	140555	1	213418_at	heat shock 70kDa protein 6 (HSP70B')
213427_at	-0.28	-1.22	0.383	1	0	0.49	1.41	0.131	0.48219	0	0.13	1.1	0.607	0.9625	0	1.06	2.09	9.78e-05	0.00328	1	8.98202	8.58714	213427_at	10799	RPP40	606117	6	213427_at	ribonuclease P/MRP 40kDa subunit
213436_at	-0.63	-1.54	0.145	1	0	-1.39	-2.63	0.00165	0.12257	0	-0.35	-1.28	0.299	0.8905	0	-1.25	-2.38	0.000429	0.00845	-1	4.43947	3.90155	213436_at	1268	CNR1	114610	6	213436_at	cannabinoid receptor 1 (brain)
213449_at	-0.16	-1.12	0.626	1	0	0.64	1.55	0.0533	0.34763	0	0.04	1.03	0.887	0.9915	0	1.08	2.11	8.36e-05	0.00295	1	7.99301	7.83554	213449_at	10940	POP1	602486	8	213449_at	processing of precursor 1, ribonuclease P/MRP subunit (S. cerevisiae)
213515_x_at	0.14	1.1	0.881	1	0	0.79	1.73	0.412	0.73654	0	1.17	2.25	0.129	0.7934	0	2.15	4.43	0.00626	0.0463	1	6.03793	5.81283	213515_x_at	3048	HBG2	141749	11	213515_x_at	hemoglobin, gamma G | hemoglobin, gamma A	3047	HBG1	142250 | 613977 | 142200
213520_at	0.05	1.03	0.872	1	0	-0.82	-1.77	0.00858	0.19062	0	-0.09	-1.07	0.699	0.9728	0	-1.07	-2.1	3.53e-05	0.00171	-1	5.98334	5.93388	213520_at	9401	RECQL4	218600	8	213520_at	RecQ protein-like 4			266280 | 268400 | 603780
213568_at	-0.08	-1.05	0.865	1	0	-0.9	-1.87	0.0453	0.32394	0	0.02	1.02	0.945	0.9965	0	-1.54	-2.9	4.09e-05	0.00186	-1	10.3225	10.9544	213568_at	116039	OSR2	611297	8	213568_at	odd-skipped related 2 (Drosophila)
213603_s_at	0.18	1.13	0.727	1	0	-0.34	-1.26	0.506	0.79421	0	1.05	2.08	0.0104	0.5392	0	1.24	2.36	0.00279	0.0278	1	9.96085	9.48488	213603_s_at	5880	RAC2	602049	22	213603_s_at	ras-related C3 botulinum toxin substrate 2 (rho family, small GTP binding protein Rac2)			608203
213607_x_at	-0.12	-1.09	0.782	1	0	0.21	1.16	0.63	0.86154	0	0.39	1.31	0.259	0.879	0	1.17	2.25	0.00111	0.0153	1	4.98489	4.41761	213607_x_at	65220	NADK	611616	1	213607_x_at	NAD kinase
213716_s_at	-0.21	-1.16	0.682	1	0	0.35	1.28	0.497	0.78955	0	0.71	1.63	0.0909	0.7452	0	1.78	3.44	5.22e-05	0.00219	1	6.31021	6.0785	213716_s_at	6398	SECTM1	602602	17	213716_s_at	secreted and transmembrane 1
213748_at	0.08	1.06	0.852	1	0	-0.67	-1.59	0.119	0.46639	0	-0.54	-1.45	0.118	0.7853	0	-1.23	-2.34	0.000543	0.00977	-1	7.10645	7.33463	213748_at	9866	TRIM66	612000	11	213748_at	tripartite motif containing 66
213784_at	-0.02	-1.01	0.956	1	0	-1.06	-2.09	0.00123	0.11655	0	0.13	1.09	0.61	0.9626	0	-1.04	-2.06	8.87e-05	0.00306	-1	8.08504	8.22565	213784_at	11020	IFT27		22	213784_at	intraflagellar transport 27 homolog (Chlamydomonas)
213827_at	-0.14	-1.1	0.68	1	0	-1.09	-2.12	0.00149	0.11988	0	-0.43	-1.34	0.108	0.7706	0	-1.11	-2.16	6.75e-05	0.00257	-1	8.51339	8.42418	213827_at	115703	ARHGAP33	614902	19	213827_at	Rho GTPase activating protein 33
214011_s_at	0.02	1.01	0.952	1	0	0.83	1.78	0.0123	0.21477	0	-0.03	-1.02	0.899	0.993	0	1.17	2.24	2.37e-05	0.00134	1	10.3088	10.1249	214011_s_at	51491	NOP16	612861	5	214011_s_at	NOP16 nucleolar protein
214038_at	0.6	1.52	0.389	1	0	1.92	3.77	0.00762	0.18695	0	0.35	1.27	0.536	0.952	0	2.68	6.43	7.52e-06	0.000665	1	8.07545	9.09351	214038_at	6355	CCL8	602283	17	214038_at	chemokine (C-C motif) ligand 8
214155_s_at	-0.1	-1.07	0.717	1	0	0.59	1.51	0.0343	0.29349	0	0.11	1.08	0.614	0.9636	0	1.05	2.07	8.82e-06	0.000732	1	7.63264	7.33705	214155_s_at	113251	LARP4		12	214155_s_at	La ribonucleoprotein domain family, member 4
214232_at	-0.18	-1.13	0.779	1	0	1.32	2.49	0.0392	0.3086	0	-0.09	-1.06	0.86	0.9891	0	1.78	3.44	0.00065	0.0111	1	3.34424	3.16768	214232_at					214232_at
214276_at	0.28	1.22	0.329	1	0	-0.75	-1.68	0.0108	0.20402	0	-0.26	-1.19	0.264	0.8809	0	-1.08	-2.11	1.16e-05	0.000882	-1	6.38936	7.10242	214276_at	11278	KLF12	607531	13	214276_at	Kruppel-like factor 12
214370_at	0.27	1.2	0.7	1	0	1.03	2.04	0.141	0.49711	0	0.83	1.78	0.133	0.7967	0	1.57	2.96	0.00562	0.0431	1	11.5403	11.2498	214370_at	6279	S100A8	123885	1	214370_at	S100 calcium binding protein A8
214414_x_at	0.37	1.29	0.612	1	0	0.57	1.49	0.434	0.75179	0	0.87	1.82	0.14	0.7993	0	1.62	3.07	0.00694	0.0495	1	10.4126	10.0112	214414_x_at	3039	HBA1	140700	16	214414_x_at	hemoglobin, alpha 1 | hemoglobin, alpha 2	3040	HBA2	141800 | 604131 | 613978 | 141850
214427_at	-0.19	-1.14	0.527	1	0	0.43	1.35	0.145	0.50184	0	0.03	1.02	0.894	0.9926	0	1.1	2.14	1.11e-05	0.000857	1	9.24186	9.06795	214427_at	4839	NOP2	164031	12	214427_at	NOP2 nucleolar protein
214467_at	0.06	1.04	0.938	1	0	0.16	1.12	0.826	0.93918	0	1.56	2.95	0.00824	0.5193	0	2.32	5	0.000136	0.00406	1	7.23082	6.51238	214467_at	8477	GPR65	604620	14	214467_at	G protein-coupled receptor 65
214490_at	0.91	1.88	0.0516	1	0	-0.03	-1.02	0.942	0.98083	0	0.22	1.16	0.555	0.9547	0	-1.07	-2.1	0.00473	0.0387	-1	5.66124	5.88405	214490_at	416	ARSF	300003	X	214490_at	arylsulfatase F
214511_x_at	0.08	1.06	0.928	1	0	2.55	5.84	0.0071	0.18547	0	1.91	3.75	0.0111	0.5457	0	4.24	18.96	1.71e-07	6.14e-05	1	3.95617	4.11388	214511_x_at	2210	FCGR1B	601502	1	214511_x_at	Fc fragment of IgG, high affinity Ib, receptor (CD64)
214586_at	-0.26	-1.2	0.582	1	0	1.59	3.01	0.00133	0.11765	0	0.17	1.12	0.657	0.969	0	2.14	4.41	2.98e-07	8.73e-05	1	2.89414	2.62089	214586_at	2861	GPR37	602583	7	214586_at	G protein-coupled receptor 37 (endothelin receptor type B-like)
214596_at	-0.13	-1.09	0.829	1	0	-0.09	-1.07	0.878	0.95855	0	-1.22	-2.33	0.0132	0.5628	0	-1.34	-2.53	0.00667	0.0482	-1	5.62157	6.7116	214596_at	1131	CHRM3	100100	1	214596_at	cholinergic receptor, muscarinic 3			118494
214696_at	0.07	1.05	0.795	1	0	0.71	1.64	0.0114	0.20762	0	0.05	1.04	0.807	0.9842	0	1.14	2.2	1.94e-06	0.000298	1	10.6259	10.8492	214696_at	84981	MIR22HG	612077	17	214696_at	MIR22 host gene (non-protein coding) | microRNA 22	407004	MIR22
214769_at	0.77	1.71	0.157	1	0	0.63	1.55	0.243	0.60732	0	-0.74	-1.67	0.0898	0.7452	0	-1.26	-2.39	0.00447	0.0374	-1	6.26002	7.89445	214769_at	1183	CLCN4	302910	X	214769_at	chloride channel, voltage-sensitive 4
214804_at	-0.09	-1.06	0.794	1	0	-1.13	-2.19	0.00156	0.12229	0	-0.33	-1.25	0.236	0.8653	0	-1.11	-2.16	0.000128	0.00391	-1	4.45784	4.27741	214804_at	2491	CENPI	300065	X	214804_at	centromere protein I
214844_s_at	-0.16	-1.11	0.786	1	0	0.26	1.2	0.655	0.87249	0	0.36	1.29	0.431	0.9305	0	2.05	4.15	2.79e-05	0.00147	1	4.61926	4.75404	214844_s_at	55816	DOK5	608334	20	214844_s_at	docking protein 5
214862_x_at	0.11	1.08	0.803	1	0	-0.05	-1.03	0.918	0.9732	0	-0.46	-1.38	0.2	0.8456	0	-1.06	-2.08	0.00428	0.0364	-1	5.90213	6.10087	214862_x_at					214862_x_at
214866_at	0.06	1.04	0.933	1	0	0.99	1.98	0.175	0.53918	0	0.65	1.57	0.257	0.8767	0	2.09	4.25	0.000508	0.00937	1	4.53953	4.76594	214866_at	5329	PLAUR	173391	19	214866_at	plasminogen activator, urokinase receptor
214895_s_at	-0.11	-1.08	0.804	1	0	0.02	1.01	0.969	0.99	0	0.46	1.37	0.199	0.8444	0	1.03	2.05	0.00455	0.0378	1	6.0688	5.26705	214895_s_at	102	ADAM10	602192	15	214895_s_at	ADAM metallopeptidase domain 10
214978_s_at	0.22	1.16	0.624	1	0	-0.59	-1.5	0.187	0.55107	0	-0.61	-1.53	0.0857	0.744	0	-1.11	-2.16	0.00239	0.0253	-1	4.99826	5.17791	214978_s_at	8497	PPFIA4	603145	1	214978_s_at	protein tyrosine phosphatase, receptor type, f polypeptide (PTPRF), interacting protein (liprin), alpha 4
215078_at	0.34	1.26	0.663	1	0	0.62	1.54	0.419	0.74123	0	0.07	1.05	0.915	0.9949	0	2.08	4.21	0.00114	0.0156	1	2.76774	2.97251	215078_at	6648	SOD2	147460	6	215078_at	superoxide dismutase 2, mitochondrial | uncharacterized LOC100129518	100129518	LOC100129518	612634
215120_s_at	-0.16	-1.12	0.608	1	0	0.75	1.68	0.0212	0.2511	0	0.38	1.3	0.133	0.7967	0	1.45	2.73	2.17e-07	7.25e-05	1	4.89613	4.83441	215120_s_at	23034	SAMD4A	610747	14	215120_s_at	sterile alpha motif domain containing 4A
215223_s_at	0.19	1.14	0.664	1	0	0.94	1.92	0.0305	0.2823	0	0.67	1.6	0.0502	0.6731	0	2.1	4.3	3.31e-08	2.05e-05	1	11.7411	11.7332	215223_s_at	6648	SOD2	147460	6	215223_s_at	superoxide dismutase 2, mitochondrial | uncharacterized LOC100129518	100129518	LOC100129518	612634
215443_at	-0.23	-1.17	0.656	1	0	-1.59	-3.01	0.00238	0.13705	0	-0.44	-1.36	0.276	0.8844	0	-1.83	-3.55	2.18e-05	0.00128	-1	5.32865	5.0296	215443_at	7253	TSHR	603372	14	215443_at	thyroid stimulating hormone receptor			603373 | 609152
215485_s_at	0.18	1.14	0.81	1	0	0.82	1.76	0.29	0.64856	0	0.02	1.02	0.971	0.9985	0	2.61	6.12	5.77e-05	0.00232	1	2.78446	2.78085	215485_s_at	3383	ICAM1	147840	19	215485_s_at	intercellular adhesion molecule 1			248310 | 611162
215526_at	0.18	1.14	0.653	1	0	0.18	1.13	0.658	0.87403	0	-0.93	-1.91	0.00548	0.4868	0	-1.14	-2.2	0.000852	0.013	-1	4.04537	4.948	215526_at					215526_at
215640_at	0.04	1.03	0.912	1	0	-1.02	-2.03	0.00617	0.17877	0	-0.16	-1.12	0.574	0.9573	0	-1.07	-2.1	0.000421	0.00833	-1	5.87141	6.3859	215640_at	23102	TBC1D2B		15	215640_at	TBC1 domain family, member 2B
215768_at	-0.06	-1.04	0.88	1	0	-0.96	-1.94	0.0113	0.20715	0	-0.45	-1.37	0.125	0.7911	0	-1.2	-2.31	0.000106	0.00346	-1	10.4558	10.6709	215768_at					215768_at
215775_at	-0.06	-1.04	0.938	1	0	0.5	1.42	0.48	0.77903	0	-0.43	-1.35	0.444	0.934	0	1.74	3.35	0.00281	0.0279	1	3.73063	4.54738	215775_at	7057	THBS1	188060	15	215775_at	thrombospondin 1
215933_s_at	-0.18	-1.13	0.608	1	0	0.5	1.42	0.145	0.50184	0	0.58	1.5	0.0353	0.6501	0	1.27	2.41	1.48e-05	0.00101	1	5.0117	4.70357	215933_s_at	3087	HHEX	604420	10	215933_s_at	hematopoietically expressed homeobox
216004_s_at	-0.42	-1.34	0.278	1	0	0.05	1.03	0.9	0.96746	0	0.76	1.7	0.0148	0.5734	0	1.05	2.07	0.00102	0.0146	1	6.99434	6.02292	216004_s_at	5316	PKNOX1	602100	21	216004_s_at	PBX/knotted 1 homeobox 1
216005_at	-0.34	-1.27	0.609	1	0	-0.1	-1.07	0.886	0.96152	0	-0.42	-1.34	0.43	0.9305	0	1.66	3.16	0.00274	0.0276	1	5.22561	5.42698	216005_at	3371	TNC	187380	9	216005_at	tenascin C
216236_s_at	-0.14	-1.1	0.824	1	0	0.6	1.51	0.336	0.68611	0	0.52	1.43	0.294	0.8886	0	2.46	5.52	3.88e-06	0.000445	1	6.14642	5.84499	216236_s_at	144195	SLC2A14	611039	12	216236_s_at	solute carrier family 2 (facilitated glucose transporter), member 14 | solute carrier family 2 (facilitated glucose transporter), member 3	6515	SLC2A3	138170
216388_s_at	-0.31	-1.24	0.396	1	0	0	-1	0.999	0.99933	0	0.46	1.38	0.117	0.7811	0	1.02	2.02	0.000797	0.0125	1	6.97444	6.17015	216388_s_at	1241	LTB4R	601531	14	216388_s_at	leukotriene B4 receptor
216598_s_at	-0.31	-1.24	0.538	1	0	0.75	1.68	0.14	0.49606	0	0.98	1.98	0.0169	0.5784	0	3.14	8.79	4.2e-11	1.85e-07	1	10.6804	10.032	216598_s_at	6347	CCL2	158105	17	216598_s_at	chemokine (C-C motif) ligand 2			182940 | 607948 | 609423
216782_at	-0.53	-1.44	0.392	1	0	0.52	1.43	0.403	0.73176	0	-0.12	-1.08	0.812	0.9848	0	2.16	4.46	3.5e-05	0.00171	1	3.39103	2.57603	216782_at					216782_at
216841_s_at	0.18	1.13	0.616	1	0	0.59	1.5	0.0976	0.43645	0	0.38	1.3	0.178	0.8302	0	1.66	3.16	1.01e-07	4.38e-05	1	11.1675	11.2486	216841_s_at	6648	SOD2	147460	6	216841_s_at	superoxide dismutase 2, mitochondrial | uncharacterized LOC100129518	100129518	LOC100129518	612634
216950_s_at	-0.09	-1.07	0.918	1	0	2.45	5.47	0.00855	0.19052	0	2.26	4.79	0.00252	0.4542	0	4.54	23.29	2.35e-08	1.68e-05	1	4.8313	4.67605	216950_s_at	2209	FCGR1A	146760	1	216950_s_at	Fc fragment of IgG, high affinity Ia, receptor (CD64) | Fc fragment of IgG, high affinity Ic, receptor (CD64), pseudogene | Fc fragment of IgG, high affinity Ib, receptor (CD64)	100132417 | 2210	FCGR1C | FCGR1B	601503 | 601502
217173_s_at	0.15	1.11	0.739	1	0	1.02	2.03	0.0257	0.26574	0	0.21	1.16	0.56	0.9562	0	1.37	2.58	0.000277	0.00645	1	4.69011	4.67982	217173_s_at	3949	LDLR	143890	19	217173_s_at	low density lipoprotein receptor			606945
217185_s_at	-0.05	-1.04	0.828	1	0	0.63	1.55	0.00959	0.19682	0	0.2	1.15	0.282	0.8862	0	1.13	2.18	8.2e-08	3.83e-05	1	8.74731	8.63175	217185_s_at	442240	ZNF259P1	603901	11	217185_s_at	zinc finger protein 259 pseudogene 1 | zinc finger protein 259	8882	ZNF259
217546_at	0.19	1.14	0.736	1	0	1.42	2.68	0.0121	0.21322	0	0.08	1.06	0.85	0.9878	0	2.16	4.46	5.92e-06	0.000566	1	8.64893	8.98451	217546_at	4499	MT1M	156357	16	217546_at	metallothionein 1M
217617_at	-0.35	-1.27	0.45	1	0	-0.59	-1.51	0.197	0.56292	0	-0.68	-1.6	0.0647	0.7042	0	-1.05	-2.07	0.00504	0.0403	-1	8.96633	9.13967	217617_at					217617_at
217678_at	0.52	1.44	0.325	1	0	1.42	2.67	0.00877	0.19206	0	0.29	1.22	0.493	0.9415	0	1.23	2.34	0.00458	0.038	1	5.90391	5.94482	217678_at	23657	SLC7A11	607933	4	217678_at	solute carrier family 7 (anionic amino acid transporter light chain, xc- system), member 11
217691_x_at	-0.05	-1.04	0.915	1	0	0.1	1.07	0.838	0.94345	0	0.64	1.56	0.0951	0.7484	0	1.31	2.48	0.000968	0.0141	1	4.8424	4.33792	217691_x_at	9123	SLC16A3	603877	17	217691_x_at	solute carrier family 16, member 3 (monocarboxylic acid transporter 4)
217738_at	-0.04	-1.03	0.893	1	0	0.93	1.9	0.00206	0.13019	0	0.21	1.16	0.366	0.9154	0	1.86	3.63	1.46e-11	9.01e-08	1	10.8476	10.5744	217738_at	10135	NAMPT	608764	7	217738_at	nicotinamide phosphoribosyltransferase
217739_s_at	-0.04	-1.03	0.881	1	0	0.75	1.68	0.00856	0.19052	0	0.23	1.17	0.311	0.8958	0	1.61	3.05	3.98e-10	7.76e-07	1	11.7491	11.5608	217739_s_at	10135	NAMPT	608764	7	217739_s_at	nicotinamide phosphoribosyltransferase
217996_at	-0.35	-1.27	0.357	1	0	1.03	2.04	0.00761	0.18695	0	0.33	1.26	0.273	0.8841	0	1.36	2.57	1.96e-05	0.0012	1	7.4384	7.12547	217996_at	22822	PHLDA1	605335	12	217996_at	pleckstrin homology-like domain, family A, member 1
217997_at	-0.06	-1.05	0.868	1	0	1.06	2.09	0.00674	0.18317	0	-0.08	-1.05	0.802	0.983	0	1.07	2.09	0.00077	0.0122	1	8.22664	8.12957	217997_at	22822	PHLDA1	605335	12	217997_at	pleckstrin homology-like domain, family A, member 1
217999_s_at	-0.32	-1.25	0.368	1	0	0.76	1.7	0.0361	0.29948	0	0.18	1.14	0.522	0.9485	0	1	2	0.000763	0.0122	1	9.3124	8.80278	217999_s_at	22822	PHLDA1	605335	12	217999_s_at	pleckstrin homology-like domain, family A, member 1
218096_at	-0.15	-1.11	0.522	1	0	0.47	1.38	0.0464	0.32695	0	0.37	1.29	0.0467	0.666	0	1.12	2.17	5.54e-08	2.8e-05	1	9.39616	8.8624	218096_at	55326	AGPAT5	614796	8	218096_at	1-acylglycerol-3-phosphate O-acyltransferase 5
218113_at	-0.12	-1.08	0.763	1	0	0.44	1.36	0.25	0.61443	0	0.23	1.18	0.445	0.9343	0	1.21	2.31	0.000162	0.00458	1	8.96417	8.66264	218113_at	23670	TMEM2	605835	9	218113_at	transmembrane protein 2
218199_s_at	-0.08	-1.06	0.778	1	0	0.76	1.69	0.00841	0.19052	0	0.16	1.12	0.479	0.94	0	1.2	2.3	9.16e-07	0.000175	1	8.91072	8.79431	218199_s_at	65083	NOL6	611532	9	218199_s_at	nucleolar protein 6 (RNA-associated)
218305_at	-0.24	-1.18	0.526	1	0	0.41	1.33	0.277	0.63663	0	0.29	1.22	0.337	0.9066	0	1.09	2.13	0.000446	0.00867	1	7.84945	7.51327	218305_at	79711	IPO4		14	218305_at	importin 4
218332_at	0.2	1.15	0.708	1	0	0.33	1.25	0.534	0.80997	0	0.94	1.92	0.0268	0.6235	0	1.2	2.29	0.00531	0.0415	1	3.62509	4.06717	218332_at	55859	BEX1	300690	X	218332_at	brain expressed, X-linked 1
218355_at	-0.06	-1.04	0.892	1	0	-1.37	-2.59	0.00197	0.12865	0	0.46	1.37	0.18	0.8321	0	-1.26	-2.39	0.000427	0.00841	-1	7.37709	6.79862	218355_at	24137	KIF4A	300521	X	218355_at	kinesin family member 4A
218368_s_at	0.19	1.14	0.764	1	0	2.38	5.22	0.000231	0.07925	0	0.2	1.15	0.679	0.9714	0	2.47	5.55	3.27e-06	0.000406	1	2.97261	3.35527	218368_s_at	51330	TNFRSF12A	605914	16	218368_s_at	tumor necrosis factor receptor superfamily, member 12A
218468_s_at	-1.48	-2.79	0.00355	1	0	0.32	1.25	0.517	0.80073	0	0.46	1.38	0.241	0.8709	0	2.04	4.13	1.7e-06	0.000268	1	9.35049	8.30241	218468_s_at	26585	GREM1	603054	15	218468_s_at	gremlin 1, DAN family BMP antagonist
218469_at	-1.29	-2.45	0.00861	1	0	0.28	1.22	0.558	0.82373	0	0.52	1.44	0.174	0.8289	0	2.01	4.02	1.47e-06	0.000244	1	10.357	9.24534	218469_at	26585	GREM1	603054	15	218469_at	gremlin 1, DAN family BMP antagonist
218755_at	0.14	1.1	0.784	1	0	-1.19	-2.27	0.0255	0.26525	0	0.62	1.53	0.139	0.7993	0	-1.19	-2.29	0.00515	0.0408	-1	5.29207	4.62965	218755_at	10112	KIF20A	605664	5	218755_at	kinesin family member 20A
219099_at	0.18	1.13	0.58	1	0	1.02	2.02	0.00278	0.1427	0	0.38	1.3	0.152	0.8102	0	1.26	2.39	8.4e-06	0.000711	1	8.14234	8.191	219099_at	57103	C12orf5	610775	12	219099_at	chromosome 12 open reading frame 5
219173_at	-0.35	-1.28	0.405	1	0	-1.19	-2.29	0.00605	0.17738	0	-0.29	-1.22	0.39	0.9218	0	-1.21	-2.31	0.000585	0.0103	-1	6.22857	6.37624	219173_at	80022	MYO15B		17	219173_at	myosin XVB pseudogene
219179_at	-0.37	-1.29	0.41	1	0	1.07	2.1	0.0178	0.24062	0	0.19	1.14	0.593	0.96	0	1.54	2.91	4.08e-05	0.00185	1	8.00695	7.93628	219179_at	51339	DACT1	607861	14	219179_at	dapper, antagonist of beta-catenin, homolog 1 (Xenopus laevis)
219181_at	-0.24	-1.18	0.789	1	0	1.06	2.09	0.231	0.59485	0	0.43	1.34	0.544	0.9541	0	2.51	5.68	0.00062	0.0107	1	4.83279	3.57623	219181_at	9388	LIPG	603684	18	219181_at	lipase, endothelial
219183_s_at	-0.04	-1.03	0.929	1	0	-0.2	-1.15	0.676	0.88118	0	1.07	2.1	0.00685	0.4975	0	1.37	2.58	0.000695	0.0116	1	7.16167	7.12825	219183_s_at	27128	CYTH4	606514	22	219183_s_at	cytohesin 4
219197_s_at	-0.26	-1.2	0.466	1	0	-0.67	-1.59	0.0635	0.37154	0	-0.4	-1.32	0.158	0.8146	0	-1.16	-2.24	0.000109	0.00352	-1	9.10343	9.31348	219197_s_at	57758	SCUBE2	611747	11	219197_s_at	signal peptide, CUB domain, EGF-like 2
219319_at	-0.11	-1.08	0.811	1	0	-0.45	-1.37	0.334	0.68392	0	-0.43	-1.35	0.245	0.8728	0	-1.92	-3.79	2.04e-06	0.000304	-1	5.58218	6.19442	219319_at	64344	HIF3A	609976	19	219319_at	hypoxia inducible factor 3, alpha subunit
219361_s_at	0.05	1.03	0.907	1	0	1.42	2.68	0.000742	0.10974	0	-0.19	-1.14	0.561	0.9562	0	1.18	2.27	0.000451	0.00872	1	6.81088	7.00825	219361_s_at	64782	AEN	610177	15	219361_s_at	apoptosis enhancing nuclease
219367_s_at	-0.26	-1.2	0.635	1	0	0.98	1.97	0.0796	0.40341	0	0.7	1.62	0.115	0.7784	0	2.12	4.34	7.48e-06	0.000663	1	3.64311	3.5745	219367_s_at	8828	NRP2	602070	2	219367_s_at	neuropilin 2
219420_s_at	0.18	1.13	0.455	1	0	1.06	2.08	4.17e-05	0.03774	1	-0.01	-1	0.975	0.9986	0	0.68	1.6	0.000736	0.012	0	8.17042	8.44682	219420_s_at	65260	SELRC1		1	219420_s_at	Sel1 repeat containing 1
219434_at	-0.07	-1.05	0.933	1	0	1.29	2.45	0.118	0.46409	0	0.57	1.48	0.386	0.9212	0	2.99	7.97	1.77e-05	0.00113	1	2.66091	2.65349	219434_at	54210	TREM1	605085	6	219434_at	triggering receptor expressed on myeloid cells 1
219471_at	-0.49	-1.4	0.415	1	0	0.09	1.06	0.884	0.96042	0	0.51	1.43	0.282	0.8864	0	1.87	3.67	0.000174	0.00479	1	5.9743	5.29796	219471_at	80183	KIAA0226L		13	219471_at	KIAA0226-like
219500_at	0.18	1.13	0.677	1	0	1.15	2.22	0.00793	0.1876	0	-0.08	-1.06	0.814	0.9848	0	1.47	2.77	3.96e-05	0.00183	1	5.92791	6.4847	219500_at	23529	CLCF1	607672	11	219500_at	cardiotrophin-like cytokine factor 1			610313
219522_at	-0.21	-1.16	0.459	1	0	0.63	1.55	0.0307	0.2823	0	0.5	1.42	0.0304	0.6341	0	1.15	2.22	3.42e-06	0.000411	1	8.25155	7.83919	219522_at	24147	FJX1	612206	11	219522_at	four jointed box 1 (Drosophila)
219578_s_at	-0.41	-1.33	0.261	1	0	-0.77	-1.71	0.0354	0.29658	0	-0.05	-1.03	0.873	0.9899	0	-1.19	-2.28	9e-05	0.00308	-1	4.59665	4.99901	219578_s_at	64506	CPEB1	607342	15	219578_s_at	cytoplasmic polyadenylation element binding protein 1
219579_at	-0.21	-1.16	0.567	1	0	0.04	1.03	0.918	0.9731	0	0.6	1.52	0.0454	0.6642	0	1.09	2.12	0.000456	0.00877	1	4.20429	4.27692	219579_at	5866	RAB3IL1		11	219579_at	RAB3A interacting protein (rabin3)-like 1
219677_at	0.05	1.04	0.895	1	0	0.17	1.12	0.663	0.87535	0	0.11	1.08	0.728	0.9753	0	1.13	2.19	0.000468	0.0089	1	2.32638	2.37696	219677_at	80176	SPSB1	611657	1	219677_at	splA/ryanodine receptor domain and SOCS box containing 1
219704_at	-0.31	-1.24	0.469	1	0	-0.46	-1.37	0.288	0.6462	0	-0.59	-1.5	0.0882	0.745	0	-1.07	-2.1	0.00239	0.0253	-1	6.4894	6.71667	219704_at	51087	YBX2	611447	17	219704_at	Y box binding protein 2
219890_at	-0.23	-1.17	0.627	1	0	0.15	1.11	0.745	0.90911	0	0.98	1.97	0.0105	0.5392	0	1.2	2.3	0.00192	0.0221	1	6.53328	5.75825	219890_at	23601	CLEC5A	604987	7	219890_at	C-type lectin domain family 5, member A
219978_s_at	0.22	1.17	0.55	1	0	-0.3	-1.23	0.425	0.7456	0	0.22	1.16	0.455	0.9362	0	-1.03	-2.04	0.000795	0.0125	-1	8.56386	8.45416	219978_s_at	51203	NUSAP1	612818	15	219978_s_at	nucleolar and spindle associated protein 1
220003_at	0.89	1.85	0.194	1	0	1.05	2.06	0.128	0.47869	0	-1.45	-2.74	0.0089	0.5228	0	-1.61	-3.05	0.00403	0.035	-1	4.49311	6.06243	220003_at	55282	LRRC36		16	220003_at	leucine rich repeat containing 36
220005_at	0.69	1.62	0.167	1	0	-0.12	-1.09	0.808	0.93274	0	0.91	1.88	0.0239	0.6166	0	1.57	2.98	0.000166	0.00464	1	6.24021	6.30396	220005_at	53829	P2RY13	606380	3	220005_at	purinergic receptor P2Y, G-protein coupled, 13
220042_x_at	-0.09	-1.07	0.798	1	0	-0.01	-1.01	0.983	0.99438	0	0.62	1.54	0.0331	0.6417	0	1.09	2.13	0.00029	0.00665	1	5.22491	4.84556	220042_x_at	59269	HIVEP3	606649	1	220042_x_at	human immunodeficiency virus type I enhancer binding protein 3
220048_at	0.42	1.34	0.391	1	0	0.77	1.71	0.117	0.46276	0	-1.15	-2.22	0.00393	0.46	0	-1.1	-2.14	0.00581	0.0441	-1	5.23332	6.12788	220048_at	10913	EDAR	129490	2	220048_at	ectodysplasin A receptor			224900 | 604095 | 612630
220088_at	-0.14	-1.1	0.798	1	0	0.53	1.44	0.329	0.68066	0	0.8	1.74	0.0646	0.7042	0	1.91	3.75	2.9e-05	0.00151	1	7.5718	7.54662	220088_at	728	C5AR1	113995	19	220088_at	complement component 5a receptor 1
220187_at	-0.11	-1.08	0.836	1	0	1.54	2.9	0.00481	0.16624	0	0.4	1.32	0.345	0.9074	0	2.1	4.29	4.11e-06	0.000455	1	8.4834	8.56284	220187_at	79689	STEAP4	611098	7	220187_at	STEAP family member 4
220220_at	0.34	1.27	0.543	1	0	-0.01	-1.01	0.982	0.9941	0	-1.2	-2.29	0.00933	0.5339	0	-1.34	-2.54	0.00371	0.0333	-1	9.68038	10.0641	220220_at	55073	LRRC37A4P		17	220220_at	leucine rich repeat containing 37, member A4, pseudogene				17_ctg5_hap1
220287_at	-0.38	-1.3	0.524	1	0	0.61	1.53	0.297	0.65334	0	-0.32	-1.24	0.5	0.9431	0	2.24	4.73	8.5e-06	0.000715	1	3.23468	3.06984	220287_at	56999	ADAMTS9	605421	3	220287_at	ADAM metallopeptidase with thrombospondin type 1 motif, 9
220330_s_at	-0.07	-1.05	0.93	1	0	0.01	1.01	0.986	0.99597	0	1.91	3.76	0.00176	0.4425	0	2.64	6.22	2.78e-05	0.00147	1	7.17615	5.95277	220330_s_at	64092	SAMSN1	607978	21	220330_s_at	SAM domain, SH3 domain and nuclear localization signals 1
220356_at	-0.92	-1.89	0.137	1	0	-0.33	-1.26	0.588	0.83971	0	-1.57	-2.96	0.00191	0.4425	0	-2.16	-4.47	3.15e-05	0.0016	-1	9.96568	8.82348	220356_at	10699	CORIN	605236	4	220356_at	corin, serine peptidase			614595
220358_at	0.57	1.49	0.446	1	0	0.81	1.76	0.28	0.63867	0	0.93	1.91	0.121	0.7878	0	2.55	5.84	6.03e-05	0.00239	1	4.66896	4.89667	220358_at	55509	BATF3	612470	1	220358_at	basic leucine zipper transcription factor, ATF-like 3
220387_s_at	-0.27	-1.21	0.287	1	0	-1.1	-2.14	4.52e-05	0.03972	-1	0.3	1.23	0.138	0.7993	0	-0.59	-1.51	0.00407	0.0352	0	6.47202	6.28688	220387_s_at	11147	HHLA3	604372	1	220387_s_at	HERV-H LTR-associating 3
220406_at	-0.96	-1.94	0.0197	1	0	-0.66	-1.58	0.105	0.44746	0	0.95	1.94	0.0039	0.4593	0	1.02	2.03	0.00205	0.023	1	6.27397	5.06393	220406_at	7042	TGFB2	190220	1	220406_at	transforming growth factor, beta 2			614816
220444_at	0.35	1.28	0.44	1	0	1.19	2.28	0.0109	0.20425	0	0.6	1.52	0.103	0.7643	0	1.21	2.31	0.00137	0.0176	1	6.28404	6.34993	220444_at	79230	ZNF557		19	220444_at	zinc finger protein 557
220612_at	-0.47	-1.39	0.294	1	0	0.6	1.51	0.185	0.54947	0	-0.14	-1.1	0.702	0.9731	0	1.02	2.02	0.00541	0.0421	1	4.30839	4.3293	220612_at					220612_at
220677_s_at	0.01	1.01	0.981	1	0	0.28	1.21	0.603	0.84725	0	0.04	1.03	0.92	0.9952	0	1.4	2.63	0.00141	0.018	1	2.19188	2.18179	220677_s_at	11095	ADAMTS8	605175	11	220677_s_at	ADAM metallopeptidase with thrombospondin type 1 motif, 8
220721_at	-0.21	-1.15	0.492	1	0	0.05	1.03	0.875	0.95763	0	0.5	1.42	0.0387	0.653	0	1.14	2.2	9.38e-06	0.000762	1	3.95396	3.56767	220721_at	80110	ZNF614		19	220721_at	zinc finger protein 614
220756_s_at	1.22	2.34	0.0312	1	0	0.61	1.52	0.279	0.6379	0	-1.27	-2.4	0.00562	0.4868	0	-1.4	-2.64	0.00229	0.0246	-1	3.93851	6.04795	220756_s_at	55065	SLC52A1	607883	17	220756_s_at	solute carrier family 52, riboflavin transporter, member 1			615026
220770_s_at	-0.08	-1.06	0.882	1	0	-0.66	-1.59	0.24	0.6042	0	-0.38	-1.3	0.393	0.9228	0	-1.43	-2.69	0.00207	0.0231	-1	5.97301	5.90852	220770_s_at	63920	C5orf54		5	220770_s_at	chromosome 5 open reading frame 54
221038_at	-0.32	-1.25	0.278	1	0	0.73	1.66	0.0145	0.22688	0	0.22	1.16	0.347	0.908	0	1.18	2.26	2.85e-06	0.000377	1	6.2289	5.94459	221038_at					221038_at
221245_s_at	0.05	1.03	0.901	1	0	0.63	1.54	0.107	0.45042	0	0.18	1.13	0.554	0.9547	0	1.17	2.25	0.000273	0.00641	1	7.95526	7.97622	221245_s_at	7855	FZD5	601723	2	221245_s_at	frizzled family receptor 5
221477_s_at	-0.15	-1.11	0.688	1	0	0.1	1.07	0.802	0.93007	0	0.33	1.26	0.284	0.8866	0	1.46	2.76	8.9e-06	0.000733	1	10.5552	10.278	221477_s_at	100129518	LOC100129518	147460	6	221477_s_at	uncharacterized LOC100129518 | superoxide dismutase 2, mitochondrial	6648	SOD2	612634
221484_at	-0.13	-1.09	0.697	1	0	0.6	1.52	0.0722	0.39078	0	-0.11	-1.08	0.681	0.9714	0	1.02	2.02	0.000231	0.00575	1	11.1875	11.0654	221484_at	9334	B4GALT5	604016	20	221484_at	UDP-Gal:betaGlcNAc beta 1,4- galactosyltransferase, polypeptide 5
221485_at	-0.2	-1.15	0.425	1	0	0.48	1.39	0.0554	0.35292	0	0.12	1.09	0.527	0.9493	0	1.38	2.6	8.4e-10	1.29e-06	1	11.07	10.8867	221485_at	9334	B4GALT5	604016	20	221485_at	UDP-Gal:betaGlcNAc beta 1,4- galactosyltransferase, polypeptide 5
221572_s_at	0	1	0.991	1	0	-0.81	-1.75	0.00464	0.1649	0	-0.46	-1.37	0.0413	0.6566	0	-1.34	-2.53	5.03e-08	2.71e-05	-1	3.82116	3.71949	221572_s_at	65010	SLC26A6	610068	3	221572_s_at	solute carrier family 26, member 6
221581_s_at	0.14	1.1	0.754	1	0	0.05	1.04	0.903	0.96828	0	0.69	1.61	0.0547	0.6845	0	1.24	2.36	0.000752	0.0121	1	5.14136	4.8365	221581_s_at	7462	LAT2	605719	7	221581_s_at	linker for activation of T cells family, member 2
221697_at	0.04	1.03	0.941	1	0	-0.71	-1.63	0.197	0.56248	0	-0.45	-1.37	0.302	0.8921	0	-1.27	-2.41	0.00452	0.0377	-1	3.84586	4.8065	221697_at	440738	MAP1LC3C	609605	1	221697_at	microtubule-associated protein 1 light chain 3 gamma
221698_s_at	0.04	1.03	0.934	1	0	-0.26	-1.2	0.558	0.82353	0	1.01	2.01	0.0055	0.4868	0	1.05	2.07	0.00396	0.0346	1	10.147	9.54868	221698_s_at	64581	CLEC7A	606264	12	221698_s_at	C-type lectin domain family 7, member A			613108 | 614079
221840_at	0.21	1.16	0.458	1	0	0.65	1.57	0.0231	0.25732	0	0.31	1.24	0.169	0.8239	0	1.11	2.16	4.8e-06	0.000499	1	10.2252	10.1431	221840_at	5791	PTPRE	600926	10	221840_at	protein tyrosine phosphatase, receptor type, E
221898_at	0.11	1.08	0.703	1	0	0.09	1.06	0.77	0.92007	0	0.5	1.41	0.0375	0.6511	0	1	2	5.98e-05	0.00239	1	9.75047	9.81148	221898_at	10630	PDPN	608863	1	221898_at	podoplanin
222072_at	0.04	1.03	0.916	1	0	-0.47	-1.39	0.238	0.6028	0	0.14	1.1	0.656	0.9687	0	-1.08	-2.11	0.00112	0.0155	-1	5.29802	5.79765	222072_at	100505933	LOC100505933		10	222072_at	uncharacterized LOC100505933
222088_s_at	-0.32	-1.25	0.613	1	0	0.4	1.32	0.529	0.80717	0	0.43	1.34	0.401	0.9257	0	2.17	4.52	5.11e-05	0.00217	1	8.29716	7.95271	222088_s_at	144195	SLC2A14	611039	12	222088_s_at	solute carrier family 2 (facilitated glucose transporter), member 14 | solute carrier family 2 (facilitated glucose transporter), member 3	6515	SLC2A3	138170
222123_s_at	-0.07	-1.05	0.886	1	0	-0.82	-1.77	0.0844	0.41282	0	-0.39	-1.31	0.296	0.8899	0	-1.83	-3.55	6.29e-06	0.000589	-1	3.51305	4.32534	222123_s_at	64344	HIF3A	609976	19	222123_s_at	hypoxia inducible factor 3, alpha subunit
222124_at	-0.17	-1.12	0.79	1	0	-0.7	-1.62	0.266	0.6261	0	-0.39	-1.31	0.433	0.9305	0	-2.44	-5.44	4.94e-06	0.00051	-1	5.29387	6.098	222124_at	64344	HIF3A	609976	19	222124_at	hypoxia inducible factor 3, alpha subunit
222142_at	-0.12	-1.08	0.768	1	0	0.3	1.23	0.443	0.75708	0	0.25	1.19	0.417	0.9304	0	1.17	2.25	0.000354	0.0075	1	4.39725	4.05996	222142_at	1540	CYLD	132700	16	222142_at	cylindromatosis (turban tumor syndrome)			601606 | 605018 | 605041
222218_s_at	0.27	1.21	0.583	1	0	0.3	1.23	0.546	0.81741	0	1.2	2.29	0.00337	0.4593	0	1.19	2.27	0.00368	0.0331	1	6.99148	6.9527	222218_s_at	29992	PILRA	605341	7	222218_s_at	paired immunoglobin-like type 2 receptor alpha
222253_s_at	-0.52	-1.43	0.473	1	0	-1.4	-2.64	0.0553	0.35259	0	-0.77	-1.71	0.18	0.8313	0	-1.64	-3.11	0.00542	0.0421	-1	5.54516	5.76582	222253_s_at	29774	POM121L9P		22	222253_s_at	POM121 transmembrane nucleoporin-like 9, pseudogene
222305_at	0.1	1.07	0.876	1	0	1.32	2.49	0.0377	0.30484	0	0.04	1.03	0.936	0.9965	0	1.68	3.2	0.00115	0.0157	1	4.27831	4.25612	222305_at	3099	HK2	601125	2	222305_at	hexokinase 2
222335_at	-0.26	-1.19	0.322	1	0	0.24	1.18	0.353	0.69749	0	0.35	1.28	0.0908	0.7452	0	1.1	2.15	9.16e-07	0.000175	1	5.65176	5.0882	222335_at					222335_at
222347_at	0.83	1.77	0.206	1	0	0.6	1.51	0.36	0.70276	0	-1.53	-2.89	0.00405	0.4641	0	-2.06	-4.16	0.000156	0.00445	-1	7.60109	9.25129	222347_at					222347_at
222385_x_at	-0.05	-1.04	0.856	1	0	0.24	1.18	0.424	0.74521	0	0.53	1.44	0.0285	0.624	0	1	2.01	6.52e-05	0.0025	1	6.98469	6.60554	222385_x_at	29927	SEC61A1	609213	3	222385_x_at	Sec61 alpha 1 subunit (S. cerevisiae)
222483_at	0.29	1.22	0.565	1	0	0.4	1.32	0.426	0.74664	0	0.76	1.69	0.0626	0.6972	0	1.26	2.39	0.00251	0.0261	1	4.40874	4.30985	222483_at	79180	EFHD2		1	222483_at	EF-hand domain family, member D2
222528_s_at	-0.31	-1.24	0.401	1	0	0.12	1.09	0.738	0.90698	0	0.23	1.17	0.435	0.9315	0	1.11	2.16	0.000279	0.00647	1	8.08238	7.86183	222528_s_at	51312	SLC25A37	610387	8	222528_s_at	solute carrier family 25 (mitochondrial iron transporter), member 37
222554_s_at	0.04	1.03	0.883	1	0	1	1.99	0.00171	0.1242	0	0.01	1	0.979	0.9991	0	1.06	2.08	4.61e-05	0.00203	1	3.58446	3.68886	222554_s_at	65083	NOL6	611532	9	222554_s_at	nucleolar protein 6 (RNA-associated)
222846_at	-0.31	-1.24	0.528	1	0	0.1	1.07	0.83	0.94038	0	0.62	1.54	0.11	0.7724	0	1.07	2.1	0.00703	0.05	1	5.42098	4.64624	222846_at	51762	RAB8B	613532	15	222846_at	RAB8B, member RAS oncogene family
222872_x_at	0.06	1.04	0.867	1	0	0.2	1.15	0.594	0.84316	0	0.38	1.3	0.204	0.8482	0	1.47	2.76	5.77e-06	0.000558	1	8.77575	8.60825	222872_x_at	64859	NABP1	612103	2	222872_x_at	nucleic acid binding protein 1
222883_at	-0.02	-1.02	0.922	1	0	0.46	1.37	0.0729	0.39232	0	0.09	1.06	0.659	0.9694	0	1.02	2.03	2.49e-06	0.00035	1	9.67202	9.507	222883_at	65260	SELRC1		1	222883_at	Sel1 repeat containing 1
222900_at	-0.56	-1.47	0.0848	1	0	0.05	1.03	0.881	0.95961	0	0.66	1.58	0.011	0.5457	0	1.31	2.47	2.26e-06	0.00033	1	7.59335	7.00994	222900_at	56675	NRIP3	613125	11	222900_at	nuclear receptor interacting protein 3
222934_s_at	0.49	1.4	0.588	1	0	1.24	2.36	0.17	0.53284	0	1.58	2.99	0.0296	0.6269	0	2.62	6.17	0.000441	0.00861	1	4.11039	4.58409	222934_s_at	26253	CLEC4E	609962	12	222934_s_at	C-type lectin domain family 4, member E
223159_s_at	-0.09	-1.06	0.868	1	0	0.25	1.19	0.627	0.86018	0	0.54	1.45	0.2	0.8444	0	1.29	2.44	0.00276	0.0276	1	5.8412	5.93022	223159_s_at	10783	NEK6	604884	9	223159_s_at	NIMA-related kinase 6
223222_at	-0.05	-1.04	0.9	1	0	0.47	1.39	0.242	0.60587	0	0.18	1.13	0.58	0.9582	0	1.1	2.14	0.00102	0.0145	1	5.79265	5.49519	223222_at	60386	SLC25A19	606521	17	223222_at	solute carrier family 25 (mitochondrial thiamine pyrophosphate carrier), member 19			607196 | 613710
223225_s_at	0.04	1.03	0.894	1	0	0.88	1.84	0.00237	0.13705	0	0.11	1.08	0.622	0.9636	0	1.26	2.39	3.42e-07	9.58e-05	1	7.04621	6.70771	223225_s_at	81929	SEH1L	609263	18	223225_s_at	SEH1-like (S. cerevisiae)
223243_s_at	-0.61	-1.52	0.096	1	0	-0.41	-1.33	0.259	0.62165	0	0.44	1.35	0.132	0.7965	0	1.06	2.09	0.000402	0.0081	1	8.73827	7.82531	223243_s_at	80267	EDEM3	610214	1	223243_s_at	ER degradation enhancer, mannosidase alpha-like 3
223397_s_at	-0.09	-1.07	0.721	1	0	0.71	1.64	0.00692	0.18544	0	0.01	1	0.98	0.9991	0	1.02	2.03	4.1e-06	0.000455	1	9.43409	9.20018	223397_s_at	51388	NIP7		16	223397_s_at	nuclear import 7 homolog (S. cerevisiae)
223413_s_at	-0.03	-1.02	0.939	1	0	1.08	2.11	0.00666	0.18256	0	-0.03	-1.02	0.927	0.9957	0	1.25	2.38	0.000112	0.00358	1	8.77106	8.87922	223413_s_at	55646	LYAR		4	223413_s_at	Ly1 antibody reactive
223414_s_at	-0.04	-1.03	0.898	1	0	0.56	1.48	0.0577	0.35907	0	0.15	1.11	0.508	0.9448	0	1.02	2.03	3.86e-05	0.0018	1	9.06999	8.88837	223414_s_at	55646	LYAR		4	223414_s_at	Ly1 antibody reactive
223541_at	0.93	1.91	0.313	1	0	4.21	18.49	1.91e-05	0.02672	1	0.74	1.67	0.312	0.8959	0	3.58	11.94	5.94e-06	0.000566	1	5.31242	5.65531	223541_at	3038	HAS3	602428	16	223541_at	hyaluronan synthase 3
223553_s_at	-0.19	-1.14	0.664	1	0	0.53	1.45	0.228	0.59226	0	0.2	1.15	0.563	0.9562	0	1.44	2.72	9.6e-05	0.00323	1	6.39726	6.29743	223553_s_at	79930	DOK3	611435	5	223553_s_at	docking protein 3
223603_at	-0.08	-1.05	0.828	1	0	-0.93	-1.9	0.0108	0.20416	0	-0.28	-1.21	0.328	0.9033	0	-1.08	-2.12	0.000271	0.00639	-1	4.44314	4.95229	223603_at	7732	RNF112	601237	17	223603_at	ring finger protein 112
223614_at	-0.28	-1.21	0.553	1	0	-0.41	-1.33	0.38	0.7174	0	-0.16	-1.12	0.665	0.9701	0	-1.15	-2.23	0.00261	0.0267	-1	7.21742	7.52035	223614_at	4325	MMP16	602262	8	223614_at	matrix metallopeptidase 16 (membrane-inserted)
223636_at	-0.12	-1.09	0.694	1	0	-0.92	-1.89	0.00338	0.14959	0	-0.35	-1.28	0.147	0.8038	0	-1.06	-2.09	3.76e-05	0.00178	-1	3.80533	4.0151	223636_at	84217	ZMYND12		1	223636_at	zinc finger, MYND-type containing 12
223645_s_at	0.83	1.77	0.532	1	0	0.61	1.52	0.647	0.86835	0	-2.8	-6.97	0.00941	0.5339	0	-2.92	-7.59	0.00682	0.049	-1	5.53124	6.63025	223645_s_at	246126	TXLNG2P	400031	Y	223645_s_at	taxilin gamma 2, pseudogene
223646_s_at	1.02	2.03	0.511	1	0	0.69	1.61	0.658	0.87397	0	-3.55	-11.73	0.00528	0.4824	0	-3.49	-11.24	0.00608	0.0455	-1	6.22584	7.4802	223646_s_at	246126	TXLNG2P	400031	Y	223646_s_at	taxilin gamma 2, pseudogene
223801_s_at	0.19	1.14	0.713	1	0	0.21	1.16	0.685	0.88489	0	0.82	1.76	0.054	0.6837	0	1.24	2.36	0.00407	0.0352	1	5.77091	5.23782	223801_s_at	80832	APOL4	181500	22	223801_s_at	apolipoprotein L, 4			607254
223919_at	-0.11	-1.08	0.842	1	0	-0.62	-1.54	0.253	0.6165	0	-0.29	-1.22	0.506	0.9436	0	-1.28	-2.43	0.00376	0.0336	-1	8.47575	8.09277	223919_at	63970	TP53AIP1	605426	11	223919_at	tumor protein p53 regulated apoptosis inducing protein 1
223925_s_at	-0.11	-1.08	0.781	1	0	0.25	1.19	0.541	0.81481	0	0.96	1.94	0.00382	0.4593	0	1.09	2.12	0.00113	0.0156	1	8.27265	7.52516	223925_s_at	136319	MTPN	606484	7	223925_s_at	myotrophin
224013_s_at	0.03	1.02	0.941	1	0	0.53	1.45	0.15	0.50788	0	-0.45	-1.36	0.129	0.794	0	1.18	2.26	0.000129	0.00394	1	7.37502	6.84865	224013_s_at	83595	SOX7	612202	8	224013_s_at	SRY (sex determining region Y)-box 7
224047_at	-0.21	-1.16	0.579	1	0	0.62	1.54	0.11	0.45382	0	0.54	1.45	0.0802	0.7341	0	1.34	2.53	3.89e-05	0.00181	1	6.2207	5.56786	224047_at					224047_at
224235_at	-0.8	-1.75	0.0968	1	0	-0.06	-1.04	0.908	0.97008	0	0.35	1.28	0.358	0.9128	0	1.46	2.75	0.000273	0.00641	1	5.09754	4.26551	224235_at					224235_at
224311_s_at	0.18	1.13	0.612	1	0	0.76	1.69	0.0348	0.2946	0	0.47	1.39	0.0949	0.7484	0	1.21	2.31	4.91e-05	0.00211	1	6.46531	6.23085	224311_s_at	51719	CAB39	612174	2	224311_s_at	calcium binding protein 39
224467_s_at	0.01	1.01	0.98	1	0	0.9	1.86	0.0108	0.20394	0	0.13	1.09	0.644	0.966	0	1	2	0.000475	0.00897	1	8.16458	8.13237	224467_s_at	84306	PDCD2L		19	224467_s_at	programmed cell death 2-like
224496_s_at	-0.01	-1.01	0.973	1	0	-0.69	-1.61	0.0175	0.23922	0	-0.16	-1.12	0.475	0.9394	0	-1.03	-2.04	1.99e-05	0.00121	-1	6.54299	6.62018	224496_s_at	84314	TMEM107		17	224496_s_at	transmembrane protein 107
224654_at	-0.04	-1.03	0.864	1	0	0.69	1.62	0.00239	0.13705	0	0.13	1.09	0.462	0.9362	0	1.02	2.03	1.53e-07	5.69e-05	1	11.9597	11.7173	224654_at	9188	DDX21	606357	10	224654_at	DEAD (Asp-Glu-Ala-Asp) box helicase 21
224917_at	0.11	1.08	0.8	1	0	0.38	1.3	0.362	0.70419	0	0.07	1.05	0.828	0.9864	0	1.51	2.85	2.31e-05	0.00133	1	10.0021	9.95788	224917_at	81671	VMP1	611753	17	224917_at	vacuole membrane protein 1 | microRNA 21	406991	MIR21	611020
225207_at	-0.13	-1.09	0.68	1	0	-0.9	-1.86	0.00546	0.17221	0	-0.19	-1.14	0.445	0.934	0	-1.07	-2.1	5.62e-05	0.00229	-1	11.6696	11.8899	225207_at	5166	PDK4	602527	7	225207_at	pyruvate dehydrogenase kinase, isozyme 4
225520_at	-0.09	-1.06	0.756	1	0	0.37	1.29	0.206	0.5713	0	0.44	1.35	0.0625	0.6972	0	1.08	2.12	1.35e-05	0.00095	1	7.07766	7.02934	225520_at	25902	MTHFD1L	611427	6	225520_at	methylenetetrahydrofolate dehydrogenase (NADP+ dependent) 1-like
225647_s_at	0.27	1.21	0.548	1	0	-0.15	-1.11	0.742	0.90806	0	0.83	1.78	0.024	0.6172	0	1.03	2.04	0.00567	0.0433	1	11.136	10.9214	225647_s_at	1075	CTSC	170650	11	225647_s_at	cathepsin C			245000 | 245010 | 602365
225699_at	0.01	1.01	0.97	1	0	0.72	1.64	0.0333	0.28936	0	-0.01	-1	0.982	0.9991	0	1.21	2.31	1.89e-05	0.00118	1	10.0793	10.0525	225699_at	285958	SNHG15		7	225699_at	small nucleolar RNA host gene 15 (non-protein coding)
225777_at	0.57	1.48	0.0427	1	0	0.43	1.35	0.122	0.47017	0	-0.7	-1.62	0.0022	0.4462	0	-1.15	-2.22	1.69e-06	0.000267	-1	6.31881	6.89042	225777_at	89958	SAPCD2	612057	9	225777_at	suppressor APC domain containing 2
225840_at	-0.01	-1.01	0.969	1	0	-1.12	-2.18	0.000181	0.07323	0	0.17	1.13	0.45	0.9356	0	-1.23	-2.35	7.05e-07	0.000149	-1	11.5543	11.4036	225840_at	7008	TEF	188595	22	225840_at	thyrotrophic embryonic factor
225987_at	-0.2	-1.15	0.446	1	0	0.51	1.43	0.0488	0.3338	0	0.23	1.17	0.258	0.8772	0	1.03	2.05	2.96e-06	0.000387	1	11.765	11.8356	225987_at	79689	STEAP4	611098	7	225987_at	STEAP family member 4
226363_at	-0.19	-1.14	0.521	1	0	-1.08	-2.12	0.000351	0.0864	0	-0.15	-1.11	0.508	0.9447	0	-1.05	-2.07	1.89e-05	0.00118	-1	10.8404	10.689	226363_at	10057	ABCC5	605251	3	226363_at	ATP-binding cassette, sub-family C (CFTR/MRP), member 5
226368_at	0.4	1.32	0.445	1	0	0.85	1.8	0.107	0.45031	0	0.67	1.59	0.112	0.7748	0	1.19	2.29	0.00522	0.0411	1	5.85488	6.49635	226368_at	50515	CHST11	610128	12	226368_at	carbohydrate (chondroitin 4) sulfotransferase 11
226372_at	0.17	1.13	0.644	1	0	0.08	1.06	0.831	0.9406	0	0.88	1.84	0.00417	0.4641	0	1.17	2.25	0.000183	0.00492	1	8.38208	8.33073	226372_at	50515	CHST11	610128	12	226372_at	carbohydrate (chondroitin 4) sulfotransferase 11
226499_at	0.24	1.18	0.303	1	0	1.09	2.13	1.14e-05	0.02382	1	0.24	1.18	0.188	0.838	0	0.79	1.72	5.97e-05	0.00239	0	10.6293	10.772	226499_at	441478	NRARP		9	226499_at	NOTCH-regulated ankyrin repeat protein
226558_at	0.09	1.07	0.841	1	0	-0.05	-1.04	0.911	0.9708	0	-0.96	-1.94	0.00984	0.5392	0	-1.2	-2.3	0.00144	0.0182	-1	10.5607	11.1939	226558_at	100132288	TEKT4P2		21	226558_at	tektin 4 pseudogene 2 | ankyrin repeat domain 57 pseudogene | MAFF interacting protein (pseudogene)	389834 | 727764	LOC389834 | MAFIP		Un_gl000218 | 4_gl000194_random
226621_at	0.21	1.16	0.378	1	0	0.83	1.78	0.000689	0.10919	0	0.18	1.14	0.327	0.9027	0	1.2	2.29	1.54e-08	1.36e-05	1	11.271	11.5461	226621_at	2266	FGG	134850	4	226621_at	fibrinogen gamma chain | oncostatin M receptor	9180	OSMR	105250 | 601743	5
226658_at	0.26	1.2	0.543	1	0	0.29	1.22	0.499	0.79068	0	0.67	1.59	0.0521	0.6813	0	1.17	2.26	0.000923	0.0136	1	5.78176	5.76815	226658_at	10630	PDPN	608863	1	226658_at	podoplanin
226665_at	0.08	1.05	0.867	1	0	-0.65	-1.56	0.165	0.52716	0	-0.78	-1.71	0.0378	0.6511	0	-1.31	-2.47	0.000656	0.0111	-1	10.0386	10.3314	226665_at	130872	AHSA2		2	226665_at	AHA1, activator of heat shock 90kDa protein ATPase homolog 2 (yeast)
226756_at	0.03	1.02	0.932	1	0	0.83	1.78	0.017	0.23687	0	0.14	1.1	0.617	0.9636	0	1.19	2.28	4.05e-05	0.00184	1	8.22468	8.43712	226756_at	168455	CCDC71L		7	226756_at	coiled-coil domain containing 71-like
226847_at	0.19	1.14	0.584	1	0	0.68	1.6	0.0511	0.34119	0	-0.16	-1.11	0.572	0.9569	0	1.09	2.13	0.000169	0.0047	1	9.07577	9.56977	226847_at	10468	FST	136470	5	226847_at	follistatin			184700
226869_at	-0.21	-1.16	0.429	1	0	-1.43	-2.69	1.23e-06	0.00948	-1	-0.32	-1.25	0.139	0.7993	0	-1.35	-2.55	2.22e-08	1.68e-05	-1	10.6946	10.4567	226869_at	1953	MEGF6	604266	1	226869_at	multiple EGF-like-domains 6
226972_s_at	-0.2	-1.14	0.706	1	0	-0.85	-1.81	0.102	0.44266	0	-0.25	-1.19	0.549	0.9547	0	-1.62	-3.07	0.000186	0.00496	-1	5.12421	5.59957	226972_s_at	64753	CCDC136	611902	7	226972_s_at	coiled-coil domain containing 136
226995_at	-0.15	-1.11	0.677	1	0	-1.08	-2.11	0.00465	0.1649	0	-0.03	-1.02	0.923	0.9957	0	-1.09	-2.12	0.00043	0.00847	-1	6.69894	6.56016	226995_at	642852	LOC642852		21	226995_at	uncharacterized LOC642852
226997_at	-0.17	-1.13	0.799	1	0	-1.64	-3.13	0.018	0.24062	0	-0.13	-1.09	0.815	0.9848	0	-1.77	-3.42	0.0016	0.0196	-1	6.67436	7.15217	226997_at	81792	ADAMTS12	606184	5	226997_at	ADAM metallopeptidase with thrombospondin type 1 motif, 12
227015_at	1.06	2.08	0.000728	1	0	1.38	2.61	1.74e-05	0.02554	1	0.03	1.02	0.908	0.9941	0	0.21	1.16	0.371	0.587	0	7.6287	8.45306	227015_at	57168	ASPHD2		22	227015_at	aspartate beta-hydroxylase domain containing 2
227058_at	-0.08	-1.06	0.829	1	0	1.22	2.34	0.00201	0.12902	0	0.42	1.34	0.172	0.8268	0	1.82	3.53	7.91e-08	3.74e-05	1	9.19172	9.92509	227058_at	84935	MEDAG		13	227058_at	mesenteric estrogen-dependent adipogenesis
227103_s_at	-0.26	-1.2	0.643	1	0	1.8	3.49	0.00196	0.12865	0	0.22	1.16	0.631	0.9648	0	1.91	3.77	5.66e-05	0.00229	1	5.83815	5.48663	227103_s_at	9718	ECE2	610145	3	227103_s_at	endothelin converting enzyme 2
227107_at	-0.04	-1.03	0.85	1	0	0.74	1.67	0.00176	0.12464	0	0.2	1.15	0.267	0.8822	0	1.12	2.17	3.4e-08	2.05e-05	1	11.003	10.977	227107_at					227107_at
227184_at	0.85	1.8	0.037	1	0	1.15	2.22	0.00502	0.16776	0	0.92	1.9	0.00473	0.4816	0	1.65	3.14	1.82e-06	0.000282	1	6.7954	7.08773	227184_at	5724	PTAFR	173393	1	227184_at	platelet-activating factor receptor
227243_s_at	-0.76	-1.7	0.0729	1	0	-0.7	-1.63	0.0991	0.43851	0	-0.11	-1.08	0.754	0.9796	0	-1.04	-2.06	0.0027	0.0273	-1	8.73578	8.63065	227243_s_at	253738	EBF3	607407	10	227243_s_at	early B-cell factor 3
227262_at	0.01	1.01	0.985	1	0	0.26	1.2	0.628	0.86057	0	0.64	1.56	0.141	0.7993	0	1.42	2.68	0.00144	0.0182	1	8.0556	7.8736	227262_at	145864	HAPLN3		15	227262_at	hyaluronan and proteoglycan link protein 3
227285_at	0.06	1.04	0.9	1	0	-2.1	-4.28	5.9e-05	0.04366	-1	-0.06	-1.05	0.871	0.9898	0	-1.87	-3.65	9.15e-06	0.000747	-1	10.5771	10.35	227285_at	148523	C1orf51		1	227285_at	chromosome 1 open reading frame 51
227330_x_at	0.21	1.16	0.655	1	0	-0.1	-1.07	0.838	0.94345	0	-1.15	-2.22	0.00318	0.4593	0	-1.36	-2.57	0.000585	0.0103	-1	7.92269	8.81284	227330_x_at	100132288	TEKT4P2		21	227330_x_at	tektin 4 pseudogene 2 | tektin 4 pseudogene | MAFF interacting protein (pseudogene)	100233156 | 727764	LOC100233156 | MAFIP		Un_gl000218 | 4_gl000194_random
227429_at	0.15	1.11	0.698	1	0	-0.2	-1.15	0.608	0.84997	0	-0.46	-1.38	0.15	0.8081	0	-1.01	-2.01	0.00214	0.0236	-1	7.15648	7.72896	227429_at	283229	EFCAB4A	614177	11	227429_at	EF-hand calcium binding domain 4A
227458_at	0.48	1.4	0.541	1	0	1.56	2.94	0.0521	0.3435	0	0.62	1.54	0.325	0.9023	0	2.45	5.47	0.000211	0.00543	1	5.82504	6.22171	227458_at	29126	CD274	605402	9	227458_at	CD274 molecule
227522_at	-0.21	-1.15	0.448	1	0	-0.62	-1.54	0.0237	0.25946	0	-0.24	-1.18	0.265	0.8818	0	-1.19	-2.29	4.56e-07	0.000111	-1	8.40942	8.91695	227522_at	134147	CMBL	613379	5	227522_at	carboxymethylenebutenolidase homolog (Pseudomonas)
227553_at	0.29	1.22	0.622	1	0	-0.05	-1.04	0.932	0.9772	0	1.12	2.18	0.0176	0.5836	0	1.43	2.69	0.0028	0.0279	1	6.23582	6.2372	227553_at	23533	PIK3R5	611317	17	227553_at	phosphoinositide-3-kinase, regulatory subunit 5
227657_at	-0.16	-1.12	0.685	1	0	-0.29	-1.22	0.461	0.7682	0	-0.54	-1.45	0.088	0.745	0	-1.22	-2.33	0.000215	0.0055	-1	7.44179	8.12912	227657_at	57484	RNF150		4	227657_at	ring finger protein 150
227677_at	-0.43	-1.34	0.537	1	0	-0.62	-1.54	0.368	0.70865	0	1.05	2.07	0.0589	0.6889	0	1.74	3.35	0.00217	0.0238	1	8.88995	7.79231	227677_at	3718	JAK3	600173	19	227677_at	Janus kinase 3			600802
227697_at	0.23	1.17	0.711	1	0	1.51	2.84	0.0177	0.24039	0	0.2	1.15	0.69	0.9717	0	2.7	6.49	6.71e-07	0.000143	1	8.33813	8.89392	227697_at	9021	SOCS3	604176	17	227697_at	suppressor of cytokine signaling 3			605805
227715_at	0.51	1.43	0.228	1	0	0.31	1.24	0.464	0.76955	0	-1.19	-2.28	0.00066	0.381	0	-1.34	-2.53	0.000151	0.00436	-1	4.49146	5.62986	227715_at	100132288	TEKT4P2		21	227715_at	tektin 4 pseudogene 2 | tektin 4 pseudogene | MAFF interacting protein (pseudogene)	100233156 | 727764	LOC100233156 | MAFIP		Un_gl000218 | 4_gl000194_random
227749_at	0.12	1.09	0.751	1	0	0.36	1.28	0.346	0.69379	0	0.62	1.54	0.042	0.6566	0	1.07	2.1	0.000676	0.0114	1	5.88425	5.42036	227749_at	5452	POU2F2	164176	19	227749_at	POU class 2 homeobox 2
227762_at	0.4	1.32	0.382	1	0	-2.01	-4.04	3.19e-05	0.03389	-1	0.1	1.07	0.788	0.9827	0	-2.97	-7.82	6.8e-12	5.23e-08	-1	8.7191	9.65367	227762_at					227762_at
227920_at	-0.3	-1.23	0.401	1	0	0.71	1.63	0.0466	0.32717	0	-0.16	-1.11	0.578	0.9582	0	1.19	2.28	6.14e-05	0.00241	1	7.7335	7.53643	227920_at	57673	BEND3		6	227920_at	BEN domain containing 3
227971_at	-0.31	-1.24	0.52	1	0	-0.8	-1.74	0.105	0.44791	0	-0.52	-1.43	0.185	0.8355	0	-1.19	-2.29	0.00298	0.029	-1	3.50239	3.50799	227971_at	203447	NRK	300791	X	227971_at	Nik related kinase
228043_at	-0.39	-1.31	0.356	1	0	1.31	2.48	0.00245	0.13705	0	0.51	1.42	0.132	0.7967	0	1.89	3.7	2.77e-07	8.64e-05	1	5.10641	4.65553	228043_at	84135	UTP15		5	228043_at	UTP15, U3 small nucleolar ribonucleoprotein, homolog (S. cerevisiae)
228058_at	0.37	1.29	0.362	1	0	-0.04	-1.03	0.916	0.97255	0	-0.04	-1.03	0.901	0.9932	0	-1.13	-2.19	0.000812	0.0127	-1	11.614	12.0379	228058_at	124220	ZG16B		16	228058_at	zymogen granule protein 16B
228066_at	0.84	1.79	0.0984	1	0	1.87	3.65	0.000415	0.09041	0	0.32	1.25	0.431	0.9305	0	1.5	2.82	0.000386	0.00794	1	6.9422	7.41739	228066_at	100170841	C17orf96		17	228066_at	chromosome 17 open reading frame 96
228171_s_at	0.24	1.18	0.272	1	0	-0.57	-1.48	0.00996	0.19882	0	-0.42	-1.34	0.0164	0.5784	0	-1.09	-2.14	1.36e-08	1.26e-05	-1	6.46147	6.94176	228171_s_at	25894	PLEKHG4	117210	16	228171_s_at	pleckstrin homology domain containing, family G (with RhoGef domain) member 4			600223 | 609526
228201_at	-0.06	-1.05	0.871	1	0	0.54	1.46	0.169	0.53166	0	0.36	1.28	0.258	0.8775	0	1.14	2.21	0.000476	0.00897	1	7.25939	6.84578	228201_at	200894	ARL13B	608922	3	228201_at	ADP-ribosylation factor-like 13B			612291
228233_at	-0.46	-1.38	0.228	1	0	-0.67	-1.59	0.0824	0.40894	0	-0.35	-1.27	0.256	0.8766	0	-1.11	-2.16	0.000449	0.00869	-1	6.17169	6.41962	228233_at	158326	FREM1	248450	9	228233_at	FRAS1 related extracellular matrix 1			608944 | 608980 | 614485
228253_at	0.12	1.09	0.789	1	0	-0.54	-1.45	0.222	0.58609	0	0.1	1.07	0.778	0.9827	0	-1.17	-2.25	0.00131	0.0171	-1	4.25258	4.80149	228253_at	84695	LOXL3	607163	2	228253_at	lysyl oxidase-like 3
228273_at	0.22	1.17	0.622	1	0	-1.24	-2.36	0.00687	0.18504	0	0.63	1.55	0.079	0.7335	0	-1.23	-2.35	0.000893	0.0134	-1	7.32441	6.89851	228273_at	55771	PRR11		17	228273_at	proline rich 11
228325_at	0.41	1.33	0.404	1	0	1.02	2.03	0.0406	0.31285	0	0.01	1.01	0.98	0.9991	0	1.58	3	0.000127	0.0039	1	7.35323	7.58943	228325_at	23514	KIAA0146		8	228325_at	KIAA0146
228384_s_at	-0.18	-1.14	0.627	1	0	-1.01	-2.01	0.00889	0.19272	0	-0.08	-1.05	0.8	0.9829	0	-1.05	-2.08	0.000737	0.012	-1	8.35584	8.60033	228384_s_at	84795	PYROXD2		10	228384_s_at	pyridine nucleotide-disulphide oxidoreductase domain 2
228434_at	-0.33	-1.26	0.343	1	0	-0.54	-1.46	0.125	0.47549	0	-0.65	-1.57	0.0214	0.5986	0	-1.06	-2.09	0.00028	0.00648	-1	8.35366	8.71744	228434_at	153579	BTNL9		5	228434_at	butyrophilin-like 9
228492_at	0.96	1.95	0.539	1	0	0.68	1.6	0.664	0.87576	0	-3.41	-10.65	0.0077	0.5114	0	-3.48	-11.19	0.00658	0.0478	-1	6.26453	7.42415	228492_at	8287	USP9Y	400005	Y	228492_at	ubiquitin specific peptidase 9, Y-linked			415000
228580_at	0.08	1.06	0.869	1	0	0.62	1.54	0.189	0.55403	0	0.01	1.01	0.977	0.9991	0	1.42	2.68	0.000306	0.00688	1	4.36684	5.2147	228580_at	94031	HTRA3	608785	4	228580_at	HtrA serine peptidase 3
228648_at	-0.18	-1.13	0.817	1	0	0.25	1.19	0.748	0.91055	0	0.02	1.02	0.972	0.9986	0	1.8	3.49	0.00505	0.0404	1	5.1914	4.40338	228648_at	116844	LRG1	611289	19	228648_at	leucine-rich alpha-2-glycoprotein 1
228685_at	0.03	1.02	0.937	1	0	0.53	1.45	0.136	0.4902	0	0.45	1.36	0.114	0.7784	0	1.11	2.16	0.000172	0.00477	1	3.44665	3.21327	228685_at	23765	IL17RA	605461	22	228685_at	interleukin 17 receptor A			613953
228719_at	0.21	1.16	0.514	1	0	-0.09	-1.06	0.787	0.92498	0	-0.91	-1.87	0.000764	0.381	0	-1.06	-2.08	0.00011	0.00354	-1	9.86311	10.095	228719_at	125150	ZSWIM7	614535	17	228719_at	zinc finger, SWIM-type containing 7
228724_at	-0.38	-1.3	0.379	1	0	-0.94	-1.92	0.0306	0.2823	0	-0.66	-1.58	0.0576	0.6865	0	-1.38	-2.6	0.000131	0.00395	-1	5.47563	5.48831	228724_at	79739	TTLL7		1	228724_at	tubulin tyrosine ligase-like family, member 7
228816_at	-1.11	-2.17	0.0135	1	0	-2.04	-4.11	1.6e-05	0.02554	-1	0.16	1.12	0.648	0.9661	0	-0.58	-1.5	0.0994	0.264	0	6.73507	5.41529	228816_at	92270	ATP6AP1L		5	228816_at	ATPase, H+ transporting, lysosomal accessory protein 1-like | uncharacterized LOC645079	645079	FLJ41309
228819_at	0.24	1.18	0.482	1	0	-0.05	-1.03	0.888	0.96213	0	-0.33	-1.26	0.218	0.8568	0	-1.32	-2.49	5.63e-06	0.000552	-1	6.75212	7.56516	228819_at	90139	TSPAN18		11	228819_at	tetraspanin 18
228854_at	0.44	1.35	0.255	1	0	-1.61	-3.04	7.34e-05	0.04914	-1	-0.01	-1	0.981	0.9991	0	-2.58	-5.97	2.22e-12	3.41e-08	-1	11.0811	11.8652	228854_at					228854_at
228858_at	0.29	1.23	0.52	1	0	-1.85	-3.61	0.000118	0.06369	0	0.08	1.06	0.823	0.9852	0	-2.69	-6.47	1.86e-10	5.21e-07	-1	10.3046	10.9251	228858_at					228858_at
228890_at	-0.03	-1.02	0.941	1	0	-0.55	-1.47	0.219	0.58336	0	-0.2	-1.15	0.571	0.9569	0	-1.88	-3.69	1.19e-06	0.000213	-1	7.84091	8.38294	228890_at	84913	ATOH8		2	228890_at	atonal homolog 8 (Drosophila)
228908_s_at	-0.57	-1.49	0.132	1	0	-1.21	-2.31	0.00201	0.12902	0	-0.14	-1.1	0.652	0.9677	0	-1.23	-2.35	0.000108	0.00352	-1	6.75322	6.36466	228908_s_at	642852	LOC642852		21	228908_s_at	uncharacterized LOC642852
228943_at	0.45	1.36	0.392	1	0	0.71	1.64	0.177	0.54187	0	-0.83	-1.77	0.0499	0.6717	0	-1.21	-2.31	0.00475	0.0388	-1	7.50015	8.57943	228943_at	4135	MAP6	601783	11	228943_at	microtubule-associated protein 6
229024_at	-0.04	-1.03	0.917	1	0	-0.3	-1.23	0.397	0.72811	0	-0.6	-1.52	0.0343	0.6477	0	-1.07	-2.1	0.000285	0.00656	-1	6.8078	7.54711	229024_at					229024_at
229150_at	-0.29	-1.22	0.5	1	0	-0.24	-1.18	0.572	0.83073	0	-0.57	-1.48	0.096	0.7487	0	-1.04	-2.06	0.00295	0.0288	-1	6.94075	7.27095	229150_at					229150_at
229218_at	-0.56	-1.47	0.396	1	0	-1.36	-2.57	0.0404	0.31264	0	0.09	1.06	0.866	0.9893	0	-1.47	-2.77	0.00611	0.0456	-1	10.3496	10.3601	229218_at	1278	COL1A2	120160	7	229218_at	collagen, type I, alpha 2			130060 | 166210 | 166220 | 166710 | 225320 | 259420
229221_at	-0.01	-1	0.984	1	0	0.62	1.54	0.0648	0.37428	0	0.57	1.49	0.0332	0.6417	0	1.42	2.67	9.57e-07	0.00018	1	7.52441	7.55991	229221_at	960	CD44	107269	11	229221_at	CD44 molecule (Indian blood group)			609027
229306_at	0.26	1.19	0.576	1	0	1.61	3.05	0.000742	0.10974	0	-0.36	-1.28	0.322	0.9007	0	1.76	3.39	7.06e-06	0.000634	1	4.43013	4.98069	229306_at	388125	C2CD4B	610344	15	229306_at	C2 calcium-dependent domain containing 4B
229341_at	0.57	1.49	0.248	1	0	0.61	1.53	0.215	0.57961	0	-0.58	-1.49	0.142	0.7995	0	-1.12	-2.18	0.00523	0.0411	-1	4.39319	5.73962	229341_at	29842	TFCP2L1	609785	2	229341_at	transcription factor CP2-like 1
229373_at	-0.12	-1.09	0.844	1	0	0.15	1.11	0.815	0.93513	0	0.41	1.33	0.407	0.9264	0	1.66	3.15	0.00122	0.0163	1	5.50236	5.42808	229373_at					229373_at
229389_at	0.18	1.14	0.699	1	0	-0.78	-1.72	0.102	0.44185	0	-0.95	-1.93	0.0133	0.5628	0	-1.33	-2.52	0.000685	0.0115	-1	7.48699	8.03817	229389_at	89849	ATG16L2		11	229389_at	autophagy related 16-like 2 (S. cerevisiae)
229391_s_at	0.21	1.16	0.768	1	0	-0.07	-1.05	0.921	0.97442	0	1.89	3.69	0.00159	0.4425	0	1.66	3.15	0.00518	0.0409	1	8.70618	8.04071	229391_s_at	441168	FAM26F		6	229391_s_at	family with sequence similarity 26, member F
229414_at	-0.39	-1.31	0.322	1	0	0.25	1.19	0.532	0.80894	0	-0.04	-1.03	0.9	0.993	0	1.01	2.01	0.00205	0.023	1	5.16095	4.86506	229414_at	26207	PITPNC1	605134	17	229414_at	phosphatidylinositol transfer protein, cytoplasmic 1
229435_at	0.05	1.03	0.911	1	0	0.42	1.34	0.321	0.67393	0	0.32	1.25	0.347	0.908	0	1.19	2.29	0.000719	0.0118	1	2.42988	2.40981	229435_at	169792	GLIS3	610192	9	229435_at	GLIS family zinc finger 3			610199
229490_s_at	-0.12	-1.09	0.712	1	0	-1.05	-2.07	0.00175	0.12464	0	0.01	1.01	0.966	0.998	0	-1.39	-2.62	9.02e-07	0.000175	-1	9.16287	9.03415	229490_s_at					229490_s_at
229494_s_at	0.29	1.23	0.517	1	0	1.72	3.29	0.000316	0.0864	0	0.04	1.02	0.922	0.9956	0	1.5	2.84	8.43e-05	0.00296	1	2.49584	2.69416	229494_s_at	7262	PHLDA2	602131	11	229494_s_at	pleckstrin homology-like domain, family A, member 2
229521_at	-0.08	-1.06	0.876	1	0	1.07	2.11	0.0341	0.29286	0	0.16	1.12	0.685	0.9714	0	1.75	3.36	3.54e-05	0.00171	1	5.79086	6.10475	229521_at	168455	CCDC71L		7	229521_at	coiled-coil domain containing 71-like
229538_s_at	-0.11	-1.08	0.794	1	0	-1.44	-2.72	0.00138	0.11833	0	0.19	1.14	0.578	0.9582	0	-1.6	-3.02	1.61e-05	0.00107	-1	7.48618	7.02384	229538_s_at	128239	IQGAP3		1	229538_s_at	IQ motif containing GTPase activating protein 3
229543_at	0.09	1.06	0.91	1	0	-0.18	-1.14	0.811	0.93369	0	2.46	5.5	0.000142	0.2503	0	2.19	4.55	0.00063	0.0108	1	7.28879	6.1458	229543_at	441168	FAM26F		6	229543_at	family with sequence similarity 26, member F
229569_at	-0.35	-1.27	0.471	1	0	-0.95	-1.93	0.0514	0.34192	0	0.03	1.02	0.938	0.9965	0	-1.2	-2.3	0.00234	0.0249	-1	7.14685	6.7852	229569_at					229569_at
229613_at	-0.29	-1.22	0.426	1	0	-0.16	-1.12	0.664	0.87576	0	-0.6	-1.52	0.0407	0.6547	0	-1.21	-2.31	8.12e-05	0.0029	-1	8.43123	8.6513	229613_at					229613_at
229695_at	0.14	1.1	0.708	1	0	0.49	1.4	0.191	0.55592	0	0.61	1.53	0.0399	0.6547	0	1.17	2.26	0.000151	0.00436	1	6.14422	6.31446	229695_at					229695_at
229715_at	0.16	1.12	0.575	1	0	1.05	2.07	0.000569	0.10366	0	0.36	1.28	0.127	0.7926	0	1.08	2.12	1.38e-05	0.000964	1	8.47764	8.23397	229715_at	374383	NCR3LG1	613714	11	229715_at	natural killer cell cytotoxicity receptor 3 ligand 1
229748_x_at	0.15	1.11	0.791	1	0	-0.03	-1.02	0.964	0.98841	0	-1.29	-2.45	0.00624	0.4891	0	-1.56	-2.95	0.00109	0.0151	-1	7.76019	8.79615	229748_x_at	100132288	TEKT4P2		21	229748_x_at	tektin 4 pseudogene 2 | tektin 4 pseudogene | MAFF interacting protein (pseudogene)	100233156 | 727764	LOC100233156 | MAFIP		Un_gl000218 | 4_gl000194_random
229802_at	-0.59	-1.51	0.14	1	0	-1.36	-2.56	0.001	0.11448	0	-0.41	-1.33	0.198	0.8433	0	-1.48	-2.78	1.3e-05	0.000937	-1	4.43056	4.42633	229802_at	8840	WISP1	603398	8	229802_at	WNT1 inducible signaling pathway protein 1
229890_at	-0.04	-1.02	0.895	1	0	-0.21	-1.16	0.435	0.75273	0	-0.63	-1.55	0.00384	0.4593	0	-1.09	-2.13	2.21e-06	0.000325	-1	5.79133	6.23562	229890_at	100507547	LOC100507547		6	229890_at	uncharacterized LOC100507547 | proline-rich transmembrane protein 1	80863	PRRT1		6_apd_hap1 | 6_cox_hap2 | 6_dbb_hap3 | 6_mann_hap4 | 6_mcf_hap5 | 6_qbl_hap6 | 6_ssto_hap7
229907_at	-0.4	-1.32	0.423	1	0	0.13	1.09	0.795	0.92725	0	0.44	1.36	0.267	0.8822	0	1.18	2.26	0.00383	0.0339	1	6.84863	6.77101	229907_at					229907_at
229937_x_at	0.04	1.03	0.947	1	0	0.84	1.79	0.203	0.569	0	1.41	2.66	0.00861	0.5224	0	2.35	5.1	2.58e-05	0.00139	1	5.55155	5.20694	229937_x_at					229937_x_at
229952_at	0.13	1.09	0.765	1	0	0.7	1.63	0.11	0.45394	0	0.16	1.12	0.64	0.966	0	1.15	2.23	0.00138	0.0177	1	5.88661	5.52836	229952_at					229952_at
229985_at	-0.27	-1.21	0.6	1	0	-0.18	-1.14	0.723	0.90151	0	-1.21	-2.31	0.00452	0.4788	0	-1.32	-2.49	0.00208	0.0231	-1	3.2029	4.0535	229985_at	153579	BTNL9		5	229985_at	butyrophilin-like 9
230081_at	-0.15	-1.11	0.732	1	0	-0.39	-1.31	0.364	0.70627	0	0.05	1.03	0.891	0.9921	0	-1.25	-2.38	0.000482	0.00904	-1	5.58504	6.29417	230081_at	345557	PLCXD3		5	230081_at	phosphatidylinositol-specific phospholipase C, X domain containing 3
230087_at	-0.08	-1.06	0.815	1	0	-0.55	-1.46	0.102	0.44277	0	-0.12	-1.09	0.65	0.9666	0	-1.01	-2.02	0.000258	0.00622	-1	9.87542	10.3119	230087_at	145270	PRIMA1	613851	14	230087_at	proline rich membrane anchor 1
230187_s_at	0	1	0.995	1	0	-0.74	-1.67	0.0874	0.41852	0	-0.48	-1.4	0.159	0.8154	0	-1.18	-2.27	0.00087	0.0133	-1	7.74601	7.43405	230187_s_at					230187_s_at
230311_s_at	-0.05	-1.03	0.909	1	0	-0.44	-1.36	0.297	0.65262	0	-0.46	-1.37	0.178	0.8302	0	-1.32	-2.49	0.000196	0.00515	-1	4.89639	5.66178	230311_s_at	93166	PRDM6		5	230311_s_at	PR domain containing 6
230372_at	-0.19	-1.14	0.61	1	0	0.7	1.62	0.0702	0.38695	0	-0.09	-1.07	0.757	0.9799	0	1.47	2.76	6.55e-06	0.000602	1	6.7313	6.79282	230372_at	3037	HAS2	601636	8	230372_at	hyaluronan synthase 2
230381_at	-0.12	-1.09	0.826	1	0	-1.42	-2.68	0.0114	0.20762	0	0.57	1.49	0.194	0.8418	0	-1.77	-3.4	0.000128	0.00391	-1	9.2739	9.16574	230381_at	440712	C1orf186		1	230381_at	chromosome 1 open reading frame 186 | uncharacterized LOC100505650	100505650	LOC100505650
230404_at	0.14	1.1	0.682	1	0	-0.59	-1.5	0.0924	0.42675	0	-0.29	-1.22	0.295	0.8888	0	-1.14	-2.2	9.64e-05	0.00324	-1	5.65553	5.67542	230404_at	401207	C5orf63		5	230404_at	chromosome 5 open reading frame 63
230424_at	-0.2	-1.15	0.615	1	0	-0.6	-1.52	0.137	0.49117	0	-0.66	-1.58	0.0418	0.6566	0	-2.01	-4.02	2.28e-08	1.68e-05	-1	5.91178	6.19807	230424_at	9315	NREP	607332	5	230424_at	neuronal regeneration related protein
230425_at	-0.13	-1.09	0.694	1	0	0.44	1.35	0.189	0.55333	0	0.53	1.44	0.048	0.6701	0	1.12	2.18	5.47e-05	0.00225	1	7.91007	7.19017	230425_at	2047	EPHB1	600600	3	230425_at	EPH receptor B1
230459_s_at	0.07	1.05	0.877	1	0	0.87	1.82	0.0677	0.38111	0	0.26	1.2	0.483	0.9404	0	1.12	2.17	0.00368	0.0331	1	3.32936	3.28659	230459_s_at	6461	SHB	600314	9	230459_s_at	Src homology 2 domain containing adaptor protein B
230493_at	-0.84	-1.79	0.232	1	0	-0.46	-1.37	0.511	0.79777	0	0.42	1.34	0.45	0.9357	0	2.01	4.03	0.000528	0.00962	1	7.21342	4.70845	230493_at	387914	SHISA2		13	230493_at	shisa homolog 2 (Xenopus laevis)
230494_at	-0.39	-1.31	0.41	1	0	-0.15	-1.11	0.743	0.90826	0	0.41	1.33	0.276	0.8844	0	1.13	2.18	0.00336	0.0313	1	9.81449	9.59408	230494_at	6574	SLC20A1	137570	2	230494_at	solute carrier family 20 (phosphate transporter), member 1
230577_at	0.48	1.4	0.344	1	0	-0.13	-1.09	0.805	0.93125	0	-0.71	-1.63	0.0821	0.7371	0	-1.27	-2.41	0.00231	0.0247	-1	3.03939	3.84449	230577_at	100507008	LINC00844			230577_at	long intergenic non-protein coding RNA 844
230595_at	-0.25	-1.19	0.616	1	0	-0.51	-1.42	0.304	0.65986	0	-0.54	-1.45	0.17	0.826	0	-1.14	-2.2	0.00456	0.0379	-1	6.66074	6.71236	230595_at	572558	PGM5-AS1		9	230595_at	PGM5 antisense RNA 1 | uncharacterized LOC100653336	100653336	LOC100653336
230636_s_at	-0.35	-1.27	0.458	1	0	-1.35	-2.55	0.00533	0.17005	0	-0.18	-1.14	0.624	0.9638	0	-1.28	-2.42	0.00106	0.0149	-1	4.86932	5.39506	230636_s_at	687	KLF9	602902	9	230636_s_at	Kruppel-like factor 9
230643_at	0.07	1.05	0.853	1	0	0.43	1.35	0.26	0.62172	0	0.04	1.03	0.899	0.993	0	1.03	2.04	0.00115	0.0157	1	5.28716	5.76895	230643_at	7483	WNT9A	602863	1	230643_at	wingless-type MMTV integration site family, member 9A
230680_at	-0.12	-1.09	0.801	1	0	-0.64	-1.56	0.195	0.5607	0	-0.65	-1.57	0.0975	0.7524	0	-1.52	-2.87	0.000214	0.00548	-1	5.52934	5.62341	230680_at	139065	SLITRK4	300562	X	230680_at	SLIT and NTRK-like family, member 4
230690_at	-0.31	-1.24	0.458	1	0	0.49	1.4	0.242	0.60587	0	0.55	1.47	0.0975	0.7524	0	1.42	2.68	5.31e-05	0.00221	1	5.33538	4.8601	230690_at	81027	TUBB1	612901	20	230690_at	tubulin, beta 1 class VI			613112
230738_at	-0.24	-1.18	0.549	1	0	-0.8	-1.74	0.0456	0.32471	0	-0.22	-1.17	0.477	0.9394	0	-1.04	-2.05	0.00147	0.0185	-1	5.3619	5.1885	230738_at					230738_at
230746_s_at	-0.26	-1.2	0.544	1	0	0.55	1.46	0.213	0.57724	0	0.08	1.06	0.816	0.9848	0	1.12	2.18	0.00177	0.0209	1	8.81753	8.92845	230746_s_at					230746_s_at
230757_at	0.04	1.03	0.919	1	0	-1.41	-2.65	0.000736	0.10974	0	-0.25	-1.19	0.442	0.9336	0	-1.3	-2.46	0.000117	0.00369	-1	6.25329	6.26208	230757_at					230757_at
231041_at	-0.38	-1.3	0.441	1	0	0.42	1.34	0.389	0.72181	0	0.12	1.08	0.766	0.9811	0	1.66	3.16	5.5e-05	0.00225	1	4.2926	3.93557	231041_at	64425	POLR1E		9	231041_at	polymerase (RNA) I polypeptide E, 53kDa
231042_s_at	-0.5	-1.41	0.402	1	0	-0.09	-1.07	0.874	0.95755	0	0.79	1.72	0.101	0.7577	0	1.37	2.59	0.00485	0.0394	1	6.67405	5.55772	231042_s_at					231042_s_at
231088_at	-0.58	-1.5	0.09	1	0	-1.37	-2.58	0.000142	0.06589	0	-0.2	-1.15	0.451	0.936	0	-1.15	-2.22	6.04e-05	0.00239	-1	4.82253	4.24202	231088_at	340544	MORF4L2-AS1		X	231088_at	MORF4L2 antisense RNA 1
231098_at	0.62	1.54	0.0759	1	0	-0.05	-1.03	0.892	0.96375	0	-0.17	-1.13	0.539	0.9532	0	-1.26	-2.4	2.01e-05	0.00122	-1	7.00854	8.13321	231098_at					231098_at
231116_at	0.22	1.16	0.754	1	0	-1.91	-3.75	0.00727	0.18647	0	-0.88	-1.84	0.112	0.7748	0	-2.54	-5.83	1.62e-05	0.00107	-1	6.50716	7.30894	231116_at					231116_at
231136_at	-0.01	-1.01	0.978	1	0	0.26	1.2	0.451	0.7613	0	-0.8	-1.74	0.0048	0.4817	0	-1	-2.01	0.00047	0.00891	-1	2.61209	3.47988	231136_at	407032	MIR30C2		6	231136_at	microRNA 30c-2
231180_at	-0.13	-1.1	0.834	1	0	-0.61	-1.53	0.345	0.69234	0	-1.12	-2.18	0.0309	0.637	0	-1.77	-3.4	0.000933	0.0137	-1	6.2149	5.8716	231180_at					231180_at
231262_at	0.4	1.32	0.428	1	0	-2.14	-4.41	6.38e-05	0.04459	-1	0.18	1.13	0.663	0.9701	0	-3.3	-9.85	6.64e-12	5.23e-08	-1	9.67591	10.4762	231262_at					231262_at
231517_at	0.3	1.23	0.587	1	0	0.39	1.31	0.48	0.77904	0	-1.1	-2.15	0.0143	0.5691	0	-1.26	-2.4	0.0054	0.0421	-1	2.75099	3.67261	231517_at	440590	ZYG11A		1	231517_at	zyg-11 family member A, cell cycle regulator
231559_at	0.02	1.01	0.966	1	0	0.77	1.71	0.0569	0.35707	0	0.47	1.39	0.143	0.8	0	1.57	2.97	5.29e-06	0.000529	1	10.1804	10.8039	231559_at	4837	NNMT	600008	11	231559_at	nicotinamide N-methyltransferase
231697_s_at	-0.02	-1.01	0.968	1	0	0.26	1.19	0.523	0.80404	0	0.07	1.05	0.836	0.9872	0	1.44	2.71	2.46e-05	0.00136	1	10.9184	10.79	231697_s_at	81671	VMP1	611753	17	231697_s_at	vacuole membrane protein 1
232007_at	-0.16	-1.12	0.558	1	0	0.46	1.38	0.088	0.41943	0	0.26	1.2	0.231	0.8628	0	1.25	2.38	1.42e-07	5.6e-05	1	6.58909	6.10593	232007_at	55326	AGPAT5	614796	8	232007_at	1-acylglycerol-3-phosphate O-acyltransferase 5
232166_at	0.02	1.02	0.957	1	0	-0.23	-1.18	0.603	0.84725	0	-0.46	-1.37	0.205	0.8483	0	-1.15	-2.22	0.00184	0.0215	-1	7.01649	7.85349	232166_at	57562	KIAA1377	614634	11	232166_at	KIAA1377
232239_at	0.17	1.12	0.629	1	0	-0.51	-1.42	0.147	0.50406	0	-0.39	-1.31	0.164	0.8195	0	-1.22	-2.33	3.66e-05	0.00175	-1	4.90692	5.51193	232239_at	643529	LOC643529		10	232239_at	hCG2024094
232291_at	-0.34	-1.27	0.487	1	0	0.51	1.42	0.303	0.65882	0	-0.17	-1.12	0.668	0.9705	0	1.76	3.39	2.4e-05	0.00135	1	7.31739	6.72342	232291_at	407975	MIR17HG	609415	13	232291_at	miR-17-92 cluster host gene (non-protein coding) | microRNA 18a | microRNA 19a | microRNA 19b-1 | microRNA 20a | microRNA 92a-1	406953 | 406979 | 406980 | 406982 | 407048	MIR18A | MIR19A | MIR19B1 | MIR20A | MIR92A1	614326 | 609417 | 609418 | 609419 | 609420 | 609422
232300_at	-0.03	-1.02	0.929	1	0	-0.98	-1.97	0.000906	0.1132	0	-0.28	-1.22	0.214	0.8538	0	-1.13	-2.19	3.4e-06	0.00041	-1	9.42555	9.42838	232300_at	100133190	ADIRF-AS1			232300_at	ADIRF antisense RNA 1
232421_at	0.38	1.3	0.396	1	0	0.22	1.17	0.624	0.85856	0	-0.8	-1.74	0.0295	0.6269	0	-1.31	-2.48	0.000475	0.00897	-1	5.51562	6.19304	232421_at	949	SCARB1	601040	12	232421_at	scavenger receptor class B, member 1			610762
232439_at	0.01	1.01	0.985	1	0	-0.93	-1.9	0.0265	0.26866	0	0.16	1.11	0.635	0.9656	0	-1.01	-2.02	0.00278	0.0278	-1	5.63024	6.05525	232439_at					232439_at
232473_at	0.02	1.01	0.962	1	0	-0.4	-1.32	0.291	0.6491	0	-0.73	-1.66	0.0181	0.5855	0	-1.05	-2.07	0.000901	0.0135	-1	8.57234	8.94067	232473_at					232473_at
232579_at	0.36	1.29	0.0978	1	0	1.02	2.02	1.36e-05	0.02382	1	-0.05	-1.03	0.776	0.9825	0	0.36	1.28	0.0409	0.151	0	8.59784	9.17883	232579_at	100134229	LOC100134229		7	232579_at	uncharacterized LOC100134229
232628_at	-0.16	-1.12	0.663	1	0	-1.62	-3.08	2.53e-05	0.03151	-1	0.16	1.12	0.583	0.9584	0	-0.83	-1.78	0.00501	0.0402	0	9.11539	8.89463	232628_at					232628_at
232629_at	-0.04	-1.03	0.96	1	0	2.49	5.61	0.00295	0.14571	0	0.14	1.1	0.824	0.9852	0	3.98	15.75	3.69e-08	2.18e-05	1	2.22507	2.21312	232629_at	60675	PROK2	146110	3	232629_at	prokineticin 2			607002 | 610628
232667_at	0.49	1.41	0.207	1	0	1.66	3.15	6.18e-05	0.04425	1	0.01	1.01	0.972	0.9986	0	1.53	2.88	5.15e-06	0.000524	1	5.21157	5.86832	232667_at					232667_at
232747_at	-0.22	-1.17	0.402	1	0	-0.68	-1.61	0.0117	0.20984	0	-0.72	-1.65	0.00106	0.4169	0	-1.36	-2.56	1.27e-08	1.26e-05	-1	5.09056	5.2485	232747_at					232747_at
232779_at	-0.13	-1.1	0.769	1	0	-0.93	-1.9	0.0451	0.32362	0	-0.32	-1.25	0.376	0.9179	0	-1.09	-2.13	0.00367	0.0331	-1	6.66793	6.92394	232779_at					232779_at
232823_at	0.72	1.65	0.251	1	0	-0.24	-1.18	0.702	0.89244	0	-0.4	-1.32	0.421	0.9305	0	-1.42	-2.68	0.00564	0.0432	-1	6.0458	6.75217	232823_at					232823_at
232878_at	-0.62	-1.53	0.267	1	0	-0.94	-1.91	0.094	0.43036	0	-0.13	-1.1	0.765	0.9811	0	-1.32	-2.49	0.0038	0.0338	-1	6.60378	6.84895	232878_at	644192	NR2F2-AS1			232878_at	NR2F2 antisense RNA 1
232898_at	-0.52	-1.43	0.192	1	0	-0.42	-1.33	0.294	0.65089	0	1.03	2.04	0.00154	0.4425	0	1.4	2.64	2.86e-05	0.0015	1	6.92633	6.90132	232898_at	1601	DAB2	601236	5	232898_at	disabled homolog 2, mitogen-responsive phosphoprotein (Drosophila)
232932_at	-0.48	-1.39	0.284	1	0	-0.73	-1.66	0.106	0.44819	0	-0.41	-1.33	0.247	0.8728	0	-1.31	-2.48	0.000407	0.00818	-1	5.91424	6.39062	232932_at					232932_at
232944_at	0.3	1.23	0.28	1	0	-0.01	-1	0.984	0.99504	0	-0.65	-1.57	0.00445	0.4786	0	-1.07	-2.09	8e-06	0.000694	-1	3.26016	4.09451	232944_at					232944_at
233038_at	-0.28	-1.22	0.529	1	0	-0.53	-1.45	0.24	0.60452	0	-0.09	-1.07	0.798	0.9829	0	-1.11	-2.17	0.00266	0.027	-1	6.91829	7.64107	233038_at					233038_at
233063_s_at	0.06	1.04	0.882	1	0	-0.56	-1.47	0.15	0.50829	0	-0.23	-1.17	0.46	0.9362	0	-1.07	-2.1	0.000831	0.0129	-1	6.3281	6.62341	233063_s_at	100508120	LOC100508120		6	233063_s_at	uncharacterized LOC100508120
233079_at	-0.39	-1.31	0.287	1	0	-1.14	-2.2	0.00263	0.14019	0	-0.43	-1.35	0.145	0.8028	0	-1.08	-2.11	0.000407	0.00817	-1	3.78824	4.11677	233079_at					233079_at
233085_s_at	0.09	1.06	0.805	1	0	0.15	1.11	0.66	0.87442	0	0.17	1.13	0.53	0.9505	0	1.26	2.4	2.18e-05	0.00128	1	9.96125	9.9392	233085_s_at	64859	NABP1	612103	2	233085_s_at	nucleic acid binding protein 1
233111_at	0.77	1.7	0.0168	1	0	0.49	1.4	0.125	0.47558	0	-1.32	-2.49	1.33e-06	0.0408	-1	-1.6	-3.04	1.34e-08	1.26e-05	-1	2.61661	4.05052	233111_at	100302522	PTCSC1			233111_at	papillary thyroid carcinoma susceptibility candidate 1 (non-protein coding)
233276_at	-0.64	-1.56	0.452	1	0	-0.88	-1.85	0.301	0.65675	0	-1.19	-2.28	0.0831	0.7384	0	-1.91	-3.76	0.00612	0.0456	-1	6.25735	6.9698	233276_at					233276_at
233392_at	-0.09	-1.06	0.799	1	0	-0.05	-1.03	0.892	0.9638	0	-0.41	-1.32	0.145	0.8028	0	-1.04	-2.06	0.000326	0.00716	-1	3.68587	4.46125	233392_at					233392_at
233417_at	-0.25	-1.19	0.499	1	0	-0.48	-1.39	0.204	0.56986	0	-0.65	-1.57	0.0311	0.6381	0	-1.01	-2.01	0.00109	0.0151	-1	7.17207	7.52096	233417_at					233417_at
233442_at	0.02	1.02	0.957	1	0	-0.33	-1.26	0.457	0.76539	0	-0.73	-1.66	0.0438	0.659	0	-1.57	-2.97	3.38e-05	0.00168	-1	7.66765	8.27768	233442_at					233442_at
233449_at	-0.16	-1.12	0.609	1	0	-0.68	-1.6	0.0359	0.29862	0	-0.24	-1.18	0.348	0.9095	0	-1.01	-2.01	0.000155	0.00445	-1	8.65026	8.93015	233449_at					233449_at
233463_at	-0.36	-1.28	0.384	1	0	-1.19	-2.29	0.00454	0.16407	0	-0.47	-1.38	0.155	0.8138	0	-1.25	-2.38	0.000258	0.00622	-1	6.70061	6.281	233463_at	166824	RASSF6	612620	4	233463_at	Ras association (RalGDS/AF-6) domain family member 6
233504_at	-0.09	-1.06	0.881	1	0	-1.03	-2.05	0.0861	0.416	0	-1.06	-2.08	0.0286	0.624	0	-1.4	-2.64	0.00407	0.0352	-1	3.68852	3.24948	233504_at	158401	C9orf84		9	233504_at	chromosome 9 open reading frame 84
233519_at	0.43	1.34	0.343	1	0	0.54	1.46	0.23	0.59412	0	-0.85	-1.8	0.0199	0.5935	0	-1.01	-2.02	0.00588	0.0445	-1	3.77964	4.31839	233519_at					233519_at
233520_s_at	0.16	1.12	0.604	1	0	-0.65	-1.57	0.0436	0.31914	0	-0.44	-1.36	0.0819	0.7369	0	-1.18	-2.27	1.2e-05	0.0009	-1	7.94324	7.84914	233520_s_at	202333	CMYA5	612193	5	233520_s_at	cardiomyopathy associated 5
233689_at	-0.34	-1.27	0.443	1	0	-0.45	-1.36	0.316	0.67062	0	-0.67	-1.59	0.0606	0.6933	0	-1.14	-2.21	0.00175	0.0208	-1	3.86722	4.51501	233689_at					233689_at
233744_at	-0.07	-1.05	0.847	1	0	-0.72	-1.65	0.0655	0.37575	0	-0.36	-1.28	0.248	0.8732	0	-1.24	-2.36	0.000136	0.00407	-1	6.07902	6.5723	233744_at					233744_at
233878_s_at	-0.41	-1.33	0.234	1	0	0.23	1.17	0.497	0.78944	0	0.8	1.74	0.00415	0.4641	0	1.51	2.84	4.24e-07	0.000108	1	7.06908	6.09159	233878_s_at	22803	XRN2	608851	20	233878_s_at	5'-3' exoribonuclease 2
233932_at	-0.68	-1.61	0.298	1	0	-0.81	-1.75	0.219	0.58367	0	-0.79	-1.73	0.131	0.796	0	-1.88	-3.67	0.000574	0.0102	-1	6.79032	6.97893	233932_at					233932_at
233947_s_at	2.06	4.16	0.00428	1	0	1.86	3.64	0.00922	0.1944	0	0.1	1.07	0.854	0.9878	0	-1.63	-3.1	0.00439	0.0371	-1	3.36673	5.9375	233947_s_at	255480	TBX5-AS1		12	233947_s_at	TBX5 antisense RNA 1
234057_at	-0.19	-1.14	0.706	1	0	-1.02	-2.03	0.0437	0.31942	0	-0.65	-1.57	0.104	0.7664	0	-1.4	-2.63	0.00074	0.012	-1	6.16725	6.72059	234057_at					234057_at
234066_at	-0.03	-1.02	0.95	1	0	0.27	1.2	0.578	0.83383	0	0.02	1.01	0.961	0.9973	0	2.05	4.14	8.86e-07	0.000175	1	2.26053	2.21921	234066_at	9173	IL1RL1	601203	2	234066_at	interleukin 1 receptor-like 1
234074_at	-0.4	-1.32	0.508	1	0	-1.29	-2.44	0.0343	0.29349	0	-0.19	-1.14	0.693	0.9722	0	-1.57	-2.97	0.00147	0.0185	-1	4.53825	4.72749	234074_at					234074_at
234104_at	-0.5	-1.42	0.406	1	0	-0.9	-1.87	0.14	0.49574	0	-0.13	-1.09	0.79	0.9827	0	-2.06	-4.17	5.74e-05	0.00231	-1	7.71116	8.24797	234104_at					234104_at
234297_at	-0.19	-1.14	0.561	1	0	-0.53	-1.45	0.106	0.44834	0	-0.64	-1.56	0.0158	0.5734	0	-1.12	-2.18	4.81e-05	0.00208	-1	5.76692	5.78544	234297_at	728609	SDHAP3	607189	5	234297_at	succinate dehydrogenase complex, subunit A, flavoprotein pseudogene 3 | regulator of G-protein signaling 8	85397	RGS8		1
234352_x_at	-0.49	-1.41	0.419	1	0	0.1	1.07	0.874	0.95763	0	0.63	1.55	0.196	0.8423	0	1.54	2.9	0.00213	0.0236	1	3.58276	2.83512	234352_x_at					234352_x_at
234644_x_at	0	1	0.996	1	0	0.28	1.21	0.595	0.84348	0	0	-1	0.997	0.9994	0	1.4	2.65	0.00107	0.015	1	2.22586	2.23554	234644_x_at	8794	TNFRSF10C	603613	8	234644_x_at	tumor necrosis factor receptor superfamily, member 10c, decoy without an intracellular domain
234907_x_at	-0.23	-1.17	0.725	1	0	0.69	1.62	0.291	0.6491	0	0.3	1.23	0.564	0.9564	0	1.49	2.8	0.00558	0.0429	1	4.3399	3.97101	234907_x_at	5423	POLB	174760	8	234907_x_at	polymerase (DNA directed), beta
234976_x_at	-0.24	-1.18	0.353	1	0	0.5	1.42	0.0532	0.3474	0	0.22	1.16	0.292	0.888	0	1.1	2.14	9.5e-07	0.00018	1	9.46586	9.06729	234976_x_at	57835	SLC4A5	606757	2	234976_x_at	solute carrier family 4, sodium bicarbonate cotransporter, member 5 | methylenetetrahydrofolate dehydrogenase (NADP+ dependent) 2, methenyltetrahydrofolate cyclohydrolase	10797	MTHFD2	604887
234994_at	-0.28	-1.21	0.425	1	0	0.13	1.09	0.718	0.89991	0	0.58	1.5	0.0388	0.6533	0	1.17	2.25	7.45e-05	0.00275	1	8.91232	8.44445	234994_at	114801	TMEM200A		6	234994_at	transmembrane protein 200A
235086_at	-0.21	-1.16	0.829	1	0	0.41	1.33	0.68	0.88292	0	-0.03	-1.02	0.972	0.9986	0	2.33	5.03	0.00421	0.036	1	5.77265	6.2318	235086_at	7057	THBS1	188060	15	235086_at	thrombospondin 1
235117_at	-0.14	-1.1	0.706	1	0	0.49	1.4	0.195	0.56062	0	0.13	1.09	0.665	0.9701	0	1.28	2.43	5.08e-05	0.00216	1	4.69049	4.01637	235117_at	494143	CHAC2		2	235117_at	ChaC, cation transport regulator homolog 2 (E. coli)
235122_at	-0.11	-1.08	0.816	1	0	-0.15	-1.11	0.742	0.90806	0	0.74	1.68	0.0424	0.6578	0	1.55	2.94	5.18e-05	0.00218	1	8.07541	7.55258	235122_at	59269	HIVEP3	606649	1	235122_at	human immunodeficiency virus type I enhancer binding protein 3
235295_at	-0.14	-1.1	0.708	1	0	1.14	2.21	0.00313	0.14729	0	0.48	1.4	0.109	0.772	0	1.88	3.68	2.09e-08	1.68e-05	1	7.26959	6.85767	235295_at					235295_at
235298_at	0.18	1.13	0.553	1	0	-0.66	-1.58	0.0303	0.28222	0	-0.38	-1.3	0.12	0.7872	0	-1.12	-2.17	1.34e-05	0.00095	-1	5.77392	6.35078	235298_at	253769	WDR27		6	235298_at	WD repeat domain 27
235331_x_at	-0.13	-1.09	0.665	1	0	0.42	1.34	0.155	0.5147	0	0.36	1.29	0.122	0.7882	0	1.06	2.09	2.13e-05	0.00126	1	3.47485	2.9113	235331_x_at	84333	PCGF5		10	235331_x_at	polycomb group ring finger 5
235502_at	-0.07	-1.05	0.793	1	0	0.74	1.67	0.00488	0.16738	0	0.54	1.45	0.00953	0.5357	0	1.15	2.22	2.96e-07	8.73e-05	1	7.08336	6.74862	235502_at	100500905	MIR3661	176915	5	235502_at	microRNA 3661 | protein phosphatase 2, catalytic subunit, alpha isozyme	5515	PPP2CA
235551_at	-0.54	-1.45	0.259	1	0	0.66	1.58	0.168	0.53104	0	0.33	1.26	0.385	0.921	0	1.19	2.29	0.00227	0.0244	1	4.91879	4.52496	235551_at	10785	WDR4	605924	21	235551_at	WD repeat domain 4
235573_at	-0.23	-1.17	0.446	1	0	0.8	1.74	0.00942	0.19581	0	0.1	1.07	0.667	0.9705	0	1.12	2.17	1.31e-05	0.000943	1	7.1635	6.91972	235573_at					235573_at
235641_at	0.03	1.02	0.955	1	0	0.12	1.09	0.799	0.9291	0	-0.13	-1.1	0.735	0.9756	0	1.08	2.11	0.00683	0.0491	1	2.86982	2.96788	235641_at	10221	TRIB1	609461	8	235641_at	tribbles homolog 1 (Drosophila)
235649_at	0.23	1.17	0.763	1	0	0.73	1.66	0.335	0.68554	0	0.57	1.49	0.346	0.908	0	3.07	8.42	2.68e-06	0.000371	1	2.36417	2.57723	235649_at	11095	ADAMTS8	605175	11	235649_at	ADAM metallopeptidase with thrombospondin type 1 motif, 8
235670_at	-0.04	-1.03	0.92	1	0	0.99	1.98	0.0291	0.27836	0	0.49	1.41	0.167	0.8209	0	1.64	3.12	1.47e-05	0.00101	1	7.28267	7.05048	235670_at	8676	STX11	603552	6	235670_at	syntaxin 11			605014
235672_at	0.92	1.89	0.0433	1	0	0.79	1.73	0.0823	0.40889	0	-1.62	-3.08	2.15e-05	0.1657	0	-1.86	-3.63	1.75e-06	0.000274	-1	2.37188	4.55277	235672_at	4135	MAP6	601783	11	235672_at	microtubule-associated protein 6
235697_at	-0.29	-1.23	0.451	1	0	-1.24	-2.36	0.00214	0.13239	0	-0.28	-1.21	0.374	0.9179	0	-1.17	-2.24	0.00034	0.00736	-1	8.07678	7.44894	235697_at					235697_at
235711_at	-0.1	-1.07	0.787	1	0	0.61	1.52	0.118	0.46409	0	0.37	1.3	0.225	0.8606	0	1.2	2.3	0.000192	0.00508	1	8.1154	7.4141	235711_at	5814	PURB	608887	7	235711_at	purine-rich element binding protein B
235942_at	0.17	1.12	0.883	1	0	-0.64	-1.56	0.571	0.83027	0	-3.17	-8.97	0.000719	0.381	0	-3.49	-11.21	0.00022	0.0056	-1	5.92834	6.28241	235942_at	401629	FAM224B		Y	235942_at	family with sequence similarity 224, member B (non-protein coding) | family with sequence similarity 224, member A (non-protein coding)	401630	FAM224A
236001_at	0.43	1.35	0.17	1	0	0.7	1.63	0.0262	0.26761	0	0.37	1.29	0.138	0.7993	0	1.25	2.37	3.12e-06	0.0004	1	3.22286	3.07889	236001_at	100289255	LINC00675		17	236001_at	long intergenic non-protein coding RNA 675
236090_at	-0.07	-1.05	0.782	1	0	0.83	1.78	0.00244	0.13705	0	0.15	1.11	0.467	0.9376	0	1.13	2.19	9.17e-07	0.000175	1	7.5064	7.38873	236090_at					236090_at
236141_at	0.5	1.41	0.344	1	0	-0.01	-1.01	0.986	0.99598	0	-0.26	-1.2	0.538	0.9532	0	-1.67	-3.17	0.000166	0.00465	-1	5.99396	7.32725	236141_at	79804	NBLA00301		4	236141_at	Nbla00301
236184_at	-0.47	-1.39	0.424	1	0	-0.28	-1.22	0.634	0.86324	0	0.27	1.21	0.562	0.9562	0	-1.48	-2.79	0.00235	0.0251	-1	3.72686	4.94767	236184_at					236184_at
236237_at	-0.09	-1.06	0.843	1	0	-0.08	-1.05	0.858	0.95081	0	-0.71	-1.64	0.0409	0.6548	0	-1.15	-2.22	0.00122	0.0163	-1	6.56918	6.93296	236237_at					236237_at
236495_at	-0.53	-1.44	0.409	1	0	0.7	1.62	0.275	0.63347	0	0.28	1.21	0.585	0.959	0	3.02	8.13	8.85e-08	4.06e-05	1	5.82979	5.40716	236495_at					236495_at
236577_at	0.1	1.07	0.828	1	0	-0.11	-1.08	0.805	0.9314	0	0	1	0.996	0.9994	0	-1.02	-2.03	0.00501	0.0402	-1	5.95332	6.42178	236577_at					236577_at
236599_at	0.09	1.06	0.891	1	0	0.75	1.68	0.259	0.62166	0	-0.13	-1.09	0.806	0.9842	0	2.34	5.06	2.94e-05	0.00151	1	2.78909	3.0436	236599_at					236599_at
236617_at	0.43	1.35	0.61	1	0	-0.63	-1.55	0.454	0.76383	0	-1.54	-2.92	0.023	0.612	0	-1.87	-3.65	0.00643	0.0471	-1	5.35325	6.67154	236617_at					236617_at
236654_s_at	-0.47	-1.38	0.165	1	0	-0.78	-1.71	0.0226	0.25571	0	-0.04	-1.03	0.88	0.9908	0	-1.21	-2.31	2.24e-05	0.0013	-1	5.39586	5.78239	236654_s_at					236654_s_at
236675_at	0.79	1.72	0.113	1	0	0.24	1.18	0.62	0.85679	0	-0.87	-1.83	0.0291	0.6269	0	-1.36	-2.57	0.000842	0.013	-1	2.65867	3.39414	236675_at	6117	RPA1	179835	17	236675_at	replication protein A1, 70kDa
236888_at	0.74	1.67	0.112	1	0	0.23	1.17	0.614	0.85413	0	-0.55	-1.46	0.139	0.7993	0	-1.05	-2.07	0.00533	0.0416	-1	3.5314	4.03396	236888_at	93661	CAPZA3	608722	12	236888_at	capping protein (actin filament) muscle Z-line, alpha 3
236899_at	-0.02	-1.01	0.968	1	0	0.35	1.27	0.481	0.77932	0	0.14	1.11	0.714	0.9737	0	1.25	2.39	0.00208	0.0231	1	2.23313	2.20582	236899_at					236899_at
236936_at	-0.26	-1.19	0.442	1	0	-1.16	-2.24	0.000806	0.11077	0	-0.02	-1.01	0.948	0.9967	0	-1.04	-2.06	0.00018	0.00486	-1	5.62093	6.0124	236936_at					236936_at
237032_x_at	-0.21	-1.15	0.553	1	0	0.05	1.03	0.895	0.96503	0	0.23	1.17	0.401	0.9257	0	1.04	2.06	0.000313	0.00696	1	4.45741	4.09738	237032_x_at	26037	SIPA1L1		14	237032_x_at	signal-induced proliferation-associated 1 like 1
237326_at	0.81	1.75	0.153	1	0	0.42	1.34	0.455	0.76427	0	-0.29	-1.22	0.513	0.9452	0	-2.17	-4.5	6.34e-06	0.000589	-1	2.75634	4.80965	237326_at	114036	LINC00310		21	237326_at	long intergenic non-protein coding RNA 310
237551_at	0.17	1.13	0.682	1	0	1.34	2.53	0.00227	0.1352	0	-0.03	-1.02	0.931	0.9959	0	1.36	2.58	0.000124	0.00384	1	3.36018	3.69631	237551_at					237551_at
237727_at	-0.68	-1.6	0.277	1	0	-1.22	-2.32	0.0535	0.34802	0	-0.65	-1.57	0.194	0.8415	0	-2.27	-4.81	1.84e-05	0.00116	-1	6.6545	6.83963	237727_at					237727_at
237782_at	-0.06	-1.04	0.89	1	0	-1.28	-2.43	0.00619	0.17899	0	-0.42	-1.34	0.251	0.8745	0	-1.36	-2.56	0.000356	0.00752	-1	8.67354	8.79455	237782_at					237782_at
237803_x_at	-0.19	-1.14	0.619	1	0	-0.57	-1.48	0.149	0.50732	0	-0.28	-1.22	0.367	0.9156	0	-1.24	-2.37	0.000151	0.00436	-1	7.24509	7.47659	237803_x_at					237803_x_at
237981_at	0.27	1.21	0.483	1	0	-0.32	-1.24	0.42	0.74223	0	-0.56	-1.48	0.0721	0.7211	0	-1.29	-2.44	8.9e-05	0.00306	-1	8.1855	8.45531	237981_at	202333	CMYA5	612193	5	237981_at	cardiomyopathy associated 5
238042_at	-0.02	-1.01	0.948	1	0	-0.02	-1.02	0.942	0.9812	0	-0.53	-1.45	0.039	0.6542	0	-1.01	-2.01	0.000155	0.00445	-1	6.63918	6.99274	238042_at					238042_at
238186_at	-0.31	-1.24	0.457	1	0	0.32	1.25	0.431	0.75014	0	0.21	1.16	0.522	0.9485	0	1.15	2.22	0.000756	0.0122	1	7.21046	6.82727	238186_at					238186_at
238204_at	-0.11	-1.08	0.796	1	0	-0.26	-1.19	0.55	0.81963	0	-0.94	-1.92	0.00701	0.4983	0	-1.28	-2.42	0.000354	0.0075	-1	3.93192	4.72109	238204_at					238204_at
238297_at	0.22	1.17	0.676	1	0	-0.18	-1.14	0.733	0.90532	0	-0.93	-1.9	0.0333	0.6419	0	-1.25	-2.37	0.00467	0.0384	-1	4.16862	5.42066	238297_at					238297_at
238463_at	-0.11	-1.08	0.754	1	0	-1.05	-2.07	0.0045	0.16373	0	0.08	1.06	0.776	0.9825	0	-1.12	-2.18	0.000178	0.00485	-1	4.30666	4.24388	238463_at	100506834	LOC100506834		9	238463_at	uncharacterized LOC100506834
238481_at	-0.23	-1.17	0.665	1	0	-1.24	-2.36	0.0203	0.24756	0	-0.01	-1.01	0.98	0.9991	0	-1.63	-3.1	0.000194	0.00513	-1	5.45416	6.27771	238481_at	4256	MGP	154870	12	238481_at	matrix Gla protein			245150
238485_at	-0.03	-1.02	0.886	1	0	-0.52	-1.44	0.0226	0.25583	0	-0.54	-1.45	0.00339	0.4593	0	-1.16	-2.23	1.05e-08	1.12e-05	-1	8.34278	8.72922	238485_at	100506686	IQCH-AS1		15	238485_at	IQCH antisense RNA 1
238561_s_at	-0.19	-1.14	0.53	1	0	0.78	1.71	0.00995	0.19882	0	0.3	1.23	0.208	0.8495	0	1.07	2.1	1.96e-05	0.0012	1	6.76305	6.36473	238561_s_at	84294	UTP23		8	238561_s_at	UTP23, small subunit (SSU) processome component, homolog (yeast)
238562_at	-0.35	-1.28	0.221	1	0	0.45	1.37	0.119	0.46466	0	0.24	1.18	0.296	0.8899	0	1.12	2.18	5.53e-06	0.000546	1	7.10037	6.5907	238562_at	84294	UTP23		8	238562_at	UTP23, small subunit (SSU) processome component, homolog (yeast)
238587_at	0.73	1.66	0.0543	1	0	1.35	2.55	0.000572	0.10366	0	0.62	1.54	0.0407	0.6547	0	1.51	2.84	3.34e-06	0.000406	1	6.64812	6.66524	238587_at	84959	UBASH3B	609201	11	238587_at	ubiquitin associated and SH3 domain containing B
238632_at	0.07	1.05	0.905	1	0	-0.81	-1.75	0.153	0.51161	0	-0.4	-1.32	0.371	0.9179	0	-1.45	-2.73	0.00175	0.0208	-1	8.20037	8.01338	238632_at	100505946	LOC100505946			238632_at	uncharacterized LOC100505946
238673_at	-0.19	-1.14	0.665	1	0	-0.68	-1.6	0.116	0.46236	0	0.04	1.03	0.903	0.9935	0	-1.01	-2.02	0.00389	0.0342	-1	6.32264	6.32141	238673_at	401474	SAMD12		8	238673_at	sterile alpha motif domain containing 12
238688_at	0.22	1.16	0.66	1	0	-0.19	-1.14	0.708	0.89566	0	-0.65	-1.57	0.106	0.7687	0	-1.59	-3.01	0.000156	0.00445	-1	7.46415	8.36248	238688_at	7168	TPM1	115196	15	238688_at	tropomyosin 1 (alpha)			191010 | 611878
238725_at	0.69	1.61	0.367	1	0	0.95	1.94	0.213	0.57724	0	1.17	2.25	0.0564	0.6865	0	2.15	4.42	0.000693	0.0115	1	5.9836	6.80048	238725_at	3659	IRF1	137215	5	238725_at	interferon regulatory factor 1			147575 | 153550 | 211980
238789_at	-0.21	-1.16	0.596	1	0	-1.38	-2.6	0.000956	0.11357	0	-0.2	-1.15	0.523	0.9485	0	-1.58	-3	4.58e-06	0.000485	-1	5.5423	5.23318	238789_at	23189	KANK1	607704	9	238789_at	KN motif and ankyrin repeat domains 1			612900
238847_at	2.98	7.89	5.76e-05	1	0	3.36	10.29	7.67e-06	0.02382	1	-0.78	-1.71	0.165	0.8204	0	-1.44	-2.71	0.0116	0.0681	0	4.24869	7.9528	238847_at	3236	HOXD10	142984	2	238847_at	homeobox D10			192950
238959_at	-0.42	-1.33	0.265	1	0	0.64	1.56	0.0887	0.42087	0	0.04	1.03	0.89	0.992	0	1.26	2.39	5.98e-05	0.00239	1	6.68099	6.02415	238959_at	113251	LARP4		12	238959_at	La ribonucleoprotein domain family, member 4
239002_at	0.49	1.4	0.302	1	0	-0.54	-1.45	0.258	0.62099	0	-0.12	-1.09	0.741	0.9764	0	-1.4	-2.63	0.000377	0.00782	-1	5.60766	5.66626	239002_at	259266	ASPM	605481	1	239002_at	asp (abnormal spindle) homolog, microcephaly associated (Drosophila)			608716
239170_at	0.06	1.05	0.867	1	0	0.84	1.79	0.032	0.28554	0	0.28	1.21	0.36	0.9143	0	1.22	2.34	0.000148	0.00433	1	5.21954	5.07962	239170_at	10096	ACTR3	604222	2	239170_at	ARP3 actin-related protein 3 homolog (yeast)
239220_at	-0.2	-1.15	0.65	1	0	-0.19	-1.14	0.67	0.87823	0	-0.64	-1.56	0.0715	0.7197	0	-1.06	-2.08	0.00344	0.0317	-1	2.65534	3.54072	239220_at					239220_at
239336_at	0.02	1.02	0.976	1	0	0.66	1.58	0.422	0.74328	0	-0.78	-1.71	0.238	0.8663	0	2.08	4.24	0.00213	0.0236	1	4.51479	5.75239	239336_at	7057	THBS1	188060	15	239336_at	thrombospondin 1
239383_at	0.18	1.13	0.621	1	0	-0.58	-1.5	0.104	0.44522	0	-0.46	-1.38	0.106	0.7697	0	-1.02	-2.03	0.00054	0.00975	-1	7.0418	7.87339	239383_at					239383_at
239436_at	-0.49	-1.41	0.161	1	0	-0.01	-1	0.987	0.9961	0	0.14	1.1	0.606	0.9622	0	1.08	2.11	0.000209	0.00539	1	4.1365	3.82848	239436_at	26973	CHORDC1	604353	11	239436_at	cysteine and histidine-rich domain (CHORD) containing 1
239576_at	-0.2	-1.15	0.536	1	0	-0.75	-1.68	0.0229	0.25636	0	-0.38	-1.3	0.147	0.8038	0	-1.06	-2.08	0.000104	0.00341	-1	9.5881	9.82184	239576_at	57509	MTUS1	609589	8	239576_at	microtubule associated tumor suppressor 1
239619_at	0.26	1.19	0.555	1	0	-0.25	-1.19	0.566	0.82802	0	-0.74	-1.67	0.036	0.6504	0	-1.35	-2.55	0.000207	0.00537	-1	6.31377	6.93285	239619_at					239619_at
239624_at	-1.34	-2.53	0.00469	1	0	-1.17	-2.25	0.0128	0.21788	0	0.77	1.7	0.039	0.6544	0	1.04	2.06	0.00572	0.0436	1	4.23499	2.63488	239624_at					239624_at
239673_at	0.01	1.01	0.982	1	0	-0.56	-1.47	0.177	0.5415	0	-0.32	-1.24	0.337	0.9062	0	-1.07	-2.09	0.00168	0.0202	-1	8.4081	8.93426	239673_at					239673_at
239710_at	-0.03	-1.02	0.958	1	0	-0.56	-1.48	0.245	0.60871	0	-0.15	-1.11	0.69	0.9717	0	-1.2	-2.29	0.00259	0.0266	-1	8.05715	8.26428	239710_at	55137	FIGN	605295	2	239710_at	fidgetin
239759_at	-0.21	-1.16	0.713	1	0	-0.44	-1.36	0.438	0.75389	0	0.49	1.41	0.274	0.8844	0	1.52	2.86	0.00117	0.0158	1	4.88741	4.2929	239759_at					239759_at
239835_at	0.26	1.2	0.526	1	0	0.98	1.98	0.0202	0.24736	0	0.45	1.36	0.177	0.8302	0	1.74	3.33	1.39e-06	0.000239	1	5.55023	5.164	239835_at	84541	KBTBD8		3	239835_at	kelch repeat and BTB (POZ) domain containing 8
239858_at	0.31	1.24	0.718	1	0	0.83	1.78	0.328	0.67968	0	-2	-4	0.0038	0.4593	0	-2.03	-4.08	0.00337	0.0314	-1	4.77978	4.87985	239858_at					239858_at
239899_at	-0.42	-1.34	0.349	1	0	0.44	1.36	0.331	0.68174	0	0.85	1.8	0.0205	0.5939	0	1.52	2.86	6.77e-05	0.00257	1	6.37956	5.3895	239899_at	153830	RNF145		5	239899_at	ring finger protein 145
239919_at	2.2	4.59	0.000211	1	0	1.69	3.22	0.00368	0.15503	0	-0.18	-1.13	0.685	0.9714	0	-1.26	-2.39	0.00635	0.0468	-1	3.9391	6.52044	239919_at	255480	TBX5-AS1		12	239919_at	TBX5 antisense RNA 1
240018_at	-0.37	-1.29	0.41	1	0	-0.53	-1.44	0.237	0.60159	0	-0.62	-1.54	0.0849	0.7437	0	-1.12	-2.18	0.00223	0.0242	-1	5.45127	5.69836	240018_at					240018_at
240112_at	-0.55	-1.47	0.334	1	0	-1.25	-2.37	0.0318	0.28502	0	-0.21	-1.16	0.639	0.966	0	-1.64	-3.11	0.000575	0.0102	-1	5.92842	6.01763	240112_at					240112_at
240144_at	0.33	1.26	0.453	1	0	-0.21	-1.16	0.626	0.85953	0	-1.01	-2.01	0.00496	0.4817	0	-1.07	-2.09	0.0031	0.0297	-1	7.10093	7.90377	240144_at	1773	DNASE1	125505	16	240144_at	deoxyribonuclease I			152700
240174_at	-0.03	-1.02	0.953	1	0	-0.49	-1.4	0.256	0.61945	0	-0.46	-1.38	0.175	0.8299	0	-1.3	-2.47	0.000254	0.00617	-1	7.84341	7.94543	240174_at					240174_at
240216_at	-0.16	-1.12	0.745	1	0	-1.09	-2.13	0.0307	0.2823	0	-0.9	-1.87	0.0252	0.619	0	-1.46	-2.76	0.000419	0.00832	-1	6.4641	7.12496	240216_at					240216_at
240394_at	-0.25	-1.19	0.639	1	0	-1.57	-2.97	0.00354	0.15301	0	0.03	1.02	0.94	0.9965	0	-1.51	-2.85	0.000512	0.00941	-1	5.34822	4.86498	240394_at					240394_at
240457_at	-0.38	-1.3	0.46	1	0	-1.2	-2.29	0.0222	0.25501	0	-0.51	-1.43	0.211	0.8519	0	-1.23	-2.34	0.00365	0.033	-1	5.98158	5.7647	240457_at					240457_at
240715_at	1.66	3.16	0.000787	1	0	1.63	3.11	0.000928	0.1132	0	-0.46	-1.37	0.229	0.8626	0	-1.18	-2.26	0.00256	0.0264	-1	7.83545	10.0959	240715_at	6910	TBX5	142900	12	240715_at	T-box 5			601620
240913_at	-0.19	-1.14	0.706	1	0	-0.69	-1.61	0.183	0.54806	0	-0.9	-1.86	0.0315	0.6387	0	-1.36	-2.56	0.00143	0.0182	-1	5.69006	5.98351	240913_at	2263	FGFR2	101200	10	240913_at	fibroblast growth factor receptor 2			101400 | 101600 | 123150 | 123500 | 123790 | 137215 | 149730 | 176943 | 207410 | 609579 | 614592
241014_at	0.61	1.53	0.336	1	0	-0.24	-1.18	0.71	0.89637	0	-0.82	-1.77	0.107	0.7703	0	-1.75	-3.36	0.000907	0.0135	-1	5.78076	6.33433	241014_at	339400	FLG-AS1			241014_at	FLG antisense RNA 1
241272_at	0.16	1.12	0.752	1	0	0.49	1.41	0.326	0.6782	0	-0.12	-1.09	0.766	0.9811	0	1.45	2.73	0.0005	0.00928	1	3.66252	3.78933	241272_at					241272_at
241314_at	1.13	2.19	0.0312	1	0	1.11	2.16	0.0349	0.29478	0	-0.98	-1.97	0.0201	0.5935	0	-1.23	-2.34	0.00387	0.0342	-1	1.61968	3.87011	241314_at					241314_at
241369_at	-0.23	-1.17	0.771	1	0	2.28	4.85	0.00426	0.15954	0	-0.03	-1.02	0.967	0.998	0	3.41	10.64	4.7e-07	0.000111	1	2.66705	2.68021	241369_at					241369_at
241371_at	-0.46	-1.38	0.128	1	0	0.4	1.32	0.194	0.56031	0	0.11	1.08	0.637	0.966	0	1.15	2.22	8.91e-06	0.000733	1	8.00476	7.47727	241371_at	8797	TNFRSF10A	603611	8	241371_at	tumor necrosis factor receptor superfamily, member 10a
241436_at	0.71	1.64	0.217	1	0	0.18	1.13	0.754	0.91351	0	-1	-2	0.0311	0.6378	0	-1.41	-2.65	0.0029	0.0285	-1	5.48716	6.12073	241436_at	6340	SCNN1G	177200	16	241436_at	sodium channel, non-voltage-gated 1, gamma subunit			264350 | 600761 | 613071
241450_at	0.18	1.13	0.733	1	0	0.45	1.37	0.396	0.72745	0	-0.72	-1.65	0.0916	0.7452	0	-1.36	-2.57	0.00198	0.0225	-1	7.33098	8.4813	241450_at	284654	RSPO1	609595	1	241450_at	R-spondin 1			610644
241487_at	-0.02	-1.02	0.964	1	0	-0.94	-1.91	0.0617	0.36766	0	-0.04	-1.02	0.928	0.9957	0	-1.22	-2.33	0.00267	0.0271	-1	6.49263	6.63862	241487_at					241487_at
241624_at	0.55	1.47	0.344	1	0	0.4	1.32	0.49	0.78542	0	-1.84	-3.58	0.000173	0.2503	0	-1.83	-3.56	0.000181	0.00489	-1	6.70348	8.34321	241624_at	389834	LOC389834		Un_gl000218	241624_at	ankyrin repeat domain 57 pseudogene
241625_at	0.73	1.66	0.151	1	0	0.89	1.86	0.0798	0.40374	0	-1.73	-3.31	5.24e-05	0.2198	0	-1.61	-3.05	0.000148	0.00433	-1	5.53091	7.36939	241625_at	389834	LOC389834		Un_gl000218	241625_at	ankyrin repeat domain 57 pseudogene
241673_x_at	-0.2	-1.14	0.589	1	0	-0.36	-1.29	0.315	0.66924	0	-0.09	-1.06	0.755	0.9799	0	-1.29	-2.44	2.62e-05	0.0014	-1	3.17697	3.4937	241673_x_at					241673_x_at
241773_at	-0.82	-1.77	0.126	1	0	0.42	1.34	0.433	0.75146	0	0.5	1.41	0.244	0.872	0	1.92	3.78	2.39e-05	0.00135	1	4.493	4.11108	241773_at					241773_at
241797_at	0.01	1.01	0.975	1	0	-0.1	-1.07	0.812	0.93412	0	-0.28	-1.22	0.406	0.9264	0	-1.04	-2.06	0.00297	0.0289	-1	8.852	9.29982	241797_at					241797_at
241840_at	-0.03	-1.02	0.936	1	0	0.99	1.99	0.0183	0.24211	0	0.37	1.29	0.257	0.8769	0	1.3	2.47	0.000156	0.00445	1	4.72557	4.39236	241840_at					241840_at
241853_at	-0.01	-1.01	0.983	1	0	-0.38	-1.3	0.399	0.72962	0	-0.56	-1.48	0.119	0.7867	0	-1	-2	0.00652	0.0476	-1	6.42772	6.57301	241853_at					241853_at
241854_at	0.07	1.05	0.871	1	0	-0.43	-1.35	0.322	0.67446	0	-0.74	-1.67	0.0356	0.6504	0	-1.27	-2.41	0.000471	0.00893	-1	6.96057	7.41532	241854_at	1773	DNASE1	125505	16	241854_at	deoxyribonuclease I			152700
241981_at	-0.81	-1.75	0.0323	1	0	-0.13	-1.1	0.718	0.89978	0	0.51	1.42	0.0873	0.745	0	1.29	2.44	4e-05	0.00183	1	6.30464	5.89672	241981_at	54757	FAM20A	611062	17	241981_at	family with sequence similarity 20, member A			614253
242022_at	-0.38	-1.3	0.417	1	0	-0.67	-1.59	0.152	0.51032	0	-0.54	-1.45	0.15	0.8081	0	-1.06	-2.08	0.00548	0.0424	-1	7.84009	7.94605	242022_at					242022_at
242107_x_at	-0.22	-1.17	0.622	1	0	-0.34	-1.27	0.445	0.75821	0	0.28	1.22	0.426	0.9305	0	-1.34	-2.53	0.000341	0.00737	-1	4.61006	4.65844	242107_x_at	9096	TBX18	604613	6	242107_x_at	T-box 18
242321_at	-0.28	-1.21	0.526	1	0	-0.77	-1.71	0.0848	0.41319	0	-0.67	-1.59	0.0614	0.6947	0	-1.01	-2.01	0.00547	0.0423	-1	7.60778	7.60015	242321_at	5784	PTPN14	603155	1	242321_at	protein tyrosine phosphatase, non-receptor type 14			613611
242344_at	0.49	1.41	0.569	1	0	0.35	1.27	0.69	0.88714	0	-1.35	-2.56	0.0532	0.6827	0	-2.05	-4.14	0.004	0.0348	-1	1.87372	3.40137	242344_at	2561	GABRB2	600232	5	242344_at	gamma-aminobutyric acid (GABA) A receptor, beta 2
242416_at	-0.19	-1.14	0.72	1	0	-0.9	-1.86	0.0881	0.41974	0	-0.9	-1.87	0.0323	0.6387	0	-1.53	-2.89	0.000414	0.00826	-1	4.31887	4.95677	242416_at					242416_at
242532_at	-0.4	-1.32	0.388	1	0	-1.19	-2.28	0.0126	0.21644	0	-0.03	-1.02	0.927	0.9957	0	-1.02	-2.03	0.00703	0.05	-1	9.37385	9.23544	242532_at					242532_at
242577_at	0.37	1.29	0.525	1	0	-0.1	-1.07	0.864	0.95362	0	-0.93	-1.9	0.0492	0.6714	0	-1.43	-2.7	0.00291	0.0286	-1	4.38698	5.22006	242577_at	100132288	TEKT4P2		21	242577_at	tektin 4 pseudogene 2 | ankyrin repeat domain 57 pseudogene	389834	LOC389834		Un_gl000218
242627_at	-0.02	-1.02	0.947	1	0	1.1	2.14	0.00122	0.11655	0	0.08	1.06	0.744	0.9769	0	1.51	2.86	1.44e-07	5.63e-05	1	5.2468	5.09862	242627_at					242627_at
242657_at	-0.24	-1.18	0.519	1	0	0.64	1.55	0.0863	0.4166	0	-0.06	-1.04	0.839	0.9872	0	1.02	2.03	0.000821	0.0128	1	7.83828	8.18885	242657_at					242657_at
242670_at	-0.28	-1.21	0.364	1	0	-0.5	-1.41	0.108	0.45149	0	-0.8	-1.74	0.00158	0.4425	0	-1.04	-2.05	6.03e-05	0.00239	-1	4.12137	4.41739	242670_at	163175	LGI4	608303	19	242670_at	leucine-rich repeat LGI family, member 4
242729_at	-0.05	-1.03	0.912	1	0	-0.74	-1.67	0.0951	0.43211	0	-0.91	-1.88	0.011	0.5457	0	-1.16	-2.24	0.00138	0.0177	-1	4.12214	4.13618	242729_at	100506866	TTN-AS1		2	242729_at	TTN antisense RNA 1
242734_x_at	0.04	1.03	0.898	1	0	-1.05	-2.08	0.00225	0.1352	0	-0.13	-1.09	0.636	0.966	0	-1.33	-2.51	3.82e-06	0.000441	-1	5.21016	5.14679	242734_x_at	3590	IL11RA	600939	9	242734_x_at	interleukin 11 receptor, alpha | galactose-1-phosphate uridylyltransferase	2592	GALT	614188 | 230400 | 606999
242743_at	-0.13	-1.1	0.787	1	0	0.12	1.09	0.8	0.92912	0	0.54	1.45	0.171	0.8263	0	1.43	2.69	0.000452	0.00873	1	4.49974	4.39273	242743_at	3566	IL4R	147050	16	242743_at	interleukin 4 receptor			147781 | 609423
242809_at	-0.54	-1.46	0.418	1	0	1.2	2.3	0.0758	0.39717	0	1.03	2.04	0.0564	0.6865	0	4.08	16.88	6.92e-11	2.66e-07	1	4.4595	3.6897	242809_at	9173	IL1RL1	601203	2	242809_at	interleukin 1 receptor-like 1
242828_at	-0.19	-1.14	0.716	1	0	-1.09	-2.13	0.0441	0.32021	0	-0.26	-1.2	0.535	0.952	0	-1.82	-3.53	5.32e-05	0.00221	-1	6.18065	6.63578	242828_at	55137	FIGN	605295	2	242828_at	fidgetin
242888_at	-0.25	-1.19	0.51	1	0	-0.34	-1.27	0.369	0.70925	0	-0.65	-1.57	0.0332	0.6417	0	-1	-2	0.00131	0.0171	-1	3.5394	4.0856	242888_at	100874032	PRRT3-AS1		3	242888_at	PRRT3 antisense RNA 1
242905_at	-0.18	-1.13	0.551	1	0	1.18	2.27	0.00019	0.07323	0	0.22	1.17	0.352	0.9106	0	1.72	3.29	5.2e-10	8.9e-07	1	7.13388	6.85936	242905_at	56902	PNO1		2	242905_at	partner of NOB1 homolog (S. cerevisiae)
242931_at	-0.23	-1.17	0.51	1	0	0.73	1.66	0.0388	0.30707	0	0.01	1.01	0.968	0.9981	0	1.03	2.04	0.000399	0.00807	1	7.7755	7.94582	242931_at	79836	LONRF3		X	242931_at	LON peptidase N-terminal domain and ring finger 3
242945_at	-1.1	-2.15	0.115	1	0	0.22	1.16	0.756	0.91418	0	0.64	1.56	0.251	0.8745	0	1.66	3.16	0.00357	0.0325	1	6.65943	6.30933	242945_at	54757	FAM20A	611062	17	242945_at	family with sequence similarity 20, member A			614253
243002_at	0.07	1.05	0.877	1	0	-0.05	-1.04	0.91	0.97055	0	-0.43	-1.34	0.228	0.8609	0	-1.13	-2.19	0.00192	0.0221	-1	5.75994	6.30023	243002_at					243002_at
243020_at	-0.14	-1.1	0.718	1	0	-1.65	-3.14	4.71e-05	0.04027	-1	-0.26	-1.2	0.387	0.9212	0	-1.23	-2.35	0.000123	0.00382	-1	7.44491	7.31938	243020_at	285512	FAM13A-AS1	613300	4	243020_at	FAM13A antisense RNA 1
243115_at	0.01	1.01	0.976	1	0	0.13	1.09	0.719	0.90022	0	0.28	1.22	0.315	0.8979	0	1	2	0.000661	0.0112	1	3.12239	3.54263	243115_at					243115_at
243254_at	-0.16	-1.12	0.69	1	0	0.65	1.57	0.104	0.44665	0	0.13	1.09	0.688	0.9714	0	1.13	2.19	0.000645	0.011	1	5.41873	5.52065	243254_at	3097	HIVEP2	143054	6	243254_at	human immunodeficiency virus type I enhancer binding protein 2
243296_at	-0.28	-1.21	0.562	1	0	0.38	1.3	0.433	0.75093	0	0.16	1.12	0.681	0.9714	0	2.31	4.97	6.01e-08	2.98e-05	1	9.99216	9.72318	243296_at	10135	NAMPT	608764	7	243296_at	nicotinamide phosphoribosyltransferase
243334_at	-0.12	-1.09	0.725	1	0	-0.2	-1.15	0.553	0.82098	0	-0.44	-1.36	0.108	0.7703	0	-1.02	-2.03	0.000336	0.00729	-1	7.58545	8.20455	243334_at	776	CACNA1D	114206	3	243334_at	calcium channel, voltage-dependent, L type, alpha 1D subunit			614896
243372_at	0.18	1.13	0.634	1	0	0.61	1.52	0.111	0.45396	0	0.1	1.07	0.747	0.9777	0	1.23	2.34	0.00011	0.00354	1	4.30706	4.11597	243372_at	3329	HSPD1	118190	2	243372_at	heat shock 60kDa protein 1 (chaperonin)			605280 | 612233
243424_at	-0.12	-1.09	0.803	1	0	-1.11	-2.15	0.0297	0.28046	0	-0.72	-1.65	0.0729	0.7224	0	-1.37	-2.59	0.000929	0.0137	-1	6.11721	6.12831	243424_at					243424_at
243455_at	-0.07	-1.05	0.853	1	0	-0.4	-1.32	0.319	0.67261	0	-0.63	-1.54	0.0546	0.6844	0	-1.25	-2.38	0.000203	0.0053	-1	7.07408	7.49694	243455_at					243455_at
243529_at	-0.16	-1.11	0.718	1	0	1.09	2.13	0.0138	0.22273	0	0.47	1.38	0.18	0.8321	0	1.81	3.51	1.48e-06	0.000244	1	3.36131	2.82315	243529_at	92935	MARS2	609728	2	243529_at	methionyl-tRNA synthetase 2, mitochondrial
243546_at	0.31	1.24	0.61	1	0	0.01	1.01	0.981	0.99391	0	-1.36	-2.58	0.00644	0.4898	0	-2.32	-4.99	9.64e-06	0.000781	-1	6.35562	7.31202	243546_at					243546_at
243554_at	0.1	1.07	0.796	1	0	-0.55	-1.46	0.173	0.53681	0	-0.34	-1.27	0.284	0.8866	0	-1.26	-2.39	0.00016	0.00452	-1	6.34725	6.91226	243554_at					243554_at
243585_at	0.68	1.6	0.123	1	0	0.32	1.24	0.471	0.77287	0	-0.9	-1.87	0.0111	0.5457	0	-1.08	-2.11	0.00273	0.0275	-1	6.64327	7.65558	243585_at	344905	ATP13A5		3	243585_at	ATPase type 13A5
243595_at	-0.03	-1.02	0.937	1	0	0.71	1.63	0.0751	0.39671	0	0.19	1.14	0.548	0.9547	0	1.03	2.04	0.00152	0.019	1	2.99063	2.90811	243595_at	6461	SHB	600314	9	243595_at	Src homology 2 domain containing adaptor protein B
243618_s_at	-0.06	-1.04	0.876	1	0	-0.79	-1.73	0.0278	0.27338	0	-0.24	-1.18	0.396	0.9233	0	-1.16	-2.23	0.000103	0.0034	-1	7.1101	7.38811	243618_s_at	152485	ZNF827		4	243618_s_at	zinc finger protein 827
243715_at	-0.06	-1.04	0.873	1	0	-0.57	-1.48	0.127	0.4782	0	-0.54	-1.45	0.0709	0.7186	0	-1	-2	0.00102	0.0145	-1	4.81573	5.114	243715_at					243715_at
243791_at	-0.1	-1.07	0.8	1	0	-0.93	-1.91	0.0256	0.26559	0	-0.33	-1.25	0.32	0.9004	0	-1.15	-2.22	0.00071	0.0117	-1	7.14451	7.5776	243791_at					243791_at
243929_at	0.22	1.17	0.721	1	0	0.32	1.24	0.608	0.85031	0	0.25	1.19	0.609	0.9626	0	-1.4	-2.64	0.00541	0.0421	-1	2.73213	4.55971	243929_at					243929_at
244042_x_at	0.24	1.18	0.559	1	0	-0.55	-1.46	0.178	0.54266	0	-0.39	-1.31	0.23	0.8627	0	-1.2	-2.29	0.000351	0.00748	-1	3.97267	4.94554	244042_x_at					244042_x_at
244044_at	-0.22	-1.16	0.655	1	0	0.06	1.04	0.9	0.96746	0	0.03	1.02	0.937	0.9965	0	1.48	2.78	0.00033	0.0072	1	2.92922	2.80329	244044_at					244044_at
244070_at	0.1	1.07	0.807	1	0	-0.29	-1.23	0.461	0.76764	0	-0.68	-1.6	0.0343	0.6477	0	-1.19	-2.28	0.000353	0.0075	-1	6.46896	7.17905	244070_at	23345	SYNE1	608441	6	244070_at	spectrin repeat containing, nuclear envelope 1			610743 | 612998
244144_at	-0.14	-1.1	0.685	1	0	-0.7	-1.63	0.0431	0.31777	0	-0.31	-1.24	0.254	0.8759	0	-1	-2	0.000432	0.00847	-1	5.91596	6.25736	244144_at	23345	SYNE1	608441	6	244144_at	spectrin repeat containing, nuclear envelope 1			610743 | 612998
244181_at	0.5	1.41	0.31	1	0	0.1	1.07	0.843	0.94483	0	-0.35	-1.27	0.374	0.9179	0	-1.4	-2.63	0.000559	0.00996	-1	5.91503	7.09456	244181_at					244181_at
244216_at	0.28	1.21	0.689	1	0	-0.23	-1.17	0.737	0.90668	0	-1.06	-2.08	0.0583	0.6872	0	-1.64	-3.13	0.00381	0.0338	-1	6.39069	7.7223	244216_at					244216_at
244219_at	-0.22	-1.16	0.518	1	0	0.42	1.34	0.215	0.57983	0	0.59	1.5	0.0326	0.6387	0	1.61	3.04	9.99e-08	4.38e-05	1	6.60964	5.98728	244219_at					244219_at
244249_at	-0.13	-1.09	0.797	1	0	-0.43	-1.35	0.397	0.72811	0	-0.22	-1.17	0.585	0.959	0	-1.2	-2.3	0.00396	0.0346	-1	7.34594	7.8882	244249_at					244249_at
244289_at	0.2	1.15	0.664	1	0	-0.43	-1.35	0.355	0.69976	0	-0.99	-1.98	0.0087	0.5224	0	-1.39	-2.62	0.000316	0.007	-1	7.47803	7.5644	244289_at	134466	ZNF300P1		5	244289_at	zinc finger protein 300 pseudogene 1
244292_at	0.27	1.21	0.571	1	0	-0.19	-1.14	0.698	0.89064	0	-0.87	-1.83	0.0258	0.6202	0	-1.07	-2.1	0.0066	0.0479	-1	7.42222	8.47455	244292_at					244292_at
244310_at	-0.05	-1.04	0.893	1	0	-0.35	-1.28	0.379	0.71675	0	-0.32	-1.25	0.311	0.8953	0	-1.03	-2.04	0.00177	0.0209	-1	7.12464	7.64525	244310_at					244310_at
244383_at	-0.04	-1.03	0.905	1	0	-0.66	-1.58	0.0532	0.34756	0	-0.26	-1.2	0.334	0.9049	0	-1	-2	0.000334	0.00725	-1	8.77056	9.17812	244383_at					244383_at
244384_at	0.52	1.43	0.335	1	0	-0.18	-1.13	0.742	0.90806	0	-0.59	-1.5	0.167	0.8207	0	-1.63	-3.1	0.000239	0.0059	-1	8.21125	9.3481	244384_at					244384_at
244439_at	-0.56	-1.47	0.089	1	0	-0.03	-1.02	0.917	0.97307	0	0.58	1.49	0.0287	0.6245	0	1.59	3.01	3.94e-08	2.23e-05	1	9.19675	8.57332	244439_at	161742	SPRED1	609291	15	244439_at	sprouty-related, EVH1 domain containing 1			611431
244444_at	-0.58	-1.49	0.131	1	0	-0.86	-1.82	0.0255	0.26525	0	-0.79	-1.73	0.0102	0.5392	0	-1.03	-2.05	0.00099	0.0143	-1	3.04605	3.29529	244444_at	114780	PKD1L2	607894	16	244444_at	polycystic kidney disease 1-like 2
244511_at	0.08	1.06	0.839	1	0	-1.1	-2.15	0.00942	0.19581	0	-0.2	-1.15	0.551	0.9547	0	-1.21	-2.31	0.000467	0.00888	-1	6.71266	7.22287	244511_at					244511_at
244572_at	0.25	1.19	0.561	1	0	-1.1	-2.14	0.0128	0.21788	0	0.2	1.15	0.566	0.9564	0	-1.1	-2.15	0.00193	0.0222	-1	9.53791	9.59431	244572_at	339855	KY	605739	3	244572_at	kyphoscoliosis peptidase
244631_at	0.69	1.61	0.347	1	0	0.1	1.07	0.887	0.96157	0	-1.62	-3.07	0.00687	0.4975	0	-2.15	-4.45	0.000409	0.0082	-1	6.89463	8.3989	244631_at	100132288	TEKT4P2		21	244631_at	tektin 4 pseudogene 2 | ankyrin repeat domain 57 pseudogene	389834	LOC389834		Un_gl000218
244655_at	-0.44	-1.36	0.383	1	0	-0.95	-1.93	0.0622	0.36836	0	-0.68	-1.6	0.094	0.7484	0	-1.32	-2.5	0.00149	0.0187	-1	4.97114	5.51366	244655_at	100507311	LOC100507311			244655_at	uncharacterized LOC100507311
244677_at	0.08	1.06	0.857	1	0	-1.79	-3.47	0.000126	0.06561	0	-0.64	-1.55	0.075	0.725	0	-2.57	-5.94	3.52e-10	7.73e-07	-1	8.30769	8.84565	244677_at					244677_at
244688_at	-0.28	-1.21	0.336	1	0	0.48	1.4	0.0978	0.4366	0	0.41	1.33	0.0787	0.733	0	1.04	2.05	2.35e-05	0.00134	1	4.09928	3.46839	244688_at					244688_at
244697_at	-0.55	-1.46	0.477	1	0	-4.29	-19.55	3.8e-07	0.0039	-1	-0.9	-1.86	0.145	0.8028	0	-4.13	-17.5	3.11e-09	3.83e-06	-1	9.57787	9.7645	244697_at					244697_at
244788_at	-0.19	-1.14	0.605	1	0	-0.39	-1.31	0.299	0.65509	0	-0.63	-1.55	0.0343	0.6477	0	-1.1	-2.14	0.000388	0.00796	-1	6.34121	6.34757	244788_at					244788_at
31637_s_at	0.07	1.05	0.823	1	0	-1.53	-2.88	1.36e-05	0.02382	-1	-0.2	-1.15	0.436	0.9317	0	-1.36	-2.57	1.55e-06	0.000251	-1	10.3582	10.6578	31637_s_at	9572	NR1D1	602408	17	31637_s_at	nuclear receptor subfamily 1, group D, member 1 | thyroid hormone receptor, alpha	7067	THRA	190120 | 614450
33304_at	0.39	1.31	0.589	1	0	0.81	1.76	0.267	0.6271	0	0.51	1.43	0.377	0.9179	0	1.72	3.3	0.00397	0.0347	1	6.01025	6.05471	33304_at	3669	ISG20	604533	15	33304_at	interferon stimulated exonuclease gene 20kDa
36829_at	0.12	1.09	0.778	1	0	-2.56	-5.89	6.71e-08	0.00206	-1	-0.17	-1.12	0.623	0.9638	0	-2.2	-4.58	9.61e-09	1.06e-05	-1	9.85723	10.1624	36829_at	5187	PER1	602260	17	36829_at	period circadian clock 1
38037_at	0.01	1	0.994	1	0	1.65	3.14	0.0198	0.24631	0	-0.11	-1.08	0.841	0.9872	0	2.3	4.92	8.44e-05	0.00296	1	7.35776	7.04969	38037_at	1839	HBEGF	126150	5	38037_at	heparin-binding EGF-like growth factor
39249_at	-0.01	-1.01	0.964	1	0	0.56	1.47	0.0532	0.34756	0	0.37	1.29	0.106	0.7694	0	1.05	2.07	1.49e-05	0.00102	1	12.0424	11.6679	39249_at	360	AQP3	600170	9	39249_at	aquaporin 3 (Gill blood group)			607457
39402_at	0	1	0.997	1	0	1.34	2.53	0.132	0.48382	0	0.83	1.77	0.24	0.8699	0	3.37	10.3	7.96e-06	0.000694	1	4.64276	4.12585	39402_at	3553	IL1B	137215	2	39402_at	interleukin 1, beta			147720
39548_at	0.21	1.15	0.486	1	0	0.87	1.83	0.00435	0.16136	0	-0.1	-1.07	0.661	0.9698	0	1.04	2.05	3.87e-05	0.0018	1	5.60786	5.63529	39548_at	4862	NPAS2	603347	2	39548_at	neuronal PAS domain protein 2
44790_s_at	-0.63	-1.55	0.235	1	0	-0.04	-1.03	0.943	0.98161	0	0.5	1.42	0.233	0.864	0	1.92	3.79	1.95e-05	0.0012	1	7.60661	6.79346	44790_s_at	80183	KIAA0226L		13	44790_s_at	KIAA0226-like
59375_at	-0.37	-1.29	0.38	1	0	-1.38	-2.61	0.00133	0.11765	0	-0.18	-1.13	0.585	0.959	0	-1.03	-2.04	0.00256	0.0264	-1	6.54287	6.59039	59375_at	80022	MYO15B		17	59375_at	myosin XVB pseudogene
