# Supplementary material for: Enhancement of cutaneous immunity during aging by blocking p38 mitogen-activated protein (MAP) kinase–induced inflammation
Source: J Allergy Clin Immunol. 2018 Sep;142(3):844–56. doi: 10.1016/j.jaci.2017.10.032 (PMC6127037; doi:10.1016/j.jaci.2017.10.032)
Supplement: Table E8 [file mmc9.xlsx]

## Sheet: Supplementary Table 6
PositiveRegulators
ABCB9
ADAM10
ADAM17
ADAM8
ADK
ADORA2B
AIF1
AKT1
AP3B1
AP3D1
AQP3
ATF1
ATF2
AXL
BAD
BCAR1
BCL10
BCL2
BDKRB1
BIRC2
BIRC3
BLM
BLOC1S3
BMI1
BTK
C1QA
C1QB
C1QC
C1R
C1RL
C1S
C2
C3
C3AR1
C4BPB
C6
C7
CACNB3
CADM1
CAMK1D
CARD11
CARD9
CASP8
CAV1
CCL19
CCL21
CCL4
CCL5
CCL7
CCR1
CCR7
CD1D
CD2
CD226
CD24
CD247
CD27
CD28
CD36
CD37
CD38
CD3D
CD3E
CD3G
CD4
CD40
CD40LG
CD46
CD47
CD5
CD55
CD80
CD83
CD86
CDC42
CDK1
CDKN1A
CFB
CFD
CFH
CFI
CFP
CHRNB2
CHUK
CLCF1
CLEC7A
CLU
CMKLR1
COLEC12
CORO1A
CREB1
CREB3
CRTAM
CSK
CTSG
CX3CL1
CXCL10
CXCL12
CXCL13
CYLD
DDX58
DDX60
DMBT1
DNAJA3
DPP4
DUSP4
DUSP6
DUSP7
EBI3
EDN1
EDN2
EDN3
EDNRA
EFNB1
ELANE
ELK1
ENAH
EREG
F7
FCER1A
FCER1G
FCER2
FCGR1B
FCN3
FES
FGR
FIGF
FOS
FOXP1
FYB
FYN
GAB2
GAS6
GATA3
GFI1
GLI2
GPAM
GPLD1
GPR183
GRB2
HCK
HES1
HLA-DMA
HLA-DMB
HLA-DOA
HLA-DOB
HLA-DPA1
HLA-DPB1
HLA-DQA1
HLA-DQB1
HLA-DQB2
HLA-DRA
HPS1
HPX
HSPD1
HSPH1
ICAM1
ICOS
ICOSLG
IFIH1
IFNG
IFNK
IGF1
IGFBP2
IGHG1
IGKC
IGKV4-1
IKBKB
IKBKE
IKBKG
IKZF1
IL12RB1
IL13
IL15
IL15RA
IL18
IL1B
IL23A
IL5
IL6
IL6R
IL6ST
IL7
IL8
IRAK1
IRAK2
IRAK4
IRF7
IRS2
ITGAL
ITK
ITPKB
JUN
KCNN4
KIAA0748
KLHL6
KRT1
LAT2
LBP
LCK
LCP2
LIME1
LTA
LY96
LYST
MALT1
MAP2K1
MAP2K2
MAP2K3
MAP2K4
MAP2K6
MAP2K7
MAP3K1
MAP3K14
MAP3K7
MAP3K8
MAPK1
MAPK10
MAPK11
MAPK14
MAPK3
MAPK7
MAPK8
MAPK9
MAPKAP1
MAPKAPK2
MAPKAPK3
MARCO
MAVS
MEF2A
MEF2C
MIA3
MICA
MIF
MLST8
MS4A2
MTOR
MYB
MYD88
NCK1
NCK2
NCKAP1L
NFAM1
NFATC2
NFKB1
NFKB2
NFKBIA
NFKBIB
NKAP
NOD1
PAK1
PAK2
PAXIP1
PELI1
PELI2
PIK3CA
PIK3CB
PIK3CD
PIK3R1
PIK3R2
PIK3R3
PLA2G7
PLCG1
PLCG2
PLD2
BLOC1S6
PLEKHA1
PLSCR1
PNP
POLR3B
POLR3C
POLR3D
POLR3F
POLR3G
PRKCB
PRKCE
PRKCH
PRKCQ
PRKCZ
PRKD2
PROS1
PSEN1
PSEN2
PTEN
PTK2B
PTPN11
PTPN6
PVR
PVRL2
RAC1
RARA
RARRES2
RBCK1
RELA
RICTOR
RIPK1
RIPK2
RNF31
RPS27A
RPS6KA1
RPS6KA2
RPS6KA3
RPS6KA5
RSAD2
S100A14
S100A7
SART1
SASH3
SELE
SELP
SEMA7A
SERPINE1
SH2D1A
SH2D1B
SIRPG
SIRT1
SKAP1
SLC11A1
SPG21
SRC
STAT5A
STAT5B
STXBP2
SYK
TAB1
TAB2
TAB3
TAC1
TACR1
TAP2
TBK1
TBX21
TCF3
TEC
TGFBR2
THBS4
THEMIS
TICAM1
TIRAP
TLR1
TLR10
TLR2
TLR3
TLR4
TLR5
TLR7
TLR8
TMEM173
TNF
TNFRSF13C
TNFRSF4
TNFSF11
TNFSF13
TNFSF13B
TNFSF14
TNIP1
TNIP2
TRAC
TRAF2
TRAF3
TRAF6
TRAT1
TRBC1
TRIL
TXK
UBA52
UBB
UBC
UBE2N
UNC13D
UNC93B1
VASP
VAV1
VAV3
VCAM1
VEGFA
VEGFB
VEGFC
VNN1
WAS
WNT5A
XIAP
YES1
ZAP70
