# Supplementary material for: Enhancement of cutaneous immunity during aging by blocking p38 mitogen-activated protein (MAP) kinase–induced inflammation
Source: J Allergy Clin Immunol. 2018 Sep;142(3):844–56. doi: 10.1016/j.jaci.2017.10.032 (PMC6127037; doi:10.1016/j.jaci.2017.10.032)
Supplement: Table E9 [file mmc10.xlsx]

## Sheet: Aging-genes-London-on-Atlas-102
Gene symbol:probe set ID	Symbol	Description	ID	EntrezID	Chrom	ChromLoc	PathwayID	PathDesc	Human_cell-cluster	Signature	GNF_Hs.atlas_70P_22MCL	Aging	MCL_2.2_6
BID;211725_s_at	BID	BH3 interacting domain death agonist	211725_s_at	637	22	18216905	04115, 04210, 04650, 05010, 05014, 05200, 05416	p53 signaling pathway, Apoptosis, Natural killer cell mediated cytotoxicity, Alzheimer s disease, Amyotrophic lateral sclerosis (ALS), Pathways in cancer, Viral myocarditis	No Class	No Class	C_198	Up	Cluster001_Up in mono/macs/neutrophils
C1orf38;207571_x_at	C1orf38	chromosome 1 open reading frame 38	207571_x_at	9473	1	28199054	-	-	No Class	Macrophage	C_017_High_in_bone_marrow	Up	Cluster001_Up in mono/macs/neutrophils
C1orf38;210785_s_at	C1orf38	chromosome 1 open reading frame 38	210785_s_at	9473	1	28199054	-	-	No Class	Macrophage	No Class	Up	Cluster001_Up in mono/macs/neutrophils
C5AR1;220088_at	C5AR1	complement component 5a receptor 1	220088_at	728	19	47813103	04080, 04610	Neuroactive ligand-receptor interaction, Complement and coagulation cascades	No Class	Macrophage	C_017_High_in_bone_marrow	Up	Cluster001_Up in mono/macs/neutrophils
CCR1;205098_at	CCR1	chemokine (C-C motif) receptor 1	205098_at	1230	3	46243199	04060, 04062	Cytokine-cytokine receptor interaction, Chemokine signaling pathway	No Class	Macrophage	No Class	Up	Cluster001_Up in mono/macs/neutrophils
CCR1;205099_s_at	CCR1	chemokine (C-C motif) receptor 1	205099_s_at	1230	3	46243199	04060, 04062	Cytokine-cytokine receptor interaction, Chemokine signaling pathway	No Class	Macrophage	No Class	Up	Cluster001_Up in mono/macs/neutrophils
CD300A;209933_s_at	CD300A	CD300a molecule	209933_s_at	11314	17	72462521	-	-	No Class	Macrophage?	No Class	Up	Cluster001_Up in mono/macs/neutrophils
CHST11;226368_at	CHST11	carbohydrate (chondroitin 4) sulfotransferase 11	226368_at	50515	12	104850691	00532, 00920	Chondroitin sulfate biosynthesis, Sulfur metabolism	No Class	No Class	No Class	Up	Cluster001_Up in mono/macs/neutrophils
CHST11;226372_at	CHST11	carbohydrate (chondroitin 4) sulfotransferase 11	226372_at	50515	12	104850691	00532, 00920	Chondroitin sulfate biosynthesis, Sulfur metabolism	No Class	No Class	No Class	Up	Cluster001_Up in mono/macs/neutrophils
CLEC4E;222934_s_at	CLEC4E	C-type lectin domain family 4, member E	222934_s_at	26253	12	8685900	-	-	No Class	Macrophage	No Class	Up	Cluster001_Up in mono/macs/neutrophils
CLEC7A;1554406_a_at	CLEC7A	C-type lectin domain family 7, member A	1554406_a_at	64581	12	10269375; 10279923	-	-	No Class	No Class	No Class	Up	Cluster001_Up in mono/macs/neutrophils
CLEC7A;1555756_a_at	CLEC7A	C-type lectin domain family 7, member A	1555756_a_at	64581	12	10269375; 10279923	-	-	No Class	No Class	No Class	Up	Cluster001_Up in mono/macs/neutrophils
CLEC7A;221698_s_at	CLEC7A	C-type lectin domain family 7, member A	221698_s_at	64581	12	10269375; 10279923	-	-	No Class	Macrophage	No Class	Up	Cluster001_Up in mono/macs/neutrophils
CSF2RB;205159_at	CSF2RB	colony stimulating factor 2 receptor, beta, low-affinity (granulocyte-macrophage)	205159_at	1439	22	37309674	04060, 04210, 04630	Cytokine-cytokine receptor interaction, Apoptosis, Jak-STAT signaling pathway	No Class	Macrophage	C_008_High_in_Placenta>Pituatary	Up	Cluster001_Up in mono/macs/neutrophils
CTSS;202902_s_at	CTSS	cathepsin S	202902_s_at	1520	1	150702553	04142, 04612	Lysosome, Antigen processing and presentation	Phagocyte	Macrophage	C_009_High_in_Immune_cells_(T/B-cells,macs)	Up	Cluster001_Up in mono/macs/neutrophils
CYBB;203923_s_at	CYBB	cytochrome b-245, beta polypeptide	203923_s_at	1536	X	37639269	4670	Leukocyte transendothelial migration	No Class	Macrophage	C_009_High_in_Immune_cells_(T/B-cells,macs)	Up	Cluster001_Up in mono/macs/neutrophils
CYTH4;219183_s_at	CYTH4	cytohesin 4	219183_s_at	27128	22	37678494	-	-	No Class	CD14/16_high	No Class	Up	Cluster001_Up in mono/macs/neutrophils
DOK3;223553_s_at	DOK3	docking protein 3	223553_s_at	79930	5	176928914; 176930751	-	-	No Class	Macrophage	No Class	Up	Cluster001_Up in mono/macs/neutrophils
EFHD2;222483_at	EFHD2	EF-hand domain family, member D2	222483_at	79180	1	15736390	-	-	No Class	No Class	No Class	Up	Cluster001_Up in mono/macs/neutrophils
EMR2;207610_s_at	EMR2	egf-like module containing, mucin-like, hormone receptor-like 2	207610_s_at	30817	19	14843204	-	-	No Class	Macrophage	No Class	Up	Cluster001_Up in mono/macs/neutrophils
FCGR2A;203561_at	FCGR2A	Fc fragment of IgG, low affinity IIa, receptor (CD32)	203561_at	2212	1	161475204	04666, 05322	Fc gamma R-mediated phagocytosis, Systemic lupus erythematosus	No Class	Macrophage	C_008_High_in_Placenta>Pituatary	Up	Cluster001_Up in mono/macs/neutrophils
FGR;208438_s_at	FGR	Gardner-Rasheed feline sarcoma viral (v-fgr) oncogene homolog	208438_s_at	2268	1	27938802	4062	Chemokine signaling pathway	No Class	Macrophage	C_017_High_in_bone_marrow	Up	Cluster001_Up in mono/macs/neutrophils
HCK;208018_s_at	HCK	hemopoietic cell kinase	208018_s_at	3055	20	30639990	04062, 04666	Chemokine signaling pathway, Fc gamma R-mediated phagocytosis	No Class	Macrophage	C_017_High_in_bone_marrow	Up	Cluster001_Up in mono/macs/neutrophils
IGSF6;206420_at	IGSF6	immunoglobulin superfamily, member 6	206420_at	10261	16	21652605	-	-	No Class	Macrophage	No Class	Up	Cluster001_Up in mono/macs/neutrophils
ITGAX;210184_at	ITGAX	integrin, alpha X (complement component 3 receptor 4 subunit)	210184_at	3687	16	31366508	4810	Regulation of actin cytoskeleton	No Class	Macrophage	C_104	Up	Cluster001_Up in mono/macs/neutrophils
LILRA2;207857_at	LILRA2	leukocyte immunoglobulin-like receptor, subfamily A (with TM domain), member 2	207857_at	11027	19	55085256	-	-	No Class	Macrophage	No Class	Up	Cluster001_Up in mono/macs/neutrophils
LILRA2;211100_x_at	LILRA2	leukocyte immunoglobulin-like receptor, subfamily A (with TM domain), member 2	211100_x_at	11027	19	55085256	-	-	No Class	CD14/16_high	No Class	Up	Cluster001_Up in mono/macs/neutrophils
LILRA2;211101_x_at	LILRA2	leukocyte immunoglobulin-like receptor, subfamily A (with TM domain), member 2	211101_x_at	11027	19	55085256	-	-	No Class	CD14/16_high	C_017_High_in_bone_marrow	Up	Cluster001_Up in mono/macs/neutrophils
LILRB1;211336_x_at	LILRB1	leukocyte immunoglobulin-like receptor, subfamily B (with TM and ITIM domains), member 1	211336_x_at	10859	19	55128628; 55141907; 55141967	-	-	No Class	Macrophage	No Class	Up	Cluster001_Up in mono/macs/neutrophils
LILRB1;229937_x_at	LILRB1	leukocyte immunoglobulin-like receptor, subfamily B (with TM and ITIM domains), member 1	229937_x_at	10859	19	55128628; 55141907; 55141967	-	-	No Class	T-cell?	No Class	Up	Cluster001_Up in mono/macs/neutrophils
LILRB2;207697_x_at	LILRB2	leukocyte immunoglobulin-like receptor, subfamily B (with TM and ITIM domains), member 2	207697_x_at	10288	19	54777675	-	-	No Class	CD14/16_high	C_017_High_in_bone_marrow	Up	Cluster001_Up in mono/macs/neutrophils
LILRB2;210146_x_at	LILRB2	leukocyte immunoglobulin-like receptor, subfamily B (with TM and ITIM domains), member 2	210146_x_at	10288	19	54777675	-	-	No Class	CD14/16_high	No Class	Up	Cluster001_Up in mono/macs/neutrophils
LILRB3;211135_x_at	LILRB3	leukocyte immunoglobulin-like receptor, subfamily B (with TM and ITIM domains), member 3	211135_x_at	11025	19	54720146	4662	B cell receptor signaling pathway	No Class	Macrophage?	No Class	Up	Cluster001_Up in mono/macs/neutrophils
LYN;202625_at	LYN	v-yes-1 Yamaguchi sarcoma viral related oncogene homolog	202625_at	4067	8	56792385	04062, 04662, 04664, 04666, 04730, 05120	Chemokine signaling pathway, B cell receptor signaling pathway, Fc epsilon RI signaling pathway, Fc gamma R-mediated phagocytosis, Long-term depression, Epithelial cell signaling in Helicobacter pylori infection	No Class	No Class	C_380	Up	Cluster001_Up in mono/macs/neutrophils
LYN;202626_s_at	LYN	v-yes-1 Yamaguchi sarcoma viral related oncogene homolog	202626_s_at	4067	8	56792385	04062, 04662, 04664, 04666, 04730, 05120	Chemokine signaling pathway, B cell receptor signaling pathway, Fc epsilon RI signaling pathway, Fc gamma R-mediated phagocytosis, Long-term depression, Epithelial cell signaling in Helicobacter pylori infection	No Class	No Class	C_380	Up	Cluster001_Up in mono/macs/neutrophils
LYN;210754_s_at	LYN	v-yes-1 Yamaguchi sarcoma viral related oncogene homolog	210754_s_at	4067	8	56792385	04062, 04662, 04664, 04666, 04730, 05120	Chemokine signaling pathway, B cell receptor signaling pathway, Fc epsilon RI signaling pathway, Fc gamma R-mediated phagocytosis, Long-term depression, Epithelial cell signaling in Helicobacter pylori infection	No Class	No Class	C_380	Up	Cluster001_Up in mono/macs/neutrophils
LYZ;1555745_a_at	LYZ	lysozyme (renal amyloidosis)	1555745_a_at	4069	12	69742133	-	-	No Class	No Class	No Class	Up	Cluster001_Up in mono/macs/neutrophils
NA;204961_s_at	NA	NA	204961_s_at	NA	-	-	-	-	No Class	T-cell	C_017_High_in_bone_marrow	Up	Cluster001_Up in mono/macs/neutrophils
NA;210225_x_at	NA	NA	210225_x_at	NA	-	-	-	-	No Class	Macrophage?	No Class	Up	Cluster001_Up in mono/macs/neutrophils
NA;210784_x_at	NA	NA	210784_x_at	NA	-	-	-	-	No Class	Macrophage?	No Class	Up	Cluster001_Up in mono/macs/neutrophils
NA;211133_x_at	NA	NA	211133_x_at	NA	-	-	-	-	No Class	Macrophage?	No Class	Up	Cluster001_Up in mono/macs/neutrophils
NA;227184_at	NA	NA	227184_at	NA	-	-	-	-	No Class	Macrophage	No Class	Up	Cluster001_Up in mono/macs/neutrophils
NA;228685_at	NA	NA	228685_at	NA	-	-	-	-	No Class	No Class	No Class	Up	Cluster001_Up in mono/macs/neutrophils
NADK;213607_x_at	NADK	NAD kinase	213607_x_at	65220	1	1682677	00760, 01100	Nicotinate and nicotinamide metabolism, Metabolic pathways	No Class	Neutrophil	No Class	Up	Cluster001_Up in mono/macs/neutrophils
PILRA;219788_at	PILRA	paired immunoglobin-like type 2 receptor alpha	219788_at	29992	7	99971067	-	-	Phagocyte	Macrophage	No Class	Up	Cluster001_Up in mono/macs/neutrophils
PILRA;222218_s_at	PILRA	paired immunoglobin-like type 2 receptor alpha	222218_s_at	29992	7	99971067	-	-	Phagocyte	Macrophage	No Class	Up	Cluster001_Up in mono/macs/neutrophils
PTAFR;206278_at	PTAFR	platelet-activating factor receptor	206278_at	5724	1	28473677	04020, 04080	Calcium signaling pathway, Neuroactive ligand-receptor interaction	No Class	HK2	No Class	Up	Cluster001_Up in mono/macs/neutrophils
PTAFR;211661_x_at	PTAFR	platelet-activating factor receptor	211661_x_at	5724	1	28473677	04020, 04080	Calcium signaling pathway, Neuroactive ligand-receptor interaction	No Class	Macrophage	No Class	Up	Cluster001_Up in mono/macs/neutrophils
PTPRE;221840_at	PTPRE	protein tyrosine phosphatase, receptor type, E	221840_at	5791	10	129705324; 129845812	-	-	No Class	No Class	No Class	Up	Cluster001_Up in mono/macs/neutrophils
SERPINA1;211429_s_at	SERPINA1	serpin peptidase inhibitor, clade A (alpha-1 antiproteinase, antitrypsin), member 1	211429_s_at	5265	14	94843084	4610	Complement and coagulation cascades	No Class	Liver	C_004_High_in_Liver	Up	Cluster001_Up in mono/macs/neutrophils
SPI1;205312_at	SPI1	spleen focus forming virus (SFFV) proviral integration oncogene spi1	205312_at	6688	11	47376408	05200, 05221	Pathways in cancer, Acute myeloid leukemia	No Class	Macrophage?	C_010_High_in_Lung	Up	Cluster001_Up in mono/macs/neutrophils
TLR2;204924_at	TLR2	toll-like receptor 2	204924_at	7097	4	154605440	4620	Toll-like receptor signaling pathway	No Class	CD14/16_high	No Class	Up	Cluster001_Up in mono/macs/neutrophils
TLR8;229560_at	TLR8	toll-like receptor 8	229560_at	51311	X	12924738	4620	Toll-like receptor signaling pathway	No Class	Macrophage	No Class	Up	Cluster001_Up in mono/macs/neutrophils
VAV1;206219_s_at	VAV1	vav 1 guanine nucleotide exchange factor	206219_s_at	7409	19	6772721	04062, 04510, 04650, 04660, 04662, 04664, 04666, 04670, 04810	Chemokine signaling pathway, Focal adhesion, Natural killer cell mediated cytotoxicity, T cell receptor signaling pathway, B cell receptor signaling pathway, Fc epsilon RI signaling pathway, Fc gamma R-mediated phagocytosis, Leukocyte transendothelial migration, Regulation of actin cytoskeleton	No Class	T-cell	No Class	Up	Cluster001_Up in mono/macs/neutrophils
ATG16L2;229389_at	ATG16L2	ATG16 autophagy related 16-like 2 (S. cerevisiae)	229389_at	89849	11	72525450	-	-	No Class	No Class	No Class	Down	Cluster002_Up in BM/mono/macs/neutrophils
CXCR2;207008_at	CXCR2	chemokine (C-X-C motif) receptor 2	207008_at	3579	2	218990012; 218990735	04060, 04062, 04144, 05120	Cytokine-cytokine receptor interaction, Chemokine signaling pathway, Endocytosis, Epithelial cell signaling in Helicobacter pylori infection	Neutrophils	Neutrophil	No Class	Up	Cluster002_Up in BM/mono/macs/neutrophils
FCGR3B;204007_at	FCGR3B	Fc fragment of IgG, low affinity IIIb, receptor (CD16b)	204007_at	2215	1	161592989	04650, 05322	Natural killer cell mediated cytotoxicity, Systemic lupus erythematosus	Neutrophils	CD14/16_high	C_017_High_in_bone_marrow	Up	Cluster002_Up in BM/mono/macs/neutrophils
FPR1;205119_s_at	FPR1	formyl peptide receptor 1	205119_s_at	2357	19	52249026	4080	Neuroactive ligand-receptor interaction	No Class	Neutrophil	C_017_High_in_bone_marrow	Up	Cluster002_Up in BM/mono/macs/neutrophils
GCA;203765_at	GCA	grancalcin, EF-hand calcium binding protein	203765_at	25801	2	163200582	-	-	No Class	Neutrophil	C_017_High_in_bone_marrow	Up	Cluster002_Up in BM/mono/macs/neutrophils
KCNJ15;210119_at	KCNJ15	potassium inwardly-rectifying channel, subfamily J, member 15	210119_at	3772	21	39628663; 39628869; 39644428	-	-	No Class	Foetal_liver/pancreas	C_019_High_in_Kidney>Liver	Up	Cluster002_Up in BM/mono/macs/neutrophils
KCNJ15;211806_s_at	KCNJ15	potassium inwardly-rectifying channel, subfamily J, member 15	211806_s_at	3772	21	39628663; 39628869; 39644428	-	-	Neutrophils	Neutrophil?	C_019_High_in_Kidney>Liver	Up	Cluster002_Up in BM/mono/macs/neutrophils
LRG1;228648_at	LRG1	leucine-rich alpha-2-glycoprotein 1	228648_at	116844	19	4537227	-	-	No Class	Liver?	No Class	Up	Cluster002_Up in BM/mono/macs/neutrophils
MGAM;206522_at	MGAM	maltase-glucoamylase (alpha-glucosidase)	206522_at	8972	7	141695678	00052, 00500, 01100	Galactose metabolism, Starch and sucrose metabolism, Metabolic pathways	Neutrophils	Neutrophil?	C_017_High_in_bone_marrow	Up	Cluster002_Up in BM/mono/macs/neutrophils
MNDA;204959_at	MNDA	myeloid cell nuclear differentiation antigen	204959_at	4332	1	158801167	-	-	No Class	Macrophage	C_017_High_in_bone_marrow	Up	Cluster002_Up in BM/mono/macs/neutrophils
NA;1556185_a_at	NA	NA	1556185_a_at	NA	-	-	-	-	Neutrophils	No Class	No Class	Up	Cluster002_Up in BM/mono/macs/neutrophils
NA;204006_s_at	NA	NA	204006_s_at	NA	-	-	-	-	Neutrophils	CD14/16_high	C_017_High_in_bone_marrow	Up	Cluster002_Up in BM/mono/macs/neutrophils
NA;229952_at	NA	NA	229952_at	NA	-	-	-	-	No Class	No Class	No Class	Up	Cluster002_Up in BM/mono/macs/neutrophils
NA;233217_at	NA	NA	233217_at	NA	-	-	-	-	Neutrophils	No Class	No Class	Up	Cluster002_Up in BM/mono/macs/neutrophils
P2RY13;220005_at	P2RY13	purinergic receptor P2Y, G-protein coupled, 13	220005_at	53829	3	151044095	4080	Neuroactive ligand-receptor interaction	Neutrophils	Macrophage	No Class	Up	Cluster002_Up in BM/mono/macs/neutrophils
PROK2;232629_at	PROK2	prokineticin 2	232629_at	60675	3	71820806	-	-	Neutrophils	No Class	No Class	Up	Cluster002_Up in BM/mono/macs/neutrophils
STEAP4;225987_at	STEAP4	STEAP family member 4	225987_at	79689	7	87905749	-	-	Neutrophils	No Class	No Class	Up	Cluster002_Up in BM/mono/macs/neutrophils
TMEM71;238429_at	TMEM71	transmembrane protein 71	238429_at	137835	8	133722193	-	-	No Class	No Class	No Class	Up	Cluster002_Up in BM/mono/macs/neutrophils
TNFRSF10C;211163_s_at	TNFRSF10C	tumor necrosis factor receptor superfamily, member 10c, decoy without an intracellular domain	211163_s_at	8794	8	22960433	04060, 04210, 04650	Cytokine-cytokine receptor interaction, Apoptosis, Natural killer cell mediated cytotoxicity	Neutrophils	Neutrophil	No Class	Up	Cluster002_Up in BM/mono/macs/neutrophils
TNFRSF10C;234644_x_at	TNFRSF10C	tumor necrosis factor receptor superfamily, member 10c, decoy without an intracellular domain	234644_x_at	8794	8	22960433	04060, 04210, 04650	Cytokine-cytokine receptor interaction, Apoptosis, Natural killer cell mediated cytotoxicity	Neutrophils	HK1	No Class	Up	Cluster002_Up in BM/mono/macs/neutrophils
TREM1;219434_at	TREM1	triggering receptor expressed on myeloid cells 1	219434_at	54210	6	41243711	-	-	No Class	Neutrophil	C_017_High_in_bone_marrow	Up	Cluster002_Up in BM/mono/macs/neutrophils
VNN2;205922_at	VNN2	vanin 2	205922_at	8875	6	133065009	-	-	Neutrophils	Bone_marrow-High	C_017_High_in_bone_marrow	Up	Cluster002_Up in BM/mono/macs/neutrophils
BATF;205965_at	BATF	basic leucine zipper transcription factor, ATF-like	205965_at	10538	14	75988783	-	-	Activated_neutrophils-CD133+ve-iPS#####	No Class	No Class	Up	Cluster003_Up in neutrophils
C2CD4B;229306_at	C2CD4B	C2 calcium-dependent domain containing 4B	229306_at	388125	15	62455736	-	-	Activated_neutrophils-CD133+ve-iPS#####	No Class	No Class	Up	Cluster003_Up in neutrophils
DEFB124;1568375_at	DEFB124	defensin, beta 124	1568375_at	245937	20	30053308	-	-	No Class	No Class	No Class	Down	Cluster003_Up in neutrophils
NA;210824_at	NA	NA	210824_at	NA	-	-	-	-	Activated_neutrophils-CD133+ve-iPS#####	No Class	No Class	Up	Cluster003_Up in neutrophils
NA;214977_at	NA	NA	214977_at	NA	-	-	-	-	No Class	Thyroid_gland/kidney	C_022_High_in_Thyroid	Down	Cluster003_Up in neutrophils
NA;220729_at	NA	NA	220729_at	NA	-	-	-	-	Activated_neutrophils-CD133+ve-iPS#####	No Class	No Class	Up	Cluster003_Up in neutrophils
NA;223925_s_at	NA	NA	223925_s_at	NA	-	-	-	-	Activated_neutrophils-CD133+ve-iPS#####	No Class	No Class	Up	Cluster003_Up in neutrophils
NA;224047_at	NA	NA	224047_at	NA	-	-	-	-	Activated_neutrophils-CD133+ve-iPS#####	No Class	No Class	Up	Cluster003_Up in neutrophils
NA;239759_at	NA	NA	239759_at	NA	-	-	-	-	No Class	No Class	No Class	Up	Cluster003_Up in neutrophils
PIK3R5;227553_at	PIK3R5	phosphoinositide-3-kinase, regulatory subunit 5	227553_at	23533	17	8782233	04012, 04062, 04070, 04150, 04210, 04370, 04510, 04620, 04630, 04650, 04660, 04662, 04664, 04666, 04670, 04722, 04810, 04910, 04914, 04930, 04960, 05200, 05210, 05211, 05212, 05213, 05214, 05215, 05218, 05220, 05221, 05222, 05223	ErbB signaling pathway, Chemokine signaling pathway, Phosphatidylinositol signaling system, mTOR signaling pathway, Apoptosis, VEGF signaling pathway, Focal adhesion, Toll-like receptor signaling pathway, Jak-STAT signaling pathway, Natural killer cell mediated cytotoxicity, T cell receptor signaling pathway, B cell receptor signaling pathway, Fc epsilon RI signaling pathway, Fc gamma R-mediated …	Activated_neutrophils-CD133+ve-iPS#####	No Class	No Class	Up	Cluster003_Up in neutrophils
PKNOX1;216004_s_at	PKNOX1	PBX/knotted 1 homeobox 1	216004_s_at	5316	21	44394642	-	-	Activated_neutrophils-CD133+ve-iPS#####	No Class	No Class	Up	Cluster003_Up in neutrophils
PTCSC;233111_at	PTCSC	papillary thyroid carcinoma susceptibility candidate (non-protein coding)	233111_at	100302522	8	-	-	-	Activated_neutrophils-CD133+ve-iPS#####	No Class	No Class	Down	Cluster003_Up in neutrophils
PURB;235711_at	PURB	purine-rich element binding protein B	235711_at	5814	7	44915893	-	-	Activated_neutrophils-CD133+ve-iPS#####	No Class	No Class	Up	Cluster003_Up in neutrophils
RNF145;239899_at	RNF145	ring finger protein 145	239899_at	153830	5	158584418	-	-	Activated_neutrophils-CD133+ve-iPS#####	No Class	No Class	Up	Cluster003_Up in neutrophils
S100A8;214370_at	S100A8	S100 calcium binding protein A8	214370_at	6279	1	153362508	-	-	Activated_neutrophils-CD133+ve-iPS#####	Cornified_epthelium	C_030_Cornified_epithelium_(Tongue)	Up	Cluster003_Up in neutrophils
SLC6A6;205921_s_at	SLC6A6	solute carrier family 6 (neurotransmitter transporter, taurine), member 6	205921_s_at	6533	3	14444105	-	-	Activated_neutrophils-CD133+ve-iPS#####	No Class	No Class	Up	Cluster003_Up in neutrophils
SOD2;215078_at	SOD2	superoxide dismutase 2, mitochondrial	215078_at	6648	6	160100150; 160102754	04146, 05016	Peroxisome, Huntington s disease	No Class	No Class	No Class	Up	Cluster003_Up in neutrophils
STEAP4;220187_at	STEAP4	STEAP family member 4	220187_at	79689	7	87905749	-	-	No Class	Neutrophil?	No Class	Up	Cluster003_Up in neutrophils
TMEM49;1569003_at	TMEM49	transmembrane protein 49	1569003_at	81671	17	57784862	-	-	No Class	No Class	No Class	Up	Cluster003_Up in neutrophils
TMEM49;231697_s_at	TMEM49	transmembrane protein 49	231697_s_at	81671	17	57784862	-	-	Activated_neutrophils-CD133+ve-iPS#####	No Class	No Class	Up	Cluster003_Up in neutrophils
ZNF117;207117_at	ZNF117	zinc finger protein 117	207117_at	51351	7	64434829	-	-	Activated_neutrophils-CD133+ve-iPS#####	No Class	No Class	Down	Cluster003_Up in neutrophils
ASPM;239002_at	ASPM	asp (abnormal spindle) homolog, microcephaly associated (Drosophila)	239002_at	259266	1	197053257	-	-	No Class	No Class	No Class	Down	Cluster004_Down in endothelium + many
CENPE;205046_at	CENPE	centromere protein E, 312kDa	205046_at	1062	4	104026962	-	-	Cell_cycle	Cell_cycle_(S/M_phase)	No Class	Down	Cluster004_Down in endothelium + many
CENPF;207828_s_at	CENPF	centromere protein F, 350/400ka (mitosin)	207828_s_at	1063	1	214776531	-	-	Cell_cycle	Cell_cycle_(S/M_phase)	C_024_Cell_cycle_(S/M_phase)	Down	Cluster004_Down in endothelium + many
CENPF;209172_s_at	CENPF	centromere protein F, 350/400ka (mitosin)	209172_s_at	1063	1	214776531	-	-	Cell_cycle	Cell_cycle_(S/M_phase)	No Class	Down	Cluster004_Down in endothelium + many
CENPI;214804_at	CENPI	centromere protein I	214804_at	2491	X	100354797	-	-	No Class	No Class	No Class	Down	Cluster004_Down in endothelium + many
HMMR;207165_at	HMMR	hyaluronan-mediated motility receptor (RHAMM)	207165_at	3161	5	162887516	4512	ECM-receptor interaction	Cell_cycle	Cell_cycle_(S/M_phase)	C_024_Cell_cycle_(S/M_phase)	Down	Cluster004_Down in endothelium + many
IQGAP3;229538_s_at	IQGAP3	IQ motif containing GTPase activating protein 3	229538_s_at	128239	1	156495197	4810	Regulation of actin cytoskeleton	No Class	No Class	No Class	Down	Cluster004_Down in endothelium + many
KIF20A;218755_at	KIF20A	kinesin family member 20A	218755_at	10112	5	137514416	-	-	Cell_cycle	Cell_cycle_(S/M_phase)	C_024_Cell_cycle_(S/M_phase)	Down	Cluster004_Down in endothelium + many
KIF4A;218355_at	KIF4A	kinesin family member 4A	218355_at	24137	X	69509878	-	-	Cell_cycle	Cell_cycle_(S/M_phase)	No Class	Down	Cluster004_Down in endothelium + many
MKI67;212023_s_at	MKI67	antigen identified by monoclonal antibody Ki-67	212023_s_at	4288	10	129894926	-	-	Cell_cycle	Cell_cycle_(S/M_phase)	C_181	Down	Cluster004_Down in endothelium + many
NA;228273_at	NA	NA	228273_at	NA	-	-	-	-	Cell_cycle	No Class	No Class	Down	Cluster004_Down in endothelium + many
NA;229490_s_at	NA	NA	229490_s_at	NA	-	-	-	-	No Class	No Class	No Class	Down	Cluster004_Down in endothelium + many
NA;236236_at	NA	NA	236236_at	NA	-	-	-	-	No Class	No Class	No Class	Down	Cluster004_Down in endothelium + many
NUSAP1;219978_s_at	NUSAP1	nucleolar and spindle associated protein 1	219978_s_at	51203	15	41624925	-	-	Cell_cycle	Cell_cycle_(S/M_phase)	C_024_Cell_cycle_(S/M_phase)	Down	Cluster004_Down in endothelium + many
RRM2;209773_s_at	RRM2	ribonucleotide reductase M2	209773_s_at	6241	2	10262694; 10262862	00230, 00240, 00480, 01100, 04115	Purine metabolism, Pyrimidine metabolism, Glutathione metabolism, Metabolic pathways, p53 signaling pathway	Cell_cycle	Cell_cycle_(S/M_phase)	C_024_Cell_cycle_(S/M_phase)	Down	Cluster004_Down in endothelium + many
TOP2A;201291_s_at	TOP2A	topoisomerase (DNA) II alpha 170kDa	201291_s_at	7153	17	38544797	-	-	Cell_cycle	Cell_cycle_(S/M_phase)	C_024_Cell_cycle_(S/M_phase)	Down	Cluster004_Down in endothelium + many
C9orf84;233504_at	C9orf84	chromosome 9 open reading frame 84	233504_at	158401	9	114448901	-	-	Spermatocytes	Testis?	No Class	Down	Cluster005_Down in sperm
CCDC136;226972_s_at	CCDC136	coiled-coil domain containing 136	226972_s_at	64753	7	128432098	-	-	Spermatocytes	Testis?	No Class	Down	Cluster005_Down in sperm
CEP70;238154_at	CEP70	centrosomal protein 70kDa	238154_at	80321	3	138213188	-	-	No Class	Testis?	No Class	Down	Cluster005_Down in sperm
DDX3Y;205001_s_at	DDX3Y	DEAD (Asp-Glu-Ala-Asp) box polypeptide 3, Y-linked	205001_s_at	8653	Y	15016018; 15016698	4622	RIG-I-like receptor signaling pathway	Spermatocytes	Y-chromosome_specific	C_003_High_in_Testis	Down	Cluster005_Down in sperm
LDB3;213371_at	LDB3	LIM domain binding 3	213371_at	11155	10	88428205; 88428320; 88428425	-	-	Tissue_stem_cell_ref_pool-skeletal_muscle	Skeletal_muscle	C_027_High_in_Skeletal_muscle	Down	Cluster005_Down in sperm
LOC692247;1569453_a_at	LOC692247	hypothetical locus LOC692247	1569453_a_at	692247	11	-	-	-	Spermatocytes	No Class	No Class	Down	Cluster005_Down in sperm
LRRC34;236918_s_at	LRRC34	leucine rich repeat containing 34	236918_s_at	151827	3	169511215; 169513429	-	-	No Class	Testis?	No Class	Down	Cluster005_Down in sperm
MAP6;235672_at	MAP6	microtubule-associated protein 6	235672_at	4135	11	75297963; 75313905	-	-	No Class	No Class	No Class	Down	Cluster005_Down in sperm
NA;244788_at	NA	NA	244788_at	NA	-	-	-	-	Spermatocytes	No Class	No Class	Down	Cluster005_Down in sperm
NCRNA00171;242557_at	NCRNA00171	non-protein coding RNA 171	242557_at	80862	6	1208639; 1261702; 1262134; 1267361; 1298115; 1350652; 1480505; 29968788	-	-	Spermatocytes	No Class	No Class	Down	Cluster005_Down in sperm
NKX3-1;209706_at	NKX3-1	NK3 homeobox 1	209706_at	4824	8	23536206	05200, 05215	Pathways in cancer, Prostate cancer	No Class	Prostate	C_031_High_in_Prostate	Up	Cluster005_Down in sperm
POM121L9P;222253_s_at	POM121L9P	POM121 membrane glycoprotein-like 9 (rat) pseudogene	222253_s_at	29774	22	24647588	-	-	Spermatocytes	Testis	C_003_High_in_Testis	Down	Cluster005_Down in sperm
URB1;237551_at	URB1	URB1 ribosome biogenesis 1 homolog (S. cerevisiae)	237551_at	9875	21	33683329	-	-	Spermatocytes	No Class	No Class	Up	Cluster005_Down in sperm
XPNPEP1;222072_at	XPNPEP1	X-prolyl aminopeptidase (aminopeptidase P) 1, soluble	222072_at	7511	10	111624523	-	-	Spermatocytes	No Class	No Class	Down	Cluster005_Down in sperm
YBX2;219704_at	YBX2	Y box binding protein 2	219704_at	51087	17	7191570	-	-	Spermatocytes	Testis	C_003_High_in_Testis	Down	Cluster005_Down in sperm
ZMYND12;223636_at	ZMYND12	zinc finger, MYND-type containing 12	223636_at	84217	1	42896002	-	-	Spermatocytes	Testis?	No Class	Down	Cluster005_Down in sperm
C16orf54;1559584_a_at	C16orf54	chromosome 16 open reading frame 54	1559584_a_at	283897	16	29753785	-	-	No Class	No Class	No Class	Up	Cluster006_Up in leukocytes/lymphocytes
CD14;201743_at	CD14	CD14 molecule	201743_at	929	5	140011316	04010, 04620, 04640, 04810, 05130	MAPK signaling pathway, Toll-like receptor signaling pathway, Hematopoietic cell lineage, Regulation of actin cytoskeleton, Pathogenic Escherichia coli infection	No Class	Macrophage	C_004_High_in_Liver	Up	Cluster006_Up in leukocytes/lymphocytes
CD53;203416_at	CD53	CD53 molecule	203416_at	963	1	111413820; 111415721	-	-	No Class	T-cell	C_009_High_in_Immune_cells_(T/B-cells,macs)	Up	Cluster006_Up in leukocytes/lymphocytes
EVI2A;204774_at	EVI2A	ecotropic viral integration site 2A	204774_at	2123	17	29643427	-	-	No Class	T-cell	C_001_High_in_CNS	Up	Cluster006_Up in leukocytes/lymphocytes
EVI2B;211742_s_at	EVI2B	ecotropic viral integration site 2B	211742_s_at	2124	17	29630787	-	-	No Class	T-cell	C_009_High_in_Immune_cells_(T/B-cells,macs)	Up	Cluster006_Up in leukocytes/lymphocytes
FYB;205285_s_at	FYB	FYN binding protein (FYB-120/130)	205285_s_at	2533	5	39105357	-	-	No Class	T-cell	No Class	Up	Cluster006_Up in leukocytes/lymphocytes
FYB;227266_s_at	FYB	FYN binding protein (FYB-120/130)	227266_s_at	2533	5	39105357	-	-	No Class	T-cell?	No Class	Up	Cluster006_Up in leukocytes/lymphocytes
GPR65;214467_at	GPR65	G protein-coupled receptor 65	214467_at	8477	14	88471495	-	-	No Class	Macrophage?	No Class	Up	Cluster006_Up in leukocytes/lymphocytes
GPSM3;204265_s_at	GPSM3	G-protein signaling modulator 3 (AGS3-like, C. elegans)	204265_s_at	63940	6	3419561; 3473281; 3501364; 3506269; 3538367; 3629221; 32158543	-	-	No Class	T-cell	C_009_High_in_Immune_cells_(T/B-cells,macs)	Up	Cluster006_Up in leukocytes/lymphocytes
LAT2;221581_s_at	LAT2	linker for activation of T cells family, member 2	221581_s_at	7462	7	73624086	-	-	No Class	T-cell	C_017_High_in_bone_marrow	Up	Cluster006_Up in leukocytes/lymphocytes
PTPRC;207238_s_at	PTPRC	protein tyrosine phosphatase, receptor type, C	207238_s_at	5788	1	198608136	04514, 04660, 04666, 05340	Cell adhesion molecules (CAMs), T cell receptor signaling pathway, Fc gamma R-mediated phagocytosis, Primary immunodeficiency	No Class	T-cell	C_009_High_in_Immune_cells_(T/B-cells,macs)	Up	Cluster006_Up in leukocytes/lymphocytes
PTPRC;212588_at	PTPRC	protein tyrosine phosphatase, receptor type, C	212588_at	5788	1	198608136	04514, 04660, 04666, 05340	Cell adhesion molecules (CAMs), T cell receptor signaling pathway, Fc gamma R-mediated phagocytosis, Primary immunodeficiency	No Class	T-cell	C_009_High_in_Immune_cells_(T/B-cells,macs)	Up	Cluster006_Up in leukocytes/lymphocytes
RASSF5;1554834_a_at	RASSF5	Ras association (RalGDS/AF-6) domain family member 5	1554834_a_at	83593	1	206680878; 206730491	04670, 05200, 05223	Leukocyte transendothelial migration, Pathways in cancer, Non-small cell lung cancer	No Class	No Class	No Class	Up	Cluster006_Up in leukocytes/lymphocytes
SELL;204563_at	SELL	selectin L	204563_at	6402	1	169659805	4514	Cell adhesion molecules (CAMs)	No Class	No Class	C_009_High_in_Immune_cells_(T/B-cells,macs)	Up	Cluster006_Up in leukocytes/lymphocytes
TAGAP;229723_at	TAGAP	T-cell activation RhoGTPase activating protein	229723_at	117289	6	159456028; 159459944	-	-	No Class	No Class	No Class	Up	Cluster006_Up in leukocytes/lymphocytes
TLR5;210166_at	TLR5	toll-like receptor 5	210166_at	7100	1	223282747	04620, 05130	Toll-like receptor signaling pathway, Pathogenic Escherichia coli infection	No Class	Neutrophil?	No Class	Down	Cluster006_Up in leukocytes/lymphocytes
BCL2A1;205681_at	BCL2A1	BCL2-related protein A1	205681_at	597	15	80253232	1100	Metabolic pathways	No Class	Macrophage?	C_017_High_in_bone_marrow	Up	Cluster007_Up in mono/macs/neutrophils
IL1B;205067_at	IL1B	interleukin 1, beta	205067_at	3553	2	113587336	04010, 04060, 04210, 04620, 04621, 04623, 04640, 04940, 05010, 05020, 05332	MAPK signaling pathway, Cytokine-cytokine receptor interaction, Apoptosis, Toll-like receptor signaling pathway, NOD-like receptor signaling pathway, Cytosolic DNA-sensing pathway, Hematopoietic cell lineage, Type I diabetes mellitus, Alzheimer s disease, Prion diseases, Graft-versus-host disease	IL1/8_immune response	LPS activation	C_005_High_in_Smooth/cardiac_musle	Up	Cluster007_Up in mono/macs/neutrophils
IL1B;39402_at	IL1B	interleukin 1, beta	39402_at	3553	2	113587336	04010, 04060, 04210, 04620, 04621, 04623, 04640, 04940, 05010, 05020, 05332	MAPK signaling pathway, Cytokine-cytokine receptor interaction, Apoptosis, Toll-like receptor signaling pathway, NOD-like receptor signaling pathway, Cytosolic DNA-sensing pathway, Hematopoietic cell lineage, Type I diabetes mellitus, Alzheimer s disease, Prion diseases, Graft-versus-host disease	IL1/8_immune response	LPS activation	C_005_High_in_Smooth/cardiac_musle	Up	Cluster007_Up in mono/macs/neutrophils
PLAUR;210845_s_at	PLAUR	plasminogen activator, urokinase receptor	210845_s_at	5329	19	44150247; 44152731	4610	Complement and coagulation cascades	No Class	No Class	No Class	Up	Cluster007_Up in mono/macs/neutrophils
PLAUR;211924_s_at	PLAUR	plasminogen activator, urokinase receptor	211924_s_at	5329	19	44150247; 44152731	4610	Complement and coagulation cascades	No Class	Muscle-related?	C_005_High_in_Smooth/cardiac_musle	Up	Cluster007_Up in mono/macs/neutrophils
PLEK;203471_s_at	PLEK	pleckstrin	203471_s_at	5341	2	68592321	-	-	No Class	Macrophage?	C_017_High_in_bone_marrow	Up	Cluster007_Up in mono/macs/neutrophils
PTGS2;204748_at	PTGS2	prostaglandin-endoperoxide synthase 2 (prostaglandin G/H synthase and cyclooxygenase)	204748_at	5743	1	186640944	00590, 04370, 05200, 05222	Arachidonic acid metabolism, VEGF signaling pathway, Pathways in cancer, Small cell lung cancer	No Class	Muscle-related?	C_005_High_in_Smooth/cardiac_musle	Up	Cluster007_Up in mono/macs/neutrophils
SOCS3;206359_at	SOCS3	suppressor of cytokine signaling 3	206359_at	9021	17	76352858	04120, 04630, 04910, 04920, 04930	Ubiquitin mediated proteolysis, Jak-STAT signaling pathway, Insulin signaling pathway, Adipocytokine signaling pathway, Type II diabetes mellitus	No Class	No Class	No Class	Up	Cluster007_Up in mono/macs/neutrophils
SOCS3;227697_at	SOCS3	suppressor of cytokine signaling 3	227697_at	9021	17	76352858	04120, 04630, 04910, 04920, 04930	Ubiquitin mediated proteolysis, Jak-STAT signaling pathway, Insulin signaling pathway, Adipocytokine signaling pathway, Type II diabetes mellitus	No Class	No Class	No Class	Up	Cluster007_Up in mono/macs/neutrophils
SOD2;215223_s_at	SOD2	superoxide dismutase 2, mitochondrial	215223_s_at	6648	6	160100150; 160102754	04146, 05016	Peroxisome, Huntington s disease	IL1/8_immune response	Pancreatic_islets-High	C_040_High_in_Pancraetic_islets	Up	Cluster007_Up in mono/macs/neutrophils
SOD2;216841_s_at	SOD2	superoxide dismutase 2, mitochondrial	216841_s_at	6648	6	160100150; 160102754	04146, 05016	Peroxisome, Huntington s disease	IL1/8_immune response	Pancreatic_islets-High	C_040_High_in_Pancraetic_islets	Up	Cluster007_Up in mono/macs/neutrophils
SOD2;221477_s_at	SOD2	superoxide dismutase 2, mitochondrial	221477_s_at	6648	6	160100150; 160102754	04146, 05016	Peroxisome, Huntington s disease	No Class	Pancreatic_islets-High	C_040_High_in_Pancraetic_islets	Up	Cluster007_Up in mono/macs/neutrophils
TNFAIP6;206025_s_at	TNFAIP6	tumor necrosis factor, alpha-induced protein 6	206025_s_at	7130	2	152214104	-	-	IL1/8_immune response	LPS activation	C_005_High_in_Smooth/cardiac_musle	Up	Cluster007_Up in mono/macs/neutrophils
TNFAIP6;206026_s_at	TNFAIP6	tumor necrosis factor, alpha-induced protein 6	206026_s_at	7130	2	152214104	-	-	IL1/8_immune response	LPS activation	C_005_High_in_Smooth/cardiac_musle	Up	Cluster007_Up in mono/macs/neutrophils
A2ML1;1553505_at	A2ML1	alpha-2-macroglobulin-like 1	1553505_at	144568	12	8975149	-	-	Kerantincytes-some_epithelial-macs_from_leprosy	No Class	No Class	Down	Cluster008_Keratinocyte related
ANKRD13C;1556361_s_at	ANKRD13C	ankyrin repeat domain 13C	1556361_s_at	81573	1	70724685	-	-	Kerantincytes-some_epithelial-macs_from_leprosy	No Class	No Class	Up	Cluster008_Keratinocyte related
ARSF;214490_at	ARSF	arylsulfatase F	214490_at	416	X	2984852	-	-	Kerantincytes-some_epithelial-macs_from_leprosy	HK2	No Class	Down	Cluster008_Keratinocyte related
DEFB124;1568377_x_at	DEFB124	defensin, beta 124	1568377_x_at	245937	20	30053308	-	-	No Class	No Class	No Class	Down	Cluster008_Keratinocyte related
DSG3;205595_at	DSG3	desmoglein 3 (pemphigus vulgaris antigen)	205595_at	1830	18	29027731	-	-	Kerantincytes-some_epithelial-macs_from_leprosy	Cornified_epthelium	C_030_Cornified_epithelium_(Tongue)	Up	Cluster008_Keratinocyte related
FGFBP1;205014_at	FGFBP1	fibroblast growth factor binding protein 1	205014_at	9982	4	15937194	-	-	Kerantincytes-some_epithelial-macs_from_leprosy	Cornified_epthelium	C_012_Cornified_epithelium_(Brochial_epthelium/tongue)	Up	Cluster008_Keratinocyte related
NA;234931_at	NA	NA	234931_at	NA	-	-	-	-	No Class	HK?	No Class	Down	Cluster008_Keratinocyte related
NA;237946_at	NA	NA	237946_at	NA	-	-	-	-	No Class	No Class	No Class	Down	Cluster008_Keratinocyte related
PNLIPRP3;1558846_at	PNLIPRP3	pancreatic lipase-related protein 3	1558846_at	119548	10	118187423	-	-	Kerantincytes-some_epithelial-macs_from_leprosy	No Class	No Class	Down	Cluster008_Keratinocyte related
S100A7;205916_at	S100A7	S100 calcium binding protein A7	205916_at	6278	1	153430219	-	-	Kerantincytes-some_epithelial-macs_from_leprosy	Cornified_epthelium	C_030_Cornified_epithelium_(Tongue)	Up	Cluster008_Keratinocyte related
SLC39A6;1555460_a_at	SLC39A6	solute carrier family 39 (zinc transporter), member 6	1555460_a_at	25800	18	33688494; 33690962	-	-	No Class	No Class	No Class	Up	Cluster008_Keratinocyte related
TP53AIP1;223919_at	TP53AIP1	tumor protein p53 regulated apoptosis inducing protein 1	223919_at	63970	11	128805271	4115	p53 signaling pathway	Kerantincytes-some_epithelial-macs_from_leprosy	No Class	No Class	Down	Cluster008_Keratinocyte related
CTGF;209101_at	CTGF	connective tissue growth factor	209101_at	1490	6	132269318	-	-	Mesenchymal	Smoth_muscle?	C_005_High_in_Smooth/cardiac_musle	Up	Cluster009_Up in epithelium/endothelium
CYR61;201289_at	CYR61	cysteine-rich, angiogenic inducer, 61	201289_at	3491	1	86046443	-	-	Mesenchymal	AP1_cluster?	C_005_High_in_Smooth/cardiac_musle	Up	Cluster009_Up in epithelium/endothelium
CYR61;210764_s_at	CYR61	cysteine-rich, angiogenic inducer, 61	210764_s_at	3491	1	86046443	-	-	Mesenchymal	AP1_cluster?	C_005_High_in_Smooth/cardiac_musle	Up	Cluster009_Up in epithelium/endothelium
NA;230254_at	NA	NA	230254_at	NA	-	-	-	-	High_mesenchymal	No Class	No Class	Down	Cluster009_Up in epithelium/endothelium
PTX3;206157_at	PTX3	pentraxin-related gene, rapidly induced by IL-1 beta	206157_at	5806	3	157154579	-	-	No Class	Muscle-related?	C_005_High_in_Smooth/cardiac_musle	Up	Cluster009_Up in epithelium/endothelium
SERPINE1;202627_s_at	SERPINE1	serpin peptidase inhibitor, clade E (nexin, plasminogen activator inhibitor type 1), member 1	202627_s_at	5054	7	100770378	04115, 04610	p53 signaling pathway, Complement and coagulation cascades	No Class	Muscle-related?	C_005_High_in_Smooth/cardiac_musle	Up	Cluster009_Up in epithelium/endothelium
SERPINE1;202628_s_at	SERPINE1	serpin peptidase inhibitor, clade E (nexin, plasminogen activator inhibitor type 1), member 1	202628_s_at	5054	7	100770378	04115, 04610	p53 signaling pathway, Complement and coagulation cascades	No Class	Muscle-related?	C_005_High_in_Smooth/cardiac_musle	Up	Cluster009_Up in epithelium/endothelium
THBS1;201107_s_at	THBS1	thrombospondin 1	201107_s_at	7057	15	39873279	04115, 04350, 04510, 04512, 05219	p53 signaling pathway, TGF-beta signaling pathway, Focal adhesion, ECM-receptor interaction, Bladder cancer	No Class	Eosinophil?	C_005_High_in_Smooth/cardiac_musle	Up	Cluster009_Up in epithelium/endothelium
THBS1;201108_s_at	THBS1	thrombospondin 1	201108_s_at	7057	15	39873279	04115, 04350, 04510, 04512, 05219	p53 signaling pathway, TGF-beta signaling pathway, Focal adhesion, ECM-receptor interaction, Bladder cancer	No Class	Eosinophil?	C_005_High_in_Smooth/cardiac_musle	Up	Cluster009_Up in epithelium/endothelium
THBS1;201109_s_at	THBS1	thrombospondin 1	201109_s_at	7057	15	39873279	04115, 04350, 04510, 04512, 05219	p53 signaling pathway, TGF-beta signaling pathway, Focal adhesion, ECM-receptor interaction, Bladder cancer	No Class	Eosinophil?	C_005_High_in_Smooth/cardiac_musle	Up	Cluster009_Up in epithelium/endothelium
THBS1;201110_s_at	THBS1	thrombospondin 1	201110_s_at	7057	15	39873279	04115, 04350, 04510, 04512, 05219	p53 signaling pathway, TGF-beta signaling pathway, Focal adhesion, ECM-receptor interaction, Bladder cancer	No Class	Eosinophil?	C_002_General_HK_(ribosone,proteasome, etc)	Up	Cluster009_Up in epithelium/endothelium
THBS1;235086_at	THBS1	thrombospondin 1	235086_at	7057	15	39873279	04115, 04350, 04510, 04512, 05219	p53 signaling pathway, TGF-beta signaling pathway, Focal adhesion, ECM-receptor interaction, Bladder cancer	No Class	No Class	No Class	Up	Cluster009_Up in epithelium/endothelium
BYSL;203612_at	BYSL	bystin-like	203612_at	705	6	41888964	-	-	No Class	No Class	No Class	Up	Cluster010_Up in many
IPO4;218305_at	IPO4	importin 4	218305_at	79711	14	24649424	-	-	No Class	No Class	C_003_High_in_Testis	Up	Cluster010_Up in many
NIP7;223397_s_at	NIP7	nuclear import 7 homolog (S. cerevisiae)	223397_s_at	51388	16	69373545	-	-	No Class	No Class	No Class	Up	Cluster010_Up in many
NOP16;203023_at	NOP16	NOP16 nucleolar protein homolog (yeast)	203023_at	51491	5	175811232	-	-	No Class	No Class	C_002_General_HK_(ribosone,proteasome, etc)	Up	Cluster010_Up in many
NOP16;214011_s_at	NOP16	NOP16 nucleolar protein homolog (yeast)	214011_s_at	51491	5	175811232	-	-	No Class	No Class	C_002_General_HK_(ribosone,proteasome, etc)	Up	Cluster010_Up in many
PNO1;203622_s_at	PNO1	partner of NOB1 homolog (S. cerevisiae)	203622_s_at	56902	2	68385004	-	-	No Class	Cell_cycle-related	No Class	Up	Cluster010_Up in many
POP1;213449_at	POP1	processing of precursor 1, ribonuclease P/MRP subunit (S. cerevisiae)	213449_at	10940	8	99129520; 99130067	-	-	No Class	No Class	No Class	Up	Cluster010_Up in many
RPP40;213427_at	RPP40	ribonuclease P/MRP 40kDa subunit	213427_at	10799	6	4995280	-	-	No Class	No Class	No Class	Up	Cluster010_Up in many
RRP9;204133_at	RRP9	ribosomal RNA processing 9, small subunit (SSU) processome component, homolog (yeast)	204133_at	9136	3	51967445	-	-	No Class	No Class	No Class	Up	Cluster010_Up in many
RRS1;209567_at	RRS1	RRS1 ribosome biogenesis regulator homolog (S. cerevisiae)	209567_at	23212	8	67341262	-	-	No Class	No Class	No Class	Up	Cluster010_Up in many
ATXN1;1559249_at	ATXN1	ataxin 1	1559249_at	6310	6	16299343	-	-	No Class	No Class	No Class	Up	Cluster011_CD8-T cell/NK cell related
CYLD;222142_at	CYLD	cylindromatosis (turban tumor syndrome)	222142_at	1540	16	50775960; 50776028	4622	RIG-I-like receptor signaling pathway	General-High_in_NKcell:Tcell:Bcell	No Class	No Class	Up	Cluster011_CD8-T cell/NK cell related
NA;234352_x_at	NA	NA	234352_x_at	NA	-	-	-	-	General-High_in_NKcell	No Class	No Class	Up	Cluster011_CD8-T cell/NK cell related
NA;234907_x_at	NA	NA	234907_x_at	NA	-	-	-	-	General-High_in_NKcell	No Class	No Class	Up	Cluster011_CD8-T cell/NK cell related
NA;239383_at	NA	NA	239383_at	NA	-	-	-	-	HK?_high_in_many-elevated_in_Bcell	HK-specific	No Class	Down	Cluster011_CD8-T cell/NK cell related
NA;240174_at	NA	NA	240174_at	NA	-	-	-	-	Tcell:Bcell-high	No Class	No Class	Down	Cluster011_CD8-T cell/NK cell related
NA;241840_at	NA	NA	241840_at	NA	-	-	-	-	HK?_high_in_many-elevated_in_Bcell	No Class	No Class	Up	Cluster011_CD8-T cell/NK cell related
WIPF1;231182_at	WIPF1	WAS/WASL interacting protein family, member 1	231182_at	7456	2	175424302	-	-	No Class	No Class	No Class	Up	Cluster011_CD8-T cell/NK cell related
ZBTB24;1554037_a_at	ZBTB24	zinc finger and BTB domain containing 24	1554037_a_at	9841	6	109783718; 109802152	-	-	General-High_in_NKcell:Tcell:Bcell	No Class	No Class	Up	Cluster011_CD8-T cell/NK cell related
ZFC3H1;1553736_at	ZFC3H1	zinc finger, C3H1-type containing	1553736_at	196441	12	72003378	-	-	No Class	No Class	No Class	Up	Cluster011_CD8-T cell/NK cell related
FIGN;242828_at	FIGN	fidgetin	242828_at	55137	2	164464117	-	-	No Class	No Class	No Class	Down	Cluster012_Stem cell related
FZD5;221245_s_at	FZD5	frizzled homolog 5 (Drosophila)	221245_s_at	7855	2	208627311	04310, 04916, 05200, 05210, 05217	Wnt signaling pathway, Melanogenesis, Pathways in cancer, Colorectal cancer, Basal cell carcinoma	No Class	No Class	No Class	Up	Cluster012_Stem cell related
GPR98;223582_at	GPR98	G protein-coupled receptor 98	223582_at	84059	5	89854616	-	-	No Class	No Class	No Class	Down	Cluster012_Stem cell related
MIR17HG;232291_at	MIR17HG	MIR17 host gene (non-protein coding)	232291_at	407975	13	92000073	-	-	No Class	No Class	No Class	Up	Cluster012_Stem cell related
NA;214862_x_at	NA	NA	214862_x_at	NA	-	-	-	-	No Class	No Class	No Class	Down	Cluster012_Stem cell related
NA;229569_at	NA	NA	229569_at	NA	-	-	-	-	No Class	No Class	No Class	Down	Cluster012_Stem cell related
NA;234074_at	NA	NA	234074_at	NA	-	-	-	-	No Class	No Class	No Class	Down	Cluster012_Stem cell related
NA;239710_at	NA	NA	239710_at	NA	-	-	-	-	No Class	No Class	No Class	Down	Cluster012_Stem cell related
NA;239858_at	NA	NA	239858_at	NA	-	-	-	-	No Class	No Class	No Class	Down	Cluster012_Stem cell related
SHISA2;230493_at	SHISA2	shisa homolog 2 (Xenopus laevis)	230493_at	387914	13	26618734	-	-	No Class	No Class	No Class	Up	Cluster012_Stem cell related
ABCF2;207623_at	ABCF2	ATP-binding cassette, sub-family F (GCN20), member 2	207623_at	10061	7	150904922; 150909576	-	-	Oocytes	No Class	No Class	Up	Cluster013_Oocyte related
C1orf51;227285_at	C1orf51	chromosome 1 open reading frame 51	227285_at	148523	1	150255228	-	-	Oocytes	No Class	No Class	Down	Cluster013_Oocyte related
CKMT2;205295_at	CKMT2	creatine kinase, mitochondrial 2 (sarcomeric)	205295_at	1160	5	80529138	00330, 01100	Arginine and proline metabolism, Metabolic pathways	Tissue_stem_cell_ref_pool-skeletal_muscle	Muscle-related?	C_006_High_in_Cardiac_muscle	Down	Cluster013_Oocyte related
CPEB1;219578_s_at	CPEB1	cytoplasmic polyadenylation element binding protein 1	219578_s_at	64506	15	83211951	04114, 04320, 04914	Oocyte meiosis, Dorso-ventral axis formation, Progesterone-mediated oocyte maturation	Oocytes	No Class	No Class	Down	Cluster013_Oocyte related
GPR37;209631_s_at	GPR37	G protein-coupled receptor 37 (endothelin receptor type B-like)	209631_s_at	2861	7	124386115	5012	Parkinson s disease	Oocytes	CNS,_high_in_spinal_cord	C_001_High_in_CNS	Up	Cluster013_Oocyte related
GPR37;214586_at	GPR37	G protein-coupled receptor 37 (endothelin receptor type B-like)	214586_at	2861	7	124386115	5012	Parkinson s disease	Oocytes	CNS,_high_in_spinal_cord	C_001_High_in_CNS	Up	Cluster013_Oocyte related
HDC;207067_s_at	HDC	histidine decarboxylase	207067_s_at	3067	15	50534147	00340, 01100	Histidine metabolism, Metabolic pathways	No Class	Mast_cell/basophil	C_124	Up	Cluster013_Oocyte related
LYAR;223413_s_at	LYAR	Ly1 antibody reactive homolog (mouse)	223413_s_at	55646	4	4269430	-	-	No Class	Testis?	No Class	Up	Cluster013_Oocyte related
NA;236219_at	NA	NA	236219_at	NA	-	-	-	-	Oocytes	No Class	No Class	Up	Cluster013_Oocyte related
NUFIP1;205134_s_at	NUFIP1	nuclear fragile X mental retardation protein interacting protein 1	205134_s_at	26747	13	45513383	-	-	Oocytes	No Class	No Class	Up	Cluster013_Oocyte related
BEND3;227920_at	BEND3	BEN domain containing 3	227920_at	57673	6	107386384	-	-	ESC/iPS	No Class	No Class	Up	Cluster014_Up in stem cells
C1orf163;222883_at	C1orf163	chromosome 1 open reading frame 163	222883_at	65260	1	53152013	-	-	No Class	No Class	No Class	Up	Cluster014_Up in stem cells
CD3EAP;205264_at	CD3EAP	CD3e molecule, epsilon associated protein	205264_at	10849	19	45909466	-	-	No Class	No Class	No Class	Up	Cluster014_Up in stem cells
LOC169834;230876_at	LOC169834	hypothetical protein LOC169834	230876_at	169834	9	115759401	-	-	No Class	No Class	No Class	Down	Cluster014_Up in stem cells
MLF1;204783_at	MLF1	myeloid leukemia factor 1	204783_at	4291	3	158288952	-	-	ESC/iPS	No Class	No Class	Up	Cluster014_Up in stem cells
NA;232667_at	NA	NA	232667_at	NA	-	-	-	-	ESC/iPS	No Class	No Class	Up	Cluster014_Up in stem cells
NA;244688_at	NA	NA	244688_at	NA	-	-	-	-	ESC/iPS	No Class	No Class	Up	Cluster014_Up in stem cells
PNO1;242905_at	PNO1	partner of NOB1 homolog (S. cerevisiae)	242905_at	56902	2	68385004	-	-	No Class	No Class	No Class	Up	Cluster014_Up in stem cells
SLC16A1;202236_s_at	SLC16A1	solute carrier family 16, member 1 (monocarboxylic acid transporter 1)	202236_s_at	6566	1	113454471	-	-	ESC/iPS	No Class	C_002_General_HK_(ribosone,proteasome, etc)	Up	Cluster014_Up in stem cells
BDKRB2;205870_at	BDKRB2	bradykinin receptor B2	205870_at	624	14	96671134	04020, 04080, 04610, 04810	Calcium signaling pathway, Neuroactive ligand-receptor interaction, Complement and coagulation cascades, Regulation of actin cytoskeleton	No Class	No Class	No Class	Up	Cluster015_Down in smooth muscle cells
C21orf34;239999_at	C21orf34	chromosome 21 open reading frame 34	239999_at	388815	21	17442841; 17566698	-	-	Bronchial_smooth_muscle	No Class	No Class	Down	Cluster015_Down in smooth muscle cells
DOK5;214844_s_at	DOK5	docking protein 5	214844_s_at	55816	20	53092265	-	-	Bronchial_smooth_muscle	High_in_foetal_brain	C_015_High_in_foetal_brain	Up	Cluster015_Down in smooth muscle cells
FBXL13;1556770_a_at	FBXL13	F-box and leucine-rich repeat protein 13	1556770_a_at	222235	7	102453307	-	-	Bronchial_smooth_muscle	No Class	No Class	Down	Cluster015_Down in smooth muscle cells
NA;233112_at	NA	NA	233112_at	NA	-	-	-	-	No Class	No Class	No Class	Down	Cluster015_Down in smooth muscle cells
NA;233392_at	NA	NA	233392_at	NA	-	-	-	-	Bronchial_smooth_muscle	No Class	No Class	Down	Cluster015_Down in smooth muscle cells
NA;233442_at	NA	NA	233442_at	NA	-	-	-	-	Bronchial_smooth_muscle	No Class	No Class	Down	Cluster015_Down in smooth muscle cells
NA;244655_at	NA	NA	244655_at	NA	-	-	-	-	Bronchial_smooth_muscle	No Class	No Class	Down	Cluster015_Down in smooth muscle cells
PRDM6;230311_s_at	PRDM6	PR domain containing 6	230311_s_at	93166	5	122424840	-	-	No Class	No Class	No Class	Down	Cluster015_Down in smooth muscle cells
COL12A1;231879_at	COL12A1	collagen, type XII, alpha 1	231879_at	1303	6	75794042	-	-	No Class	ECM_Tissue	No Class	Up	Cluster016_Up in endothelium/osteoblasts/smth muscle
FGG;226621_at	FGG	fibrinogen gamma chain	226621_at	2266	4	155525286; 155525728	4610	Complement and coagulation cascades	ECM-high_mesenchymal	Liver/kidney>lung	No Class	Up	Cluster016_Up in endothelium/osteoblasts/smth muscle
LOC399959;236640_at	LOC399959	hypothetical LOC399959	236640_at	399959	11	121959810	-	-	No Class	No Class	No Class	Up	Cluster016_Up in endothelium/osteoblasts/smth muscle
NNMT;202237_at	NNMT	nicotinamide N-methyltransferase	202237_at	4837	11	114166534	00760, 01100	Nicotinate and nicotinamide metabolism, Metabolic pathways	ECM-high_mesenchymal	ECM_Tissue	C_004_High_in_Liver	Up	Cluster016_Up in endothelium/osteoblasts/smth muscle
NNMT;202238_s_at	NNMT	nicotinamide N-methyltransferase	202238_s_at	4837	11	114166534	00760, 01100	Nicotinate and nicotinamide metabolism, Metabolic pathways	ECM-high_mesenchymal	ECM_Tissue	C_004_High_in_Liver	Up	Cluster016_Up in endothelium/osteoblasts/smth muscle
SERPINE2;212190_at	SERPINE2	serpin peptidase inhibitor, clade E (nexin, plasminogen activator inhibitor type 1), member 2	212190_at	5270	2	224839764	-	-	ECM-high_mesenchymal	Muscle-related?	C_005_High_in_Smooth/cardiac_musle	Up	Cluster016_Up in endothelium/osteoblasts/smth muscle
TMEM200A;234994_at	TMEM200A	transmembrane protein 200A	234994_at	114801	6	130758261	-	-	No Class	No Class	No Class	Up	Cluster016_Up in endothelium/osteoblasts/smth muscle
C17orf96;228066_at	C17orf96	chromosome 17 open reading frame 96	228066_at	100170841	17	36827960	-	-	No Class	No Class	No Class	Up	Cluster017_Up in mono/macs/neutrophils
KYNU;204385_at	KYNU	kynureninase (L-kynurenine hydrolase)	204385_at	8942	2	143635194	00380, 01100	Tryptophan metabolism, Metabolic pathways	No Class	LPS activation	No Class	Up	Cluster017_Up in mono/macs/neutrophils
KYNU;210663_s_at	KYNU	kynureninase (L-kynurenine hydrolase)	210663_s_at	8942	2	143635194	00380, 01100	Tryptophan metabolism, Metabolic pathways	No Class	Cornified_epthelium?	C_012_Cornified_epithelium_(Brochial_epthelium/tongue)	Up	Cluster017_Up in mono/macs/neutrophils
NA;227458_at	NA	NA	227458_at	NA	-	-	-	-	No Class	Macrophage?	No Class	Up	Cluster017_Up in mono/macs/neutrophils
RELB;205205_at	RELB	v-rel reticuloendotheliosis viral oncogene homolog B	205205_at	5971	19	45504711	4010	MAPK signaling pathway	No Class	No Class	No Class	Up	Cluster017_Up in mono/macs/neutrophils
SLC2A6;220091_at	SLC2A6	solute carrier family 2 (facilitated glucose transporter), member 6	220091_at	11182	9	136336216	-	-	No Class	LPS activation	No Class	Up	Cluster017_Up in mono/macs/neutrophils
SLC7A11;217678_at	SLC7A11	solute carrier family 7, (cationic amino acid transporter, y+ system) member 11	217678_at	23657	4	139085247	-	-	No Class	No Class	No Class	Up	Cluster017_Up in mono/macs/neutrophils
CHRM3;214596_at	CHRM3	cholinergic receptor, muscarinic 3	214596_at	1131	1	239792372	04020, 04080, 04810	Calcium signaling pathway, Neuroactive ligand-receptor interaction, Regulation of actin cytoskeleton	Neurone:adrenal_medulla_cell_line	No Class	C_001_High_in_CNS	Down	Cluster018_Down in neurones
ESRRG;209966_x_at	ESRRG	estrogen-related receptor gamma	209966_x_at	2104	1	216676587; 216676595	-	-	Neurone:adrenal_medulla_cell_line	No Class	No Class	Down	Cluster018_Down in neurones
MAP6;228943_at	MAP6	microtubule-associated protein 6	228943_at	4135	11	75297963; 75313905	-	-	No Class	No Class	No Class	Down	Cluster018_Down in neurones
NA;233932_at	NA	NA	233932_at	NA	-	-	-	-	No Class	No Class	No Class	Down	Cluster018_Down in neurones
NBLA00301;236141_at	NBLA00301	Nbla00301	236141_at	79804	4	174451608	-	-	Neurone:adrenal_medulla_cell_line	No Class	No Class	Down	Cluster018_Down in neurones
PLCXD3;230081_at	PLCXD3	phosphatidylinositol-specific phospholipase C, X domain containing 3	230081_at	345557	5	41307047	-	-	Neurone:adrenal_medulla_cell_line	No Class	No Class	Down	Cluster018_Down in neurones
AQP3;39249_at	AQP3	aquaporin 3 (Gill blood group)	39249_at	360	9	33441161	-	-	No Class	Cornified_epthelium	C_304	Up	Cluster019_Down in epithelium/keratinocytes
CYP4B1;210096_at	CYP4B1	cytochrome P450, family 4, subfamily B, polypeptide 1	210096_at	1580	1	47264669	-	-	No Class	Lung	C_010_High_in_Lung	Down	Cluster019_Down in epithelium/keratinocytes
SLC34A2;204124_at	SLC34A2	solute carrier family 34 (sodium phosphate), member 2	204124_at	10568	4	25657434	-	-	Bronchial_epithelium	Lung	C_010_High_in_Lung	Up	Cluster019_Down in epithelium/keratinocytes
TFCP2L1;229341_at	TFCP2L1	transcription factor CP2-like 1	229341_at	29842	2	121974165	-	-	No Class	No Class	No Class	Down	Cluster019_Down in epithelium/keratinocytes
WNT4;208606_s_at	WNT4	wingless-type MMTV integration site family, member 4	208606_s_at	54361	1	22443799	04310, 04340, 04916, 05200, 05217	Wnt signaling pathway, Hedgehog signaling pathway, Melanogenesis, Pathways in cancer, Basal cell carcinoma	Bronchial_epithelium	Pancreatic_islets-High	C_040_High_in_Pancraetic_islets	Down	Cluster019_Down in epithelium/keratinocytes
WNT4;230751_at	WNT4	wingless-type MMTV integration site family, member 4	230751_at	54361	1	22443799	04310, 04340, 04916, 05200, 05217	Wnt signaling pathway, Hedgehog signaling pathway, Melanogenesis, Pathways in cancer, Basal cell carcinoma	Bronchial_epithelium	No Class	No Class	Down	Cluster019_Down in epithelium/keratinocytes
LOC255480;233947_s_at	LOC255480	hypothetical protein LOC255480	233947_s_at	255480	12	-	-	-	No Class	No Class	No Class	Down	Cluster020_Fibroblasts?
NA;239919_at	NA	NA	239919_at	NA	-	-	-	-	No Class	No Class	No Class	Down	Cluster020_Fibroblasts?
OSR2;213568_at	OSR2	odd-skipped related 2 (Drosophila)	213568_at	116039	8	99956630	-	-	No Class	Endometrium,_myometrium	C_054_General_HK	Down	Cluster020_Fibroblasts?
SIM1;1556300_s_at	SIM1	single-minded homolog 1 (Drosophila)	1556300_s_at	6492	6	100836750	-	-	No Class	No Class	No Class	Up	Cluster020_Fibroblasts?
SIM1;206876_at	SIM1	single-minded homolog 1 (Drosophila)	206876_at	6492	6	100836750	-	-	No Class	No Class	No Class	Up	Cluster020_Fibroblasts?
TBX5;240715_at	TBX5	T-box 5	240715_at	6910	12	114791735; 114803902	-	-	No Class	No Class	No Class	Down	Cluster020_Fibroblasts?
CXCL10;204533_at	CXCL10	chemokine (C-X-C motif) ligand 10	204533_at	3627	4	76942272	04060, 04062, 04620, 04622, 04623	Cytokine-cytokine receptor interaction, Chemokine signaling pathway, Toll-like receptor signaling pathway, RIG-I-like receptor signaling pathway, Cytosolic DNA-sensing pathway	No Class	IFN-response_type2	No Class	Up	Cluster021_Up in immune cells
GBP1;202270_at	GBP1	guanylate binding protein 1, interferon-inducible, 67kDa	202270_at	2633	1	89517986	-	-	No Class	IFN-response_type2	No Class	Up	Cluster021_Up in immune cells
GBP5;238581_at	GBP5	guanylate binding protein 5	238581_at	115362	1	89724635	-	-	No Class	T-cell?	No Class	Up	Cluster021_Up in immune cells
IRF1;202531_at	IRF1	interferon regulatory factor 1	202531_at	3659	5	131817300	-	-	No Class	IFN-response_type2	C_037_General_higher_in_peripheral_tissues_(MHC_class1)	Up	Cluster021_Up in immune cells
IRF1;238725_at	IRF1	interferon regulatory factor 1	238725_at	3659	5	131817300	-	-	No Class	IFN-response_type2	No Class	Up	Cluster021_Up in immune cells
NA;216236_s_at	NA	NA	216236_s_at	NA	-	-	-	-	No Class	No Class	No Class	Up	Cluster022_Up in mono/macs/neutrophils
NA;222088_s_at	NA	NA	222088_s_at	NA	-	-	-	-	No Class	No Class	No Class	Up	Cluster022_Up in mono/macs/neutrophils
SLC2A3;202497_x_at	SLC2A3	solute carrier family 2 (facilitated glucose transporter), member 3	202497_x_at	6515	12	8071824	-	-	No Class	Bone_marrow-High	C_017_High_in_bone_marrow	Up	Cluster022_Up in mono/macs/neutrophils
SLC2A3;202498_s_at	SLC2A3	solute carrier family 2 (facilitated glucose transporter), member 3	202498_s_at	6515	12	8071824	-	-	No Class	No Class	No Class	Up	Cluster022_Up in mono/macs/neutrophils
SLC2A3;202499_s_at	SLC2A3	solute carrier family 2 (facilitated glucose transporter), member 3	202499_s_at	6515	12	8071824	-	-	No Class	Bone_marrow-High	C_017_High_in_bone_marrow	Up	Cluster022_Up in mono/macs/neutrophils
XIST;221728_x_at	XIST	X (inactive)-specific transcript (non-protein coding)	221728_x_at	7503	X	73040494	-	-	No Class	Female_marker	No Class	Up	Cluster023_Female XIST
XIST;224588_at	XIST	X (inactive)-specific transcript (non-protein coding)	224588_at	7503	X	73040494	-	-	No Class	Female_marker	No Class	Up	Cluster023_Female XIST
XIST;224589_at	XIST	X (inactive)-specific transcript (non-protein coding)	224589_at	7503	X	73040494	-	-	No Class	Female_marker	No Class	Up	Cluster023_Female XIST
XIST;224590_at	XIST	X (inactive)-specific transcript (non-protein coding)	224590_at	7503	X	73040494	-	-	No Class	Female_marker	No Class	Up	Cluster023_Female XIST
XIST;227671_at	XIST	X (inactive)-specific transcript (non-protein coding)	227671_at	7503	X	73040494	-	-	No Class	Female_marker	No Class	Up	Cluster023_Female XIST
DOCK9;232874_at	DOCK9	dedicator of cytokinesis 9	232874_at	23348	13	99445740; 99512434	-	-	No Class	No Class	No Class	Down	Cluster024_Down in T cells
NA;1557835_at	NA	NA	1557835_at	NA	-	-	-	-	High_T/B_cell	No Class	No Class	Down	Cluster024_Down in T cells
NA;237803_x_at	NA	NA	237803_x_at	NA	-	-	-	-	No Class	No Class	No Class	Down	Cluster024_Down in T cells
NA;239673_at	NA	NA	239673_at	NA	-	-	-	-	Tcell-CD8/CD4	No Class	No Class	Down	Cluster024_Down in T cells
NA;244383_at	NA	NA	244383_at	NA	-	-	-	-	No Class	No Class	No Class	Down	Cluster024_Down in T cells
ADAMTS9;220287_at	ADAMTS9	ADAM metallopeptidase with thrombospondin type 1 motif, 9	220287_at	56999	3	64501332	-	-	No Class	No Class	No Class	Up	Cluster025_Uncertain
LOC389834;241625_at	LOC389834	ankyrin repeat domain 57 pseudogene	241625_at	389834	12; Un	46846	-	-	No Class	No Class	No Class	Down	Cluster025_Uncertain
NA;1562935_at	NA	NA	1562935_at	NA	-	-	-	-	No Class	No Class	No Class	Down	Cluster025_Uncertain
NA;243114_at	NA	NA	243115_at	NA	-	-	-	-	No Class	No Class	No Class	Up	Cluster025_Uncertain
BCL3;204908_s_at	BCL3	B-cell CLL/lymphoma 3	204908_s_at	602	19	45251977	-	-	No Class	No Class	No Class	Up	Cluster026_Up in mono/macs/neutrophils
ICAM1;202637_s_at	ICAM1	intercellular adhesion molecule 1	202637_s_at	3383	19	10381516	04514, 04650, 04670, 05416	Cell adhesion molecules (CAMs), Natural killer cell mediated cytotoxicity, Leukocyte transendothelial migration, Viral myocarditis	No Class	Pancreatic_islets-High	C_040_High_in_Pancraetic_islets	Up	Cluster026_Up in mono/macs/neutrophils
ICAM1;202638_s_at	ICAM1	intercellular adhesion molecule 1	202638_s_at	3383	19	10381516	04514, 04650, 04670, 05416	Cell adhesion molecules (CAMs), Natural killer cell mediated cytotoxicity, Leukocyte transendothelial migration, Viral myocarditis	No Class	Pancreatic_islets-High	C_040_High_in_Pancraetic_islets	Up	Cluster026_Up in mono/macs/neutrophils
ICAM1;215485_s_at	ICAM1	intercellular adhesion molecule 1	215485_s_at	3383	19	10381516	04514, 04650, 04670, 05416	Cell adhesion molecules (CAMs), Natural killer cell mediated cytotoxicity, Leukocyte transendothelial migration, Viral myocarditis	No Class	No Class	No Class	Up	Cluster026_Up in mono/macs/neutrophils
ARHGAP9;226906_s_at	ARHGAP9	Rho GTPase activating protein 9	226906_s_at	64333	12	57866038	-	-	No Class	T-cell?	No Class	Up	Cluster027_Up in neutrophils
NA;216782_at	NA	NA	216782_at	NA	-	-	-	-	CD16+ve_neutrophil	No Class	No Class	Up	Cluster027_Up in neutrophils
NA;236495_at	NA	NA	236495_at	NA	-	-	-	-	No Class	No Class	No Class	Up	Cluster027_Up in neutrophils
TLE3;212770_at	TLE3	transducin-like enhancer of split 3 (E(sp1) homolog, Drosophila)	212770_at	7090	15	70340542	-	-	No Class	No Class	C_385	Up	Cluster027_Up in neutrophils
CXCL1;204470_at	CXCL1	chemokine (C-X-C motif) ligand 1 (melanoma growth stimulating activity, alpha)	204470_at	2919	4	74735108	04060, 04062, 04621, 05120	Cytokine-cytokine receptor interaction, Chemokine signaling pathway, NOD-like receptor signaling pathway, Epithelial cell signaling in Helicobacter pylori infection	No Class	LPS activation	C_005_High_in_Smooth/cardiac_musle	Up	Cluster028_Up in mono/macs/neutrophils
CXCL2;209774_x_at	CXCL2	chemokine (C-X-C motif) ligand 2	209774_x_at	2920	4	74962763	04060, 04062, 04621	Cytokine-cytokine receptor interaction, Chemokine signaling pathway, NOD-like receptor signaling pathway	IL1/8_immune response	Pancreatic_islets-High	C_040_High_in_Pancraetic_islets	Up	Cluster028_Up in mono/macs/neutrophils
CXCL3;207850_at	CXCL3	chemokine (C-X-C motif) ligand 3	207850_at	2921	4	74902313	04060, 04062	Cytokine-cytokine receptor interaction, Chemokine signaling pathway	IL1/8_immune response	LPS activation	C_005_High_in_Smooth/cardiac_musle	Up	Cluster028_Up in mono/macs/neutrophils
IL6;205207_at	IL6	interleukin 6 (interferon, beta 2)	205207_at	3569	7	22766765	04060, 04620, 04621, 04623, 04630, 04640, 04672, 05020, 05200, 05332, 05410	Cytokine-cytokine receptor interaction, Toll-like receptor signaling pathway, NOD-like receptor signaling pathway, Cytosolic DNA-sensing pathway, Jak-STAT signaling pathway, Hematopoietic cell lineage, Intestinal immune network for IgA production, Prion diseases, Pathways in cancer, Graft-versus-host disease, Hypertrophic cardiomyopathy (HCM)	No Class	LPS activation	C_005_High_in_Smooth/cardiac_musle	Up	Cluster028_Up in mono/macs/neutrophils
CYTIP;209606_at	CYTIP	cytohesin 1 interacting protein	209606_at	9595	2	158271130	-	-	No Class	T-cell	C_009_High_in_Immune_cells_(T/B-cells,macs)	Up	Cluster029_Up in immune cells
RAB8B;222846_at	RAB8B	RAB8B, member RAS oncogene family	222846_at	51762	15	63481727	-	-	No Class	HK?	No Class	Up	Cluster029_Up in immune cells
SAMSN1;1555638_a_at	SAMSN1	SAM domain, SH3 domain and nuclear localization signals 1	1555638_a_at	64092	21	15857548	-	-	No Class	No Class	No Class	Up	Cluster029_Up in immune cells
SAMSN1;220330_s_at	SAMSN1	SAM domain, SH3 domain and nuclear localization signals 1	220330_s_at	64092	21	15857548	-	-	No Class	Macrophage?	C_104	Up	Cluster029_Up in immune cells
CTSL1;202087_s_at	CTSL1	cathepsin L1	202087_s_at	1514	9	90340973	04142, 04612	Lysosome, Antigen processing and presentation	No Class	Macrophage?	C_008_High_in_Placenta>Pituatary	Up	Cluster030_Up in mono/macs/neutrophils
CTSLL3;1563445_x_at	CTSLL3	cathepsin L-like 3	1563445_x_at	1518	9	-	-	-	No Class	No Class	No Class	Up	Cluster030_Up in mono/macs/neutrophils
NRIP3;222900_at	NRIP3	nuclear receptor interacting protein 3	222900_at	56675	11	9002122	-	-	No Class	No Class	No Class	Up	Cluster030_Up in mono/macs/neutrophils
PLAUR;214866_at	PLAUR	plasminogen activator, urokinase receptor	214866_at	5329	19	44150247; 44152731	4610	Complement and coagulation cascades	No Class	No Class	No Class	Up	Cluster030_Up in mono/macs/neutrophils
CORIN;220356_at	CORIN	corin, serine peptidase	220356_at	10699	4	47596019	-	-	No Class	No Class	No Class	Down	Cluster031
CORIN;239260_at	CORIN	corin, serine peptidase	239260_at	10699	4	47596019	-	-	No Class	No Class	No Class	Down	Cluster031
CORIN;239261_s_at	CORIN	corin, serine peptidase	239261_s_at	10699	4	47596019	-	-	No Class	No Class	No Class	Down	Cluster031
RSPO1;241450_at	RSPO1	R-spondin homolog (Xenopus laevis)	241450_at	284654	1	38076950	-	-	No Class	No Class	No Class	Down	Cluster031
CYorf15A;232618_at	CYorf15A	chromosome Y open reading frame 15A	232618_at	246126	Y	21729234	-	-	No Class	Y-chromosome_specific	No Class	Down	Cluster032_Down in T cells
CYorf15B;214131_at	CYorf15B	chromosome Y open reading frame 15B	214131_at	84663	Y	21758441	-	-	No Class	Y-chromosome_specific	No Class	Down	Cluster032_Down in T cells
CYorf15B;223645_s_at	CYorf15B	chromosome Y open reading frame 15B	223645_s_at	84663	Y	21758441	-	-	No Class	Y-chromosome_specific	No Class	Down	Cluster032_Down in T cells
CYorf15B;223646_s_at	CYorf15B	chromosome Y open reading frame 15B	223646_s_at	84663	Y	21758441	-	-	No Class	Y-chromosome_specific	No Class	Down	Cluster032_Down in T cells
NA;227762_at	NA	NA	227762_at	NA	-	-	-	-	No Class	No Class	No Class	Down	Cluster033_Down in NK cells
NA;228854_at	NA	NA	228854_at	NA	-	-	-	-	No Class	No Class	No Class	Down	Cluster033_Down in NK cells
NA;231262_at	NA	NA	231262_at	NA	-	-	-	-	No Class	No Class	No Class	Down	Cluster033_Down in NK cells
ZBTB16;205883_at	ZBTB16	zinc finger and BTB domain containing 16	205883_at	7704	11	113930430; 113931287	05200, 05221	Pathways in cancer, Acute myeloid leukemia	No Class	Lung	C_010_High_in_Lung	Down	Cluster033_Down in NK cells
CFP;206380_s_at	CFP	complement factor properdin	206380_s_at	5199	X	47483612	-	-	No Class	Macrophage	C_017_High_in_bone_marrow	Up	Cluster034_Up in mono/macs/neutrophils
FCN1;205237_at	FCN1	ficolin (collagen/fibrinogen domain containing) 1	205237_at	2219	9	137801435	-	-	No Class	Bone_marrow-High	C_017_High_in_bone_marrow	Up	Cluster034_Up in mono/macs/neutrophils
LILRA1;210660_at	LILRA1	leukocyte immunoglobulin-like receptor, subfamily A (with TM domain), member 1	210660_at	11024	19	55105112	-	-	No Class	Neutrophil?	No Class	Up	Cluster034_Up in mono/macs/neutrophils
STX11;235670_at	STX11	syntaxin 11	235670_at	8676	6	144471653	4130	SNARE interactions in vesicular transport	No Class	Macrophage	No Class	Up	Cluster034_Up in mono/macs/neutrophils
CCL23;210548_at	CCL23	chemokine (C-C motif) ligand 23	210548_at	6368	17	34340096	04060, 04062	Cytokine-cytokine receptor interaction, Chemokine signaling pathway	No Class	No Class	No Class	Down	Cluster035_Macrophage-related
CCL23;210549_s_at	CCL23	chemokine (C-C motif) ligand 23	210549_s_at	6368	17	34340096	04060, 04062	Cytokine-cytokine receptor interaction, Chemokine signaling pathway	No Class	No Class	No Class	Down	Cluster035_Macrophage-related
HRH1;205579_at	HRH1	histamine receptor H1	205579_at	3269	3	11178778; 11196213; 11267668; 11294384	04020, 04080	Calcium signaling pathway, Neuroactive ligand-receptor interaction	No Class	No Class	No Class	Up	Cluster035_Macrophage-related
HRH1;205580_s_at	HRH1	histamine receptor H1	205580_s_at	3269	3	11178778; 11196213; 11267668; 11294384	04020, 04080	Calcium signaling pathway, Neuroactive ligand-receptor interaction	No Class	No Class	No Class	Up	Cluster035_Macrophage-related
NA;1559394_a_at	NA	NA	1559394_a_at	NA	-	-	-	-	HK?_high_in_many-elevated_in_Bcell	No Class	No Class	Down	Cluster036
NA;1562235_s_at	NA	NA	1562235_s_at	NA	-	-	-	-	No Class	No Class	No Class	Down	Cluster036
NA;217617_at	NA	NA	217617_at	NA	-	-	-	-	No Class	No Class	No Class	Down	Cluster036
NA;242022_at	NA	NA	242022_at	NA	-	-	-	-	No Class	No Class	No Class	Down	Cluster036
DDX21;208152_s_at	DDX21	DEAD (Asp-Glu-Ala-Asp) box polypeptide 21	208152_s_at	9188	10	70715891	-	-	No Class	No Class	C_002_General_HK_(ribosone,proteasome, etc)	Up	Cluster037_Up in many
DDX21;224654_at	DDX21	DEAD (Asp-Glu-Ala-Asp) box polypeptide 21	224654_at	9188	10	70715891	-	-	No Class	No Class	No Class	Up	Cluster037_Up in many
U2AF1;202858_at	U2AF1	U2 small nuclear RNA auxiliary factor 1	202859_x_at	7307	21	44513065	3040	Spliceosome	No Class	No Class	C_185	Up	Cluster037_Up in many
GPR4;206236_at	GPR4	G protein-coupled receptor 4	206236_at	2828	19	46093024	-	-	Endothelial	No Class	No Class	Up	Cluster038
MMP1;204475_at	MMP1	matrix metallopeptidase 1 (interstitial collagenase)	204475_at	4312	11	102660640	03320, 05200, 05219	PPAR signaling pathway, Pathways in cancer, Bladder cancer	No Class	Muscle-related?	C_005_High_in_Smooth/cardiac_musle	Up	Cluster038
TIE1;204468_s_at	TIE1	tyrosine kinase with immunoglobulin-like and EGF-like domains 1	204468_s_at	7075	1	43766663	-	-	Endothelial	Endothelium	C_010_High_in_Lung	Down	Cluster038
EPHB1;230425_at	EPHB1	EPH receptor B1	230425_at	2047	3	134514098	4360	Axon guidance	Plasmacytoid	No Class	No Class	Up	Cluster039
hCG_2024094;232239_at	hCG_2024094	hCG2024094	232239_at	643529	10	-	-	-	Bronchial_smooth_muscle	No Class	No Class	Down	Cluster039
LRRC36;220003_at	LRRC36	leucine rich repeat containing 36	220003_at	55282	16	67360746; 67381257	-	-	Bronchial_smooth_muscle	Testis	C_003_High_in_Testis	Down	Cluster039
BATF3;220358_at	BATF3	basic leucine zipper transcription factor, ATF-like 3	220358_at	55509	1	212859759	-	-	No Class	IFN-response_type2	No Class	Up	Cluster040_Up in mono/macs
CD86;210895_s_at	CD86	CD86 molecule	210895_s_at	942	3	121774220; 121796749	04514, 04620, 04672, 04940, 05320, 05322, 05330, 05332, 05416	Cell adhesion molecules (CAMs), Toll-like receptor signaling pathway, Intestinal immune network for IgA production, Type I diabetes mellitus, Autoimmune thyroid disease, Systemic lupus erythematosus, Allograft rejection, Graft-versus-host disease, Viral myocarditis	No Class	Macrophage	No Class	Up	Cluster040_Up in mono/macs
MAP3K14;205192_at	MAP3K14	mitogen-activated protein kinase kinase kinase 14	205192_at	9020	17	43340487	04010, 04210, 04660, 04672, 05120	MAPK signaling pathway, Apoptosis, T cell receptor signaling pathway, Intestinal immune network for IgA production, Epithelial cell signaling in Helicobacter pylori infection	No Class	No Class	No Class	Up	Cluster040_Up in mono/macs
NAMPT;1555167_s_at	NAMPT	nicotinamide phosphoribosyltransferase	1555167_s_at	10135	7	105888733	760	Nicotinate and nicotinamide metabolism	No Class	No Class	No Class	Up	Cluster041_Up in mono/macs/DC/neutrophils
NAMPT;217738_at	NAMPT	nicotinamide phosphoribosyltransferase	217738_at	10135	7	105888733	760	Nicotinate and nicotinamide metabolism	No Class	Pancreatic_islets-High	C_040_High_in_Pancraetic_islets	Up	Cluster041_Up in mono/macs/DC/neutrophils
NAMPT;217739_s_at	NAMPT	nicotinamide phosphoribosyltransferase	217739_s_at	10135	7	105888733	760	Nicotinate and nicotinamide metabolism	No Class	Pancreatic_islets-High	C_040_High_in_Pancraetic_islets	Up	Cluster041_Up in mono/macs/DC/neutrophils
LTB4R;216388_s_at	LTB4R	leukotriene B4 receptor	216388_s_at	1241	14	24780704; 24782312	4080	Neuroactive ligand-receptor interaction	No Class	No Class	No Class	Up	Cluster042_Up in epithelium/keratinocytes/mono/macs/neutrophils
S100A8;202917_s_at	S100A8	S100 calcium binding protein A8	202917_s_at	6279	1	153362508	-	-	No Class	Cornified_epthelium	C_030_Cornified_epithelium_(Tongue)	Up	Cluster042_Up in epithelium/keratinocytes/mono/macs/neutrophils
S100A9;203535_at	S100A9	S100 calcium binding protein A9	203535_at	6280	1	153330329	-	-	No Class	Cornified_epthelium	C_017_High_in_bone_marrow	Up	Cluster042_Up in epithelium/keratinocytes/mono/macs/neutrophils
NA;244697_at	NA	NA	244697_at	NA	-	-	-	-	Late_erythroblasts	No Class	No Class	Down	Cluster043
RGS16;209324_s_at	RGS16	regulator of G-protein signaling 16	209324_s_at	6004	1	182567758	-	-	Late_erythroblasts	No Class	C_066_High_in_Thalamus	Up	Cluster043
RGS16;209325_s_at	RGS16	regulator of G-protein signaling 16	209325_s_at	6004	1	182567758	-	-	Late_erythroblasts	No Class	C_066_High_in_Thalamus	Up	Cluster043
LAPTM5;201720_s_at	LAPTM5	lysosomal protein transmembrane 5	201720_s_at	7805	1	31205314	4142	Lysosome	No Class	Macrophage?	C_009_High_in_Immune_cells_(T/B-cells,macs)	Up	Cluster044_Up in immune cells
RAC2;207419_s_at	RAC2	ras-related C3 botulinum toxin substrate 2 (rho family, small GTP binding protein Rac2)	207419_s_at	5880	22	37621311	04010, 04062, 04310, 04360, 04370, 04510, 04520, 04650, 04662, 04664, 04666, 04670, 04810, 05200, 05210, 05212, 05416	MAPK signaling pathway, Chemokine signaling pathway, Wnt signaling pathway, Axon guidance, VEGF signaling pathway, Focal adhesion, Adherens junction, Natural killer cell mediated cytotoxicity, B cell receptor signaling pathway, Fc epsilon RI signaling pathway, Fc gamma R-mediated phagocytosis, Leukocyte transendothelial migration, Regulation of actin cytoskeleton, Pathways in cancer, Colorectal c…	No Class	T-cell	C_009_High_in_Immune_cells_(T/B-cells,macs)	Up	Cluster044_Up in immune cells
RAC2;213603_s_at	RAC2	ras-related C3 botulinum toxin substrate 2 (rho family, small GTP binding protein Rac2)	213603_s_at	5880	22	37621311	04010, 04062, 04310, 04360, 04370, 04510, 04520, 04650, 04662, 04664, 04666, 04670, 04810, 05200, 05210, 05212, 05416	MAPK signaling pathway, Chemokine signaling pathway, Wnt signaling pathway, Axon guidance, VEGF signaling pathway, Focal adhesion, Adherens junction, Natural killer cell mediated cytotoxicity, B cell receptor signaling pathway, Fc epsilon RI signaling pathway, Fc gamma R-mediated phagocytosis, Leukocyte transendothelial migration, Regulation of actin cytoskeleton, Pathways in cancer, Colorectal c…	No Class	T-cell	C_016_High_in_thymus/lymph_node_(T-cell)	Up	Cluster044_Up in immune cells
ACACB;221928_at	ACACB	acetyl-Coenzyme A carboxylase beta	221928_at	32	12	109577201	00061, 00620, 00640, 01100, 04910, 04920	Fatty acid biosynthesis, Pyruvate metabolism, Propanoate metabolism, Metabolic pathways, Insulin signaling pathway, Adipocytokine signaling pathway	Adipocytes>hepatocytes	Adipose,_others	C_018_High_in_adipocyte	Down	Cluster045
MOCS1;211673_s_at	MOCS1	molybdenum cofactor synthesis 1	211673_s_at	4337	6	39872034	-	-	No Class	No Class	No Class	Down	Cluster045
MOCS1;213181_s_at	MOCS1	molybdenum cofactor synthesis 1	213181_s_at	4337	6	39872034	-	-	No Class	No Class	No Class	Down	Cluster045
NA;229934_at	NA	NA	229934_at	NA	-	-	-	-	BM_high	No Class	No Class	Up	Cluster046
RAB27A;209514_s_at	RAB27A	RAB27A, member RAS oncogene family	209514_s_at	5873	15	55495801	-	-	No Class	No Class	No Class	Up	Cluster046
RAB27A;210951_x_at	RAB27A	RAB27A, member RAS oncogene family	210951_x_at	5873	15	55495801	-	-	No Class	No Class	No Class	Up	Cluster046
NA;203924_at	NA	NA	203924_at	NA	-	-	-	-	Hepatocytes-1iPS/1TSC:Caco2	No Class	C_004_High_in_Liver	Up	Cluster047
NA;230577_at	NA	NA	230577_at	NA	-	-	-	-	Hepatocytes-1iPS/1TSC	CNS,_high_in_spinal_cord	No Class	Down	Cluster047
SERPINA3;202376_at	SERPINA3	serpin peptidase inhibitor, clade A (alpha-1 antiproteinase, antitrypsin), member 3	202376_at	12	14	95078713	-	-	Hepatocytes-1iPS/1TSC	Liver	C_035_High_in_Pancreas	Up	Cluster047
ADORA3;206171_at	ADORA3	adenosine A3 receptor	206171_at	140	1	112025970; 112042052	4080	Neuroactive ligand-receptor interaction	No Class	Macrophage?	No Class	Down	Cluster048
MERTK;206028_s_at	MERTK	c-mer proto-oncogene tyrosine kinase	206028_s_at	10461	2	112656190	-	-	No Class	No Class	No Class	Down	Cluster048
MERTK;233079_at	MERTK	c-mer proto-oncogene tyrosine kinase	233079_at	10461	2	112656190	-	-	No Class	No Class	No Class	Down	Cluster048
LDLR;202067_s_at	LDLR	low density lipoprotein receptor	202067_s_at	3949	19	11200056	4144	Endocytosis	No Class	No Class	C_115	Up	Cluster049
LDLR;202068_s_at	LDLR	low density lipoprotein receptor	202068_s_at	3949	19	11200056	4144	Endocytosis	No Class	No Class	C_115	Up	Cluster049
LDLR;217173_s_at	LDLR	low density lipoprotein receptor	217173_s_at	3949	19	11200056	4144	Endocytosis	No Class	No Class	C_115	Up	Cluster049
NA;1556210_at	NA	NA	1556210_at	NA	-	-	-	-	Caco2	No Class	No Class	Down	Cluster050
NA;1556211_a_at	NA	NA	1556211_a_at	NA	-	-	-	-	Caco2	No Class	No Class	Down	Cluster050
NA;1556212_x_at	NA	NA	1556212_x_at	NA	-	-	-	-	Caco2	No Class	No Class	Down	Cluster050
LOC644192;232878_at	LOC644192	hypothetical LOC644192	232878_at	644192	15	-	-	-	Bronchial_smooth_muscle	No Class	No Class	Down	Cluster051
MGP;238481_at	MGP	matrix Gla protein	238481_at	4256	12	15034826	-	-	No Class	ECM_Tissue	No Class	Down	Cluster051
MTUS1;239576_at	MTUS1	microtubule associated tumor suppressor 1	239576_at	57509	8	17501303	-	-	No Class	No Class	No Class	Down	Cluster051
NA;244677_at	NA	NA	244677_at	NA	-	-	-	-	Late_erythroblasts	No Class	No Class	Down	Cluster052
PER1;36829_at	PER1	period homolog 1 (Drosophila)	36829_at	5187	17	8043788	4710	Circadian rhythm - mammal	Late_erythroblasts	No Class	No Class	Down	Cluster052
TCP11L2;1553861_at	TCP11L2	t-complex 11 (mouse)-like 2	1553861_at	255394	12	106696580	-	-	Late_erythroblasts	No Class	No Class	Down	Cluster052
NOLC1;205895_s_at	NOLC1	nucleolar and coiled-body phosphoprotein 1	205895_s_at	9221	10	103911932	-	-	No Class	Cell_cycle-related	No Class	Up	Cluster053_Up in many
NOLC1;211949_s_at	NOLC1	nucleolar and coiled-body phosphoprotein 1	211949_s_at	9221	10	103911932	-	-	No Class	Cell_cycle-related	No Class	Up	Cluster053_Up in many
URB2;205284_at	URB2	URB2 ribosome biogenesis 2 homolog (S. cerevisiae)	205284_at	9816	1	229761980	-	-	No Class	No Class	No Class	Up	Cluster053_Up in many
FAM26F;229390_at	FAM26F	family with sequence similarity 26, member F	229390_at	441168	6	116782555	-	-	No Class	T-cell?	No Class	Up	Cluster054_Up in mono/macs/DC/NKcells/neutrophils
FAM26F;229391_s_at	FAM26F	family with sequence similarity 26, member F	229391_s_at	441168	6	116782555	-	-	No Class	T-cell?	No Class	Up	Cluster054_Up in mono/macs/DC/NKcells/neutrophils
NA;224489_at	NA	NA	224489_at	NA	-	-	-	-	No Class	No Class	No Class	Down	Cluster055
NA;224490_s_at	NA	NA	224490_s_at	NA	-	-	-	-	No Class	No Class	No Class	Down	Cluster055
LOC100132288;229748_x_at	LOC100132288	hypothetical protein LOC100132288	229748_x_at	100132288	21	53593; 9907193	-	-	No Class	No Class	No Class	Down	Cluster056
NA;227330_x_at	NA	NA	227330_x_at	NA	-	-	-	-	No Class	No Class	No Class	Down	Cluster056
ST8SIA4;230261_at	ST8SIA4	ST8 alpha-N-acetyl-neuraminide alpha-2,8-sialyltransferase 4	230261_at	7903	5	100142639; 100221015	-	-	No Class	No Class	No Class	Up	Cluster057_Up in mono/macs/neutrophils
ST8SIA4;242943_at	ST8SIA4	ST8 alpha-N-acetyl-neuraminide alpha-2,8-sialyltransferase 4	242943_at	7903	5	100142639; 100221015	-	-	No Class	No Class	No Class	Up	Cluster057_Up in mono/macs/neutrophils
NA;235295_at	NA	NA	235295_at	NA	-	-	-	-	No Class	No Class	No Class	Up	Cluster058
PANX1;204715_at	PANX1	pannexin 1	204715_at	24145	11	93862093	-	-	No Class	LPS activation	No Class	Up	Cluster058
KCNJ8;205303_at	KCNJ8	potassium inwardly-rectifying channel, subfamily J, member 8	205303_at	3764	12	21917889	-	-	No Class	No Class	No Class	Down	Cluster059
KCNJ8;205304_s_at	KCNJ8	potassium inwardly-rectifying channel, subfamily J, member 8	205304_s_at	3764	12	21917889	-	-	No Class	No Class	No Class	Down	Cluster059
FAM26F;228362_s_at	FAM26F	family with sequence similarity 26, member F	228362_s_at	441168	6	116782555	-	-	No Class	T-cell?	No Class	Up	Cluster060_Up in mono/macs/neutrophils
FAM26F;229543_at	FAM26F	family with sequence similarity 26, member F	229543_at	441168	6	116782555	-	-	No Class	T-cell?	No Class	Up	Cluster060_Up in mono/macs/neutrophils
FCGR1B;214511_x_at	FCGR1B	Fc fragment of IgG, high affinity Ib, receptor (CD64)	214511_x_at	2210	1	120926908	-	-	No Class	Macrophage	No Class	Up	Cluster061_Up in mono/macs/neutrophils
NA;216950_s_at	NA	NA	216950_s_at	NA	-	-	-	-	No Class	Macrophage	No Class	Up	Cluster061_Up in mono/macs/neutrophils
FAM20A;241981_at	FAM20A	family with sequence similarity 20, member A	241981_at	54757	17	66531257	-	-	No Class	No Class	No Class	Up	Cluster062
FAM20A;242945_at	FAM20A	family with sequence similarity 20, member A	242945_at	54757	17	66531257	-	-	No Class	No Class	No Class	Up	Cluster062
CEBPD;213006_at	CEBPD	CCAAT/enhancer binding protein (C/EBP), delta	213006_at	1052	8	48649475	-	-	No Class	Neutrophil?	C_010_High_in_Lung	Up	Cluster063
KIAA0146;228325_at	KIAA0146	KIAA0146	228325_at	23514	8	48173541	-	-	No Class	No Class	No Class	Up	Cluster063
GFPT2;205100_at	GFPT2	glutamine-fructose-6-phosphate transaminase 2	205100_at	9945	5	179727699	00250, 00520, 01100	Alanine, aspartate and glutamate metabolism, Amino sugar and nucleotide sugar metabolism, Metabolic pathways	No Class	ECM_Tissue	C_005_High_in_Smooth/cardiac_musle	Up	Cluster064
SLC39A14;212110_at	SLC39A14	solute carrier family 39 (zinc transporter), member 14	212110_at	23516	8	22224761; 22225049	-	-	No Class	No Class	No Class	Up	Cluster064
NA;1557689_at	NA	NA	1557689_at	NA	-	-	-	-	No Class	No Class	No Class	Up	Cluster065
NA;1557690_x_at	NA	NA	1557690_x_at	NA	-	-	-	-	No Class	No Class	No Class	Up	Cluster065
UTP23;238561_s_at	UTP23	UTP23, small subunit (SSU) processome component, homolog (yeast)	238561_s_at	84294	8	117778741	-	-	No Class	No Class	No Class	Up	Cluster066
UTP23;238562_at	UTP23	UTP23, small subunit (SSU) processome component, homolog (yeast)	238562_at	84294	8	117778741	-	-	No Class	No Class	No Class	Up	Cluster066
AGPAT5;218096_at	AGPAT5	1-acylglycerol-3-phosphate O-acyltransferase 5 (lysophosphatidic acid acyltransferase, epsilon)	218096_at	55326	8	6565877	-	-	Cell_cycle_related	No Class	C_013_General_HK	Up	Cluster067_Up in many
AGPAT5;232007_at	AGPAT5	1-acylglycerol-3-phosphate O-acyltransferase 5 (lysophosphatidic acid acyltransferase, epsilon)	232007_at	55326	8	6565877	-	-	No Class	No Class	No Class	Up	Cluster067_Up in many
NA;230746_s_at	NA	NA	230746_s_at	NA	-	-	-	-	No Class	No Class	No Class	Up	Cluster068
STC1;204597_x_at	STC1	stanniocalcin 1	204597_x_at	6781	8	23699433	-	-	No Class	Muscle-related?	C_005_High_in_Smooth/cardiac_musle	Up	Cluster068
NA;1556589_at	NA	NA	1556589_at	NA	-	-	-	-	No Class	No Class	No Class	Down	Cluster069
NA;1556590_s_at	NA	NA	1556590_s_at	NA	-	-	-	-	No Class	No Class	No Class	Down	Cluster069
PPBP;214146_s_at	PPBP	pro-platelet basic protein (chemokine (C-X-C motif) ligand 7)	214146_s_at	5473	4	74852757	04060, 04062	Cytokine-cytokine receptor interaction, Chemokine signaling pathway	No Class	Bone_marrow-High	C_017_High_in_bone_marrow	Up	Cluster070_Up in BM/monocytes
TUBB1;230690_at	TUBB1	tubulin, beta 1	230690_at	81027	20	57594308	04540, 05130	Gap junction, Pathogenic Escherichia coli infection	Platelet	No Class	No Class	Up	Cluster070_Up in BM/monocytes
NA;243545_at	NA	NA	243546_at	NA	-	-	-	-	No Class	Adipose,_others	No Class	Down	Cluster071
SPAG8;206815_at	SPAG8	sperm associated antigen 8	206815_at	26206	9	35807783; 35809807	-	-	HK1/2-higher_in_tissue_SC	No Class	No Class	Down	Cluster071
HSPA6;117_at	HSPA6	heat shock 70kDa protein 6 (HSP70B )	117_at	3310	1	161494035	03040, 04010, 04144, 04612	Spliceosome, MAPK signaling pathway, Endocytosis, Antigen processing and presentation	No Class	Neutrophil?	No Class	Up	Cluster072
HSPA6;213418_at	HSPA6	heat shock 70kDa protein 6 (HSP70B )	213418_at	3310	1	161494035	03040, 04010, 04144, 04612	Spliceosome, MAPK signaling pathway, Endocytosis, Antigen processing and presentation	No Class	No Class	No Class	Up	Cluster072
ANGPT1;205609_at	ANGPT1	angiopoietin 1	205609_at	284	8	108261710	-	-	No Class	No Class	No Class	Down	Cluster073
NA;229802_at	NA	NA	229802_at	NA	-	-	-	-	No Class	No Class	No Class	Down	Cluster073
HAS2;206432_at	HAS2	hyaluronan synthase 2	206432_at	3037	8	122625270	-	-	No Class	No Class	No Class	Up	Cluster074
HAS2;230372_at	HAS2	hyaluronan synthase 2	230372_at	3037	8	122625270	-	-	No Class	No Class	No Class	Up	Cluster074
NA;243371_at	NA	NA	243372_at	NA	-	-	-	-	No Class	No Class	No Class	Up	Cluster075_Up in CD8 T cells/NK cells/neutrophils
RNMT;202684_s_at	RNMT	RNA (guanine-7-) methyltransferase	202684_s_at	8731	18	13726703	-	-	HK?_high_in_many-elevated_in_Bcell	No Class	No Class	Up	Cluster075_Up in CD8 T cells/NK cells/neutrophils
APOL6;1557236_at	APOL6	apolipoprotein L, 6	1557236_at	80830	22	36044423	-	-	No Class	LPS activation	No Class	Up	Cluster076_Up in mono/macs/neutrophils
GBP5;229625_at	GBP5	guanylate binding protein 5	229625_at	115362	1	89724635	-	-	No Class	IFN-response_type2	No Class	Up	Cluster076_Up in mono/macs/neutrophils
BTNL9;228434_at	BTNL9	butyrophilin-like 9	228434_at	153579	5	180467224	-	-	No Class	No Class	No Class	Down	Cluster077
BTNL9;229985_at	BTNL9	butyrophilin-like 9	229985_at	153579	5	180467224	-	-	No Class	No Class	No Class	Down	Cluster077
PDPN;204879_at	PDPN	podoplanin	204879_at	10630	1	13910251; 13911966	-	-	No Class	ECM	No Class	Up	Cluster078
PDPN;226658_at	PDPN	podoplanin	226658_at	10630	1	13910251; 13911966	-	-	No Class	ECM	No Class	Up	Cluster078
C13orf18;219471_at	C13orf18	chromosome 13 open reading frame 18	219471_at	80183	13	46916138	-	-	No Class	No Class	No Class	Up	Cluster079
C13orf18;44790_s_at	C13orf18	chromosome 13 open reading frame 18	44790_s_at	80183	13	46916138	-	-	No Class	No Class	C_009_High_in_Immune_cells_(T/B-cells,macs)	Up	Cluster079
NA;236354_at	NA	NA	236354_at	NA	-	-	-	-	No Class	No Class	No Class	Down	Cluster080
NA;244292_at	NA	NA	244292_at	NA	-	-	-	-	No Class	HK?	No Class	Down	Cluster080
MYO15B;219173_at	MYO15B	myosin XVB pseudogene	219173_at	80022	17	73584138	-	-	No Class	No Class	No Class	Down	Cluster081
MYO15B;59375_at	MYO15B	myosin XVB pseudogene	59375_at	80022	17	73584138	-	-	No Class	No Class	No Class	Down	Cluster081
LOC642852;226995_at	LOC642852	hypothetical LOC642852	226995_at	642852	21	46707966	-	-	No Class	No Class	No Class	Down	Cluster082
LOC642852;228908_s_at	LOC642852	hypothetical LOC642852	228908_s_at	642852	21	46707966	-	-	No Class	No Class	No Class	Down	Cluster082
C14orf64;1564211_at	C14orf64	chromosome 14 open reading frame 64	1564211_at	388011	14	98391946	-	-	No Class	No Class	No Class	Down	Cluster083
NA;240394_at	NA	NA	240394_at	NA	-	-	-	-	No Class	No Class	No Class	Down	Cluster083
SRGN;201858_s_at	SRGN	serglycin	201858_s_at	5552	10	70847827	-	-	No Class	Macrophage	C_017_High_in_bone_marrow	Up	Cluster084
SRGN;201859_at	SRGN	serglycin	201859_at	5552	10	70847827	-	-	No Class	Macrophage?	C_017_High_in_bone_marrow	Up	Cluster084
IL1RAP;205227_at	IL1RAP	interleukin 1 receptor accessory protein	205227_at	3556	3	190231839	04060, 04210	Cytokine-cytokine receptor interaction, Apoptosis	No Class	No Class	No Class	Up	Cluster085
IL1RAP;210233_at	IL1RAP	interleukin 1 receptor accessory protein	210233_at	3556	3	190231839	04060, 04210	Cytokine-cytokine receptor interaction, Apoptosis	No Class	No Class	No Class	Up	Cluster085
NA;229024_at	NA	NA	229024_at	NA	-	-	-	-	No Class	No Class	No Class	Down	Cluster086
RNF150;227657_at	RNF150	ring finger protein 150	227657_at	57484	4	141786724	-	-	No Class	No Class	No Class	Down	Cluster086
CCR5;206991_s_at	CCR5	chemokine (C-C motif) receptor 5	206991_s_at	1234	3	46411632	04060, 04062, 04144	Cytokine-cytokine receptor interaction, Chemokine signaling pathway, Endocytosis	No Class	T-cell	No Class	Up	Cluster087_Up in mono/macs/neutrophils
TFEC;206715_at	TFEC	transcription factor EC	206715_at	22797	7	115575201	-	-	No Class	Macrophage	No Class	Up	Cluster087_Up in mono/macs/neutrophils
PHLDA1;217996_at	PHLDA1	pleckstrin homology-like domain, family A, member 1	217996_at	22822	12	76419227	-	-	No Class	Cornified_epthelium?	C_012_Cornified_epithelium_(Brochial_epthelium/tongue)	Up	Cluster088
PHLDA1;217997_at	PHLDA1	pleckstrin homology-like domain, family A, member 1	217997_at	22822	12	76419227	-	-	No Class	Cornified_epthelium?	C_012_Cornified_epithelium_(Brochial_epthelium/tongue)	Up	Cluster088
NA;241272_at	NA	NA	241272_at	NA	-	-	-	-	No Class	No Class	No Class	Up	Cluster089
TNC;216005_at	TNC	tenascin C	216005_at	3371	9	117782805	04510, 04512	Focal adhesion, ECM-receptor interaction	No Class	LPS activation	No Class	Up	Cluster089
PLAU;205479_s_at	PLAU	plasminogen activator, urokinase	205479_s_at	5328	10	75670861	4610	Complement and coagulation cascades	No Class	Cornified_epthelium?	C_012_Cornified_epithelium_(Brochial_epthelium/tongue)	Up	Cluster090
PLAU;211668_s_at	PLAU	plasminogen activator, urokinase	211668_s_at	5328	10	75670861	4610	Complement and coagulation cascades	No Class	Cornified_epthelium?	C_012_Cornified_epithelium_(Brochial_epthelium/tongue)	Up	Cluster090
MYST4;211874_s_at	MYST4	MYST histone acetyltransferase (monocytic leukemia) 4	211874_s_at	23522	10	76586378	-	-	No Class	No Class	No Class	Down	Cluster091
MYST4;212452_x_at	MYST4	MYST histone acetyltransferase (monocytic leukemia) 4	212452_x_at	23522	10	76586378	-	-	No Class	No Class	No Class	Down	Cluster091
HBEGF;203821_at	HBEGF	heparin-binding EGF-like growth factor	203821_at	1839	5	139712428	04012, 04912, 05120	ErbB signaling pathway, GnRH signaling pathway, Epithelial cell signaling in Helicobacter pylori infection	No Class	No Class	No Class	Up	Cluster092
HBEGF;38037_at	HBEGF	heparin-binding EGF-like growth factor	38037_at	1839	5	139712428	04012, 04912, 05120	ErbB signaling pathway, GnRH signaling pathway, Epithelial cell signaling in Helicobacter pylori infection	No Class	No Class	No Class	Up	Cluster092
NA;1552807_a_at	NA	NA	1552807_a_at	NA	-	-	-	-	No Class	No Class	No Class	Up	Cluster093_Up in BM/mono/macs/neutrophils
NA;229373_at	NA	NA	229373_at	NA	-	-	-	-	No Class	No Class	No Class	Up	Cluster093_Up in BM/mono/macs/neutrophils
CLCF1;219500_at	CLCF1	cardiotrophin-like cytokine factor 1	219500_at	23529	11	67131640	04060, 04630	Cytokine-cytokine receptor interaction, Jak-STAT signaling pathway	No Class	No Class	No Class	Up	Cluster094
NA;1556385_at	NA	NA	1556385_at	NA	-	-	-	-	No Class	No Class	No Class	Up	Cluster094
TRIL;205150_s_at	TRIL	TLR4 interactor with leucine rich repeats	205150_s_at	9865	7	28992975	-	-	No Class	No Class	C_001_High_in_CNS	Down	Cluster095
TRIL;205151_s_at	TRIL	TLR4 interactor with leucine rich repeats	205151_s_at	9865	7	28992975	-	-	No Class	No Class	C_001_High_in_CNS	Down	Cluster095
DENND4B;202860_at	DENND4B	DENN/MADD domain containing 4B	202861_at	9909	1	153901976	-	-	IL1/8_immune response	No Class	No Class	Down	Cluster096_Up in immune cells
SASH3;204923_at	SASH3	SAM and SH3 domain containing 3	204923_at	54440	X	128913891	-	-	No Class	T-cell	C_285	Up	Cluster096_Up in immune cells
GREM1;218468_s_at	GREM1	gremlin 1, cysteine knot superfamily, homolog (Xenopus laevis)	218468_s_at	26585	15	33010204	-	-	No Class	LPS activation	C_005_High_in_Smooth/cardiac_musle	Up	Cluster097
GREM1;218469_at	GREM1	gremlin 1, cysteine knot superfamily, homolog (Xenopus laevis)	218469_at	26585	15	33010204	-	-	No Class	LPS activation	C_005_High_in_Smooth/cardiac_musle	Up	Cluster097
ISG20;204698_at	ISG20	interferon stimulated exonuclease gene 20kDa	204698_at	3669	15	89182038	-	-	No Class	IFN-response_type1	C_037_General_higher_in_peripheral_tissues_(MHC_class1)	Up	Cluster098
ISG20;33304_at	ISG20	interferon stimulated exonuclease gene 20kDa	33304_at	3669	15	89182038	-	-	No Class	IFN-response_type1	C_009_High_in_Immune_cells_(T/B-cells,macs)	Up	Cluster098
ARNTL;209824_s_at	ARNTL	aryl hydrocarbon receptor nuclear translocator-like	209824_s_at	406	11	13299324	4710	Circadian rhythm - mammal	No Class	No Class	No Class	Up	Cluster099
ARNTL;210971_s_at	ARNTL	aryl hydrocarbon receptor nuclear translocator-like	210971_s_at	406	11	13299324	4710	Circadian rhythm - mammal	No Class	No Class	No Class	Up	Cluster099
NA;1560181_at	NA	NA	1560181_at	NA	-	-	-	-	No Class	No Class	No Class	Down	Cluster100
NA;237782_at	NA	NA	237782_at	NA	-	-	-	-	No Class	No Class	No Class	Down	Cluster100
LOC389834;242577_at	LOC389834	ankyrin repeat domain 57 pseudogene	242577_at	389834	12; Un	46846	-	-	No Class	No Class	No Class	Down	Cluster101
LOC389834;244631_at	LOC389834	ankyrin repeat domain 57 pseudogene	244631_at	389834	12; Un	46846	-	-	No Class	No Class	No Class	Down	Cluster101
MCL1;200798_x_at	MCL1	myeloid cell leukemia sequence 1 (BCL2-related)	200798_x_at	4170	1	150547036	-	-	No Class	No Class	C_002_General_HK_(ribosone,proteasome, etc)	Up	Cluster102
ZFP36;201531_at	ZFP36	zinc finger protein 36, C3H type, homolog (mouse)	201531_at	7538	19	39897486	-	-	No Class	AP1_cluster	No Class	Up	Cluster102
BNC1;1552487_a_at	BNC1	basonuclin 1	1552487_a_at	646	15	83924654	-	-	Kerantincytes-some_epithelial	No Class	No Class	Up	Cluster103_Up in epithelium/keratinocytes
MPZL2;203779_s_at	MPZL2	myelin protein zero-like 2	203779_s_at	10205	11	118124132; 118127629	-	-	No Class	Up_in_colon_carcinoma	No Class	Up	Cluster103_Up in epithelium/keratinocytes
NOL6;218199_s_at	NOL6	nucleolar protein family 6 (RNA-associated)	218199_s_at	65083	9	33461351	-	-	No Class	No Class	No Class	Up	Cluster104
NOL6;222554_s_at	NOL6	nucleolar protein family 6 (RNA-associated)	222554_s_at	65083	9	33461351	-	-	No Class	No Class	No Class	Up	Cluster104
IL1RL1;234066_at	IL1RL1	interleukin 1 receptor-like 1	234066_at	9173	2	102927961; 102953716	-	-	No Class	No Class	No Class	Up	Cluster105_Up in endothelium
IL1RL1;242809_at	IL1RL1	interleukin 1 receptor-like 1	242809_at	9173	2	102927961; 102953716	-	-	No Class	No Class	No Class	Up	Cluster105_Up in endothelium
RASSF6;233463_at	RASSF6	Ras association (RalGDS/AF-6) domain family member 6	233463_at	166824	4	74438861	-	-	Plasma_cell:Bcell:Centrocyte	No Class	No Class	Down	Cluster106_Down in B cells
RASSF6;235638_at	RASSF6	Ras association (RalGDS/AF-6) domain family member 6	235638_at	166824	4	74438861	-	-	Plasma_cell:Bcell:Centrocyte	No Class	No Class	Down	Cluster106_Down in B cells
CTSC;225647_s_at	CTSC	cathepsin C	225647_s_at	1075	11	88026760; 88053981	4142	Lysosome	No Class	Macrophage?	No Class	Up	Cluster107_Up in macrophages
MS4A4A;1555728_a_at	MS4A4A	membrane-spanning 4-domains, subfamily A, member 4	1555728_a_at	51338	11	60048138; 60050085	-	-	No Class	No Class	No Class	Up	Cluster107_Up in macrophages
OBFC2A;222872_x_at	OBFC2A	oligonucleotide/oligosaccharide-binding fold containing 2A	222872_x_at	64859	2	192542797; 192542860	-	-	No Class	No Class	No Class	Up	Cluster108
OBFC2A;233085_s_at	OBFC2A	oligonucleotide/oligosaccharide-binding fold containing 2A	233085_s_at	64859	2	192542797; 192542860	-	-	No Class	No Class	No Class	Up	Cluster108
DCBLD1;1553768_a_at	DCBLD1	discoidin, CUB and LCCL domain containing 1	1553768_a_at	285761	6	117803819	-	-	No Class	No Class	No Class	Down	Cluster109
TNFRSF12A;218368_s_at	TNFRSF12A	tumor necrosis factor receptor superfamily, member 12A	218368_s_at	51330	16	3070312	4060	Cytokine-cytokine receptor interaction	No Class	No Class	C_002_General_HK_(ribosone,proteasome, etc)	Up	Cluster109
THBS1;215775_at	THBS1	thrombospondin 1	215775_at	7057	15	39873279	04115, 04350, 04510, 04512, 05219	p53 signaling pathway, TGF-beta signaling pathway, Focal adhesion, ECM-receptor interaction, Bladder cancer	No Class	No Class	No Class	Up	Cluster110
THBS1;239336_at	THBS1	thrombospondin 1	239336_at	7057	15	39873279	04115, 04350, 04510, 04512, 05219	p53 signaling pathway, TGF-beta signaling pathway, Focal adhesion, ECM-receptor interaction, Bladder cancer	No Class	No Class	No Class	Up	Cluster110
